# Supplementary material for: Resolution of the Hypoxylon fuscum Complex (Hypoxylaceae, Xylariales) and Discovery and Biological Characterization of Two of Its Prominent Secondary Metabolites
Source: J Fungi (Basel). 2021 Feb 11;7(2):131. doi: 10.3390/jof7020131 (PMC7916920; doi:10.3390/jof7020131)
Supplement: Supplementary file 1 [file jof-07-00131-s001.zip]

Archive with 3 entries (2 files):
- si-fuscum/
- si-fuscum/MGA tree_Fuscum.nex
- si-fuscum/SI Fuscumpaper.pdf
