# Supplementary material for: Resolution of the Hypoxylon fuscum Complex (Hypoxylaceae, Xylariales) and Discovery and Biological Characterization of Two of Its Prominent Secondary Metabolites
Source: J Fungi (Basel). 2021 Feb 11;7(2):131. doi: 10.3390/jof7020131 (PMC7916920; doi:10.3390/jof7020131)
Supplement: Supplementary file 1 [file jof-07-00131-s001.zip › si-fuscum/MGA tree_Fuscum.nex]

#NEXUS
BEGIN DATA;
	[its_mga.fas_gene1 1-548 lsu_mga.fas_gene2 549-1826 rpb2_mga.fas_gene3 1827-2854 tub2_mga.fas_gene4 2855-4256 ]
	DIMENSIONS NTAX=79 NCHAR=4256;
	FORMAT DATATYPE = DNA GAP = - MISSING = ?;
	MATRIX
	Biscogniauxia_nummularia	CATTAGCGAGTTAAAC--AAACTCCAAACCCATGTGAACATACCTAC-TGTTGCCTCGGCAGGTCGT-GCACCTACCCTGG----------ACCTACCCTGTAGTGACCTACCCTGGAGCTACCCTGC-AGCACGCAACCAGCCTGCCAAAGGACCCCTAAACTCTGT-----TATAACGTACCTCTGAGTCAACTATACAAATAAGTTAAAACTTTCAACAACGGATCTCTTGGTTCTGGCATCGATGAAGAACGCAGCGAAATGCGATAAGTAATGTGAATTGCAGAATTCAGTGAATCATCGAATCTTTGAACGCACATTGCGCCTAATAGTATTCTGTTAGGCATGCCTGTTCGAGCGTCATTTCAACCCCCAAGCCTATTTAGCTTGACGTTGGGAATTTACAGC----TGCTGTAATTCCTCAAATTTAGTGGCGGAGCTAGGTCATGCTCTGAGCGTAGTAATTCTGTTCTCGCTCCTGAAGCTGCCCTA-TATCCTGCCGTAAAACCCCTAAATTATAATCTGGTTGACCTCGGATCAGGATTGCCCTAGTAACGGCGAGTGAAGCGGCAACAGCTCAAATTTGAAATCTGGCCTTCG-GGTCCGAGTTGTAATTTGCAGAGGATGCTTTTGGCGAGGTGCCTTCCGAGTTCCCTGGAACGGGACGCCTTAGAGGGTGAGAGCCCCGTACGGTTGGACACCGAGCCTCTGTAAAGCTCCTTCGACGAGTCGAGTAGTTTGGGAATGCTGCTCTAAATGGGAGGTAAATTTCTTCTAAAGCTAAATACCGGCCAGAGACCGATAGCGCACAAGTAGAGTGATCGAAAGATGAAAAGCACTTTGAAAAGAGGGTTAAATAGCACGTGAAATTGTTGAAAGGGAAGCGTTTACGGCCAGACCTTCTCCTGGCGGATCATCCGGTGTTCTCACCGGTGCACTTCGCCAGGTTTAGGCCAGCATCGGCTTCTGTAGGGGGATAAAAGCAGTGGGAAAGTAGCTCTCTCGGGAGTGTTATAGCCCTAAGCATAATACCTTTACGGGGGCCGAGGACCGCGCTTCGGCAAGGATGCTGGCGTAATGGTCGTCAACGACCCGTCTTGAAACACGGACCAAGGAGTCGAACATTTGTGCGAGTGTTTGGGTGTTAAACCCTCACGCGTAATGAAAGTGAACGGAGGTGAGAGCCCTCGGGGGTGCATCATCGACCGATCCTGATGTCTTCGGATGGATTTGAGTAGGAGCATTAATGTTCGGACCCGAAAGATGGTGAACTATGCGTGGATAGGGTGAAGCCAGAGGAAACTCTGGTGGAGGCTCGCAGCGGTTCTGACGTGCAAATCGATCGTCAAATCTGCGCATGGGGGCGAAAGACTTATCGAACCATCTAGTAGCTGGTTACCGCCGAAGTTTCCCTCAGGATAGCAGTGTTGTATTCAGTTTTATGAGGTAAAGCGAATGATTAGGGACTCGGGGGCGCTTTTTAGCCTTCATCCATTCTCAAACTTTAAATATGTAAGAAGCCCTTGTTACTTAATTGAACGTGGGCATTCGAATGTACCAACACTAGTGGGCCATTTTTGGTAAGCAGAACTGGCGATGCGGGATGAACCGAACGCGGGGTTAAGGTGCCGGAGTGGACGCTCATCAGACACCACAAAAGGTGTTAGTACATCTAGACAGCAGGACGGTGGCCATGGAAGTCGGAATCCGCTAAGGACTGTGTAACAACTCACCTGCCGAATGTACTAGCCCTGAAAATGGATGGCGCTCAAGCGTCCCACCCATACCTCGCCCTCAGGGTAGAAACGATGCCCTGAGG----------------------------------------------------------------------------------------------------------------------------GATTCACCGATACACAT------TTTCCT-CTA----CCCT-CTCTCATTTGAGACGTACGAACACTCCTGTCGGAAGAGACGGCAAGCTCGCCAAGCCGCGACAACTGCACAATACTCATTGGGGTCTTGTCTGTCCTGCGGAGACGCCCGAAGGTCAAGCTTGTGGGTTGGTGAAGAACTTGTCACTGATGTGCTCTATCAGCGTGGGTACGTCGACGGAGCCAATCATTGATTACATGATTACTCGAAACATGGAAGTGCTTGAAGAATACGAGCCCATGCGATATCCTCACGCTACCAAGATCTTCCTCAACGGCTCTTGGATCGGTGTTCACCAGGACCCGAAGGCACTTGTTAGGGATGTCCAGCAACTGCGTCGGAGCAATCAAATTCCCGCGGAGGTGTCCCTGGTTCGAGACATCAGGGACCGCGAGTTCAAGATTTTCTCAGATGCTGGTCGAGTCATGCGGCCTTTGTTCGTTGTCGAGCAGGAAGATATGCCTGACACCGGTGTCGAA------------AAGGGTTCGCTAGCTCTCAACAAGAACATGGTGAGAAGGTTAGAGCTTGACCAAACGCTACCTCCTGGAAGCGATGAGTACTATGGCTGGGAAGGTTTGGTGGGCGATGGTGTCATCGAATATCTCGATGCGGAAGAGGAAGAGACGGCAATGATATGCATGACACCGGAGGATCTCGAAATCTTTCGGATGGTCAAGCTTGGTCACGAGATGGTGAATGATAACGGGGAC------GATCTG------AATAAGCGACTCAAGACAAAGATAAATCCAACGACCCATATGTACACGCATTGCGAAATCCACCCCAGTATGCTGCTCGGTATCTGCGCCAGCATTATCCCATTCCCCGATCATAACCAGGTATCCCTGAACGCGTCCTAAAG-CCAAAAATGCCCCTGACTTC----TTCTACCCCTCACAAAC---CGGCAACACAACA------------CTCTCCTGGCGATAGCA-GCTATCCTGATACCACG--ATGAA----TGTGGGCATCGCAGCTAACCGCG-TCTTTCTTGTTTTATAGGTTCACCTTCAAACCGGCCAATGCGTAAGTAAATACCCCGACAACCCCCAACCAA---GCGCGCTACAATTATTGCGATACTCACAT-ATTTACGTAGGGTAACCAAATTGGTGCTGCCTTCTGGCAAACCATCTCCGGCGAGCACGGTCTCGACAGCAATGGCGTGTATG--------TGTACCCTTCCCCTATTCCTGTACACGGCAATGGTCAAAACTGACCGGCTATCAACAGTTACAACGGAACGTCTGAGCTCCAATTGGAGCGGATGAGTGTGTACTTCAACGAGGTAATGTGGTCGGA--ATCGG----CTTTGGCATCCTCTTGTGCCTAATCTAACCGGTGTGTGCAGGCCTCCGGCAACAAGTATGTCCCTCGTGCCGTCCTGGTCGATCTCGAGCCCGGTACCATGGACGCCGTCCGCGCCGGCCCCTTCGGTCAGCTCTTCCGCCCCGACAACTTCGTCTTCGGTCAGTCCGGTGCTGGCAACAACTGGGCCAAGGGTCATTACACTGAGGGTGCCGAGCTGGTTGACCAGGTTCTCGATGTTGTCCGTCGCGAGGCTGAGGGTTGTGACTGCCTCCAGGGCTTCCAGATCACCCACTCTCTCGGTGGTGGTACTGGTGCTGGTATGGGTACCCTGTTGATCTCCAAGATCCGCGAGGAGTTCCCCGACCGAATGATGGCCACCTTCTCCGTCGTTCCCTCTCCCAAGGTCTCCGACACCGTCGTCGAGCCCTACAACGCCACCCTTTCCGTCCACCAGCTGGTCGAGAACTCGGACGAGACTTTCTGCATTGACAACGAGGCTCTGTACGACATCTGCATGCGTACCCTGAAGCTATCCAACCCCTCGTACGGCGACCTGAACCACCTGGTTTCTGCCGTCATGTCTGGTGTCACCACCTGTCTACGTTTCCCTGGTCAGCTCAACTCTGACCTCCGAAAGCTGGCCGTCAACATGGTGCCCTTCCCTCGTCTGCACTTCTTCATGGTCGGCTTCGCTCCTCTTACCAGCCGTGGTGCTCACTCTTTCCGCGCTGTCACCGTTCCCGAGTTGACCCAGCAGATGTTCGACCCCAAGAACATGATGGCTGCCTCTGACTTCCGCAACGGTCGCTACCTGACGTGCTCCGCCATCTTGTAAGATTTTCCGGCCTGGTCTGCTTT-TGGTGTCTACCTGCTAACTTTTTCCTTCTAGCCGTGGCAAGGTCTCGA
	Graphostroma_platystomum	CATTAGCGAGTTAAAC--AACTCCAAAACCCATGTGAACATACCTAT-CGTTGCCTCGGCAGGCTGC-GCTGTTACCCTGTAGCTACCCTGAGCTACCCTATAG-----------TGAGCTACCCTGTACTGCTGCCTAAAGCCTGCCGGCGGACCCCTAAACTCTGA-----TTTACTGTATCTCTGAGTGTAAAACAAAAATAAGTTAAAACTTTCAACAACGGATCTCTTGGTTCTGGCATCGATGAAGAACGCAGCGAAATGCGATAAGTAATGTGAATTGCAGAATTCAGTGAATCATCGAATCTTTGAACGCACATTGCGCCTAATAGTATTCTGTTAGGCATGCCTGTTCGAGCGTCATTTCGACCATTAAGCCCTGTTTGCTTAGCGTTGGGAACTTACGCC----TGCCGTAATTCCTTAAATTCAGTGGCGGAGCTAGGTCATGCTCTAAGCGTAGTAATTATTTCCTCGCTTCTGTAGCTGGCCTA-TATCCTG-------------------------------------------ATTGCCCTAGTAACGGCGAGTGAAGCGGCAACAGCTCAAATTTGAAATCTGGCTCTAG-GGTCCGAATTGTAATTCGTAGAGGATGCTTTTGGCGCGGTCACTTCCGAGTTCCCTGGAACGGGACGCCTTAGAGGGTGAGAGCCCCGTACGGTTGGATANCAAGCCTCTGTAAAGCTCCTTCGACGAGTCGAGTAGTTCGGGAATGCTGCTCTAAATGGGAGGTAANTTTCTTCTNAAGCTAAATNCCGGCCAGAGNCCGATAGCGCACAAGTAGAGTGATCGAAAGATGAAAAGCACTTTGAANAGAGGGTTAAATAGCACGTGAAATTGNTGAAAGGGAAGCGTTTNCGGNCAGACCTTTTCCCAGCGGNTCATNCAGTGNTTTCACTGGTGCACTCTGCTGGGTTTAGNCCAGCATCGGCTTCTGTAGGGGGATAAAAGCCNNGGGAAAGTAGNTCCCTCGGGANTGTTATNNNNCTAGGCNTNANNCNNTNNCGGGGGCCGAGGNNCGCNCTCT-GCAAGGANGCTGGCGTAATGGTCGTCANCGACCCGTCTTGAAACACGGACCANGGAGTCGAACATTTGTGCGAGTGTTTGGNTGTTAAACCCTCACGCGTAATGAAAGTGAACGGAGGTGAGAGCCCTTCGGGGTGCATCATCGACCGATCCTGATGTCTTNGGATGGATTTGAGTAGGAGCATTAATGTTCGGACCCGAAAGATGGTGANCTATGCGTGGATAGGGTGAAGCCAGAGGAAACTCTGGTGGAGGCTCGCAGCGGNTCTGACGTGCAAATCGATCGTCAAATCNGCGCATGGGGGCGAAAGACTTATCGAACCATCTAGTAGCTGGTTACCGCCGAAGTTTCCCTCAGGATAGCAGTGTTGTCTTCAGTTTTATGAGGTAAAGCGAATGATTAGGGACTCGGGGGCGCTTATTAGCCTTCATCCATTCTCAAACTTTAAATATGTAAGAAGCCCTTGTTGCTTAGTTGAACGTGGGCATTCGAATGTACCAACACTAGTGGGCCATTTTTGGTAAGCAGAACTGNCGATGCGGGATGAACCGAACGCGGGGTTAAGGTGCCGGAGTGGACGCTCATCAGACACCACAAAAGGTGTTAATACATCCAGACAGCCGGACGGTGGCCATGGAAGTCGGAATCCGCTAAGGACTGTGTAACAACTCACCGGCCGAATGTATTAGCCCTGAAAATGGATGNNGCTCAAGCGTCCCACCCATACCTCGNCCTCAGGGNAGAAACGATGCCCTGAGGGTTTCGCTATCGAGCTAGCTGTGAAGCCGACTATCATTACCAACGGTCTGAAGTACTCGCTCGCCACCGGCAACTGGGGTGACCAGAAGAAAGCCATGAGCTCCACAGCTGGTGTTTCGCAAGTGCTAAACCGATACACAT------TTTCCT-CGA----CGCT-CTCTCACTTGAGACGTACAAACACTCCCGTAGGGAGAGATGGCAAGCTCGCCAAGCCACGGCAACTTCATAATACTCACTGGGGTCTTGTCTGTCCCGCCGAAACTCCCGAAGGCCAAGCTTGTGGCCTGGTGAAGAACCTGTCATTGATGTGCTCCATCAGCGTGGGCACATCGACAGAGCCCATTATCGATTACATGATTACCCGAAACATGGAAGTGCTCGAGGAATACGAGCCCATGCGATATCCCCACGCCACCAAGATCTTCCTCAACGGCTCTTGGATTGGTGTTCACCAGGACCCGAAGGCGCTCGTCAGGGATGTTCAGCAACTGCGCCGGAGCAATCAGATTCCAGCAGAGGTGTCCCTAGTTCGCGACATCCGAGACCGCGAGTTTAAGATTTTCTCGGACGCTGGTCGCGTCATGCGACCCTTGTTTGTTGTCGAACAGGAGAGCGTGCCCGAGACGGGTGTCGAG------------AAGGGATCACTAGCTCTCAACAAGGACATGGTGAGACGACTTGAAATCGACCAAACGCTCCCTCCTGGAAGCGAAGAGTACTACGGCTGGCAAGGTTTGGTAAACGACGGTGTCATTGAATACCTTGATGCCGAGGAGGAAGAGACGGCTATGATATGCATGACGCCAGAAGATCTCGAGATCTATCGGAGGACCAAGCTTGGTGAAGAGATTGTGAACGACAACGGAGAC------GATCTT------AATAAGCGACTCAAGACAAAAATAAATCCAACCACGCACATGTACACGCATTGCGAAATTCATCCTAGTATGCTTCTGGGTATCTGCGCCAGCATCATCCCCTTCCCTGATCACA--------TCCCCGAACGCGTCCTAAAAGCCCCAAAGCCCCCTGGC------TTTCTACCCCTCAAGCTC---AGCAATCATCATG-------------------TCATGTAACACACCCTCGTGGAT----------------TCGAACATGGCAAGCTAACCGCG-TCTTTTTTGTTTTATAGGTTCACCTCCAGACCGGCCAATGCGTAAGTACTTCTGTCCTCGACGACGGACTAA---GTGCGCTT-GAACATGGCGAGGCTCACATAATATTCCTAGGGTAACCAAATCGGTGCTGCTTTCTGGCAAACCATCTCTGGCGAGCACGGTCTCGACAGCAATGGCGTGTACG--------TATCTACCCTCCTCTTTTC---CTCCTTTACATAGAAAGGCTGACCGGTTCTCTATAGTTACAACGGCACGTCCGAGCTCCAGCTGGAGCGGATGAGCGTGTACTTCAACGAGGTAATGTGGTCGGATGGGCACTGGT----------GATGTGCCCCTAATTAACCTAATGTGTGCAGGCCTCTGGTAACAAGTATGTTCCTCGCGCCGTCCTCGTCGATCTCGAGCCTGGCACCATGGATGCCGTCCGCGCTGGTCCTTTCGGCCAGCTCTTCCGTCCCGACAACTTCGTCTTCGGTCAGTCTGGTGCTGGCAACAACTGGGCCAAGGGTCATTACACTGAGGGTGCCGAGCTGGTTGACCAGGTTTTGGATGTTGTTCGTCGTGAGGCTGAGGGCTGCGACTGCCTCCAGGGCTTCCAGATCACCCACTCCCTCGG-------------------------------------------------------------------------------------------------------------------------------------------------------------------------------------------------------------------------------------------------------------------------------------------------------------------------------------------------------------------------------------------------------------------------------------------------------------------------------------------------------------------------------------------------------------------------------------------------------------------------------
	Xylaria_hypoxylon	CATTAAAGAGTTAATTACAACTCCCAAACCCATGTGAACTTACCTTC-TGTTGCCTCGGCAGGTCGT---GTTTACCCTGTG---------TCCTACCCTGTAG-----------GACCCTACCTGGTAGACACGGGTAC-GCCTGCCGGTGGCCCATGAAACTCTGTT----TTCTATGTTATTCTGAATCTAT-AACTAAATAAGTTAAAACTTTCAACAACGGATCTCTTGGTTCTGGCATCGATGAAGAACGCAGCGAAATGCGATAAGTAATGTGAATTGCAGAATTCAGTGAATCATCGAATCTTTGAACGCACATTGCGCCCATTAGTATTCTAGTGGGCATGCCTGTTCGAGCGTCATTTCAACCCTTAAGCCCCTGTTGCTTAGCGTTGGGAGCCTACAGC----TTCTGTAGCTCCCCAAAGTTAGTGGCGGAGTCGGTTCACACTCTAGACGTAGTAGATTCTATCTCG--TCTGTAGTGAGGCCGGTCCCCTGCCGTAAAACCCCCCTAATTTTTAAAGGTTGACCTCGGATCAGG------------------AGTGAAGCGGCAACAGCTCAAATTTGAAATCTGGCTTTCG-GGTCCGAGTTGTAATTTGTAGAGGATGCTTTTGGCGCGGTGCCTTCCGAGTTCCCTGGAACGGGACGCCTTAGAGGGTGAGAGCCCCGTACGGTTGGACACCAAGCCTCTGTAAAGCTCCTTCGACGAGTCGAGTAGTTTGGGAATGCTGCTCTAAATGGGAGGTAAATTTCTTCTAAAGCTAAATATTGGCCAGAGACCGATAGCGCACAAGTAGAGTGATCGAAAGATGAAAAGCACTTTGAAAAGAGGGTTAAATAGCACGTGAAATTGTTGAAAGGGAAGCGTTTGCGACCAGACCTTTTCTTAGCGGATCATCCGGTGTTATCACCGGTGCACTTCGCTAAGTTTAGGCCAGCATCGGTTTCTGTAGGGGGATAAAAGCCTTGGGAACGTAGCTCCTTCGGGAGTGTTATAGCCCTTTGCATAATACCCTTCTGGGGACCGAGGACCGCGCTTATGCAAGGATGCTGGCATAATGGTCGTCAACGACCCGTCTTGAAACACGGACCAAGGAGTCGAACATTTATGCGAGTGTTTGGGTGTTAAACCCTCACGCGTAATGAAAGTGAACGGAGGTGAGAGCCCTTACGGGTGCATCATCGACCGATCCTGATGTCTTCGGATGGATTTGAGTAAGAGCATAACTGTTCGGACCCGAAAGATGGTGAACTATGCGTGGATAGGGTGAAGCCAGAGGAAACTCTGGTGGAGGCTCGCAGCGGTTCTGACGTGCAAATCGATCGTCAAATCTGCGCATGGGGGCGAAAGACTTATCGAACCATCTAGTAGCTGGTTACCGCCGAAGTTTCCCTCAGGATAGCAGTGTTGTCTTCAGTTTTATGAGGTAAAGCGAATGATTAGGGACTCGGGGGCGCTTTTTTGCCTTCATCCATTCTCAAACTTTAAATATGTAAGAAGCCCTTGTTACTTAATTGAACGTGGGCATTCGAATGTACCAACACTAGTGGGCCATTTTTGGTAAGCAGAACTGGCGATGCGGGATGAACCGAACGCGGGGTTAAGGTGCCGGAGTGGACGCTCATCAGACACCACAAAAGGTGTTAGCACATTTAGACAATAGGACGGTGGCCATGGAAGTCGGAATCCGCTAAGGACTGTGTAACAACTCACCTATCGAATGTGCTAGCCCTGAAAATGGATGGCGCTCAAGCGTCCCACCCATACCTCGCCCTCAGGGTAGAAACGATGCCCTGAGG-------------------------------------------------------------------------------------------------------------------------------------------------------------------TT-GTCGCATTTGCGAAGAACGAATACTCCAGGTGGTAGAGACGGTAAGCTTGCGAAACCACGGCAGCTCCACAACAGCCACTGGGGTCTCGTCTGCCCGGCCGAGACCCCCGAAGGTCAGGCTTGTGGCCTAGTCAAAAACCTGTCCCTCATGTGCTCCATCAGTGTTGGTACGTCCACGGAACCTATTATCGATTATATGATATCGCGTAATATGGAGGTTTTAGAGGAGTACGACCATCACAGATACCCTAATGCCACCAAGATCTTTCTCAATGGTGCATGGATCGGCGTCCACCAGGATCCTAAGTCTCTTGTGAGGGATGTGCAACAATTGCGCCGAACGAATCAGATTCCCGCTGAAGTATCCTTGATTCGAGATATTCGTGACCGCGAATTCAAAATCTTCTCGGATGCCGGCCGTGTCATGCGGCCCCTGTATGTGGTTGAGCAGGAGGATGACGCTGAGAATGGTGTCGAG------------AAGGGCACACTGGTCTTAACAAAGGACATGGTTCGGAGACTTGAGATCGACCAGACCCTCCCACCCGGAAGTGACGAATACTTCGGATGGCATGGCCTGGTTCATGCTGGTGTCATCGAATACATGGATGCTGAAGAGGAGGAGACTGCGATGATTTGCATGACCCCCGAGGACTTGGAAAGTTTCCGATGCTCCAAGTTAGGTTTACCAGATCCTTTCAACAACGAGGAC------ACTTTCGCCCCAAACAAGCGGCTGAAGACGAGAATAAACCCGACAACCCATATGTACACTCACTGTGAAATCCACCCGAGCATGCTTCTTGGCATTTGTGCCAGTATCATCCCCTTCCCCGATCATAATCAAGTATACCGAAACGCGTCCCAAAT-CTACAAT--CCCTTGAT-------CTTAGCTTCTCACATATACACATCAGCATCGT-TCGCAACTATCTCGTAGCTGCCAATAACACAGCTTCCTTGAATTGTCTAGTGAAATACTAGAGAACTACCTGCTAACCATG-CTTTTCC-CTTTTGCAGGTTCACCTCCAAACCGGCCAATGCGTAAGTCGCCCCC----CGATCCTCGATAA-------CGATGAGAACCTCCCGAGGCTCACAC-TATACGACAGGGTAACCAAATTGGTGCTGCTTTCTGGCAACAAATTTCCGGCGAGCACGGTCTCGATGGCAGTGGCGTGTATG--------TCTATGATCTATGAACTAC---GACAACCACGACTGATGACTAACACTTGTGGGCCAGTTACAACGGAACCTCTGAGCTCCAGCTGGAGCGCATGAGCGTTTACTTCAATGAGGTAGAAAGCCCCATCAAGTCGCGTTCGTCTCGTGCAA----CAACCATTTTTCT-GATTTTTCTAGGGTGCTAATAACAAATATGTTCCTCGCGCCGTCCTCGTCGACTTGGAGCCCGGTACCATGGATGCTGTCCGTTCTGGTCCCTTTGGTCAGCTCTTCCGACCCGACAACTTCATCTTCGGCCAGTCTGGTGCTGGCAACAACTGGGCCAAGGGTCACTACACAGAGGGTGCTGAGCTCGTTGACGCCGTTCTTGATGTCGTTCGTCGCGAGGCTGAGGGCTGCGATTGCCTCCAGGGTTTCCAGATCACCCACTCGCTCGGTGGTGGTACCGGTGCTGGTATGGGTACTCTGCTGATCTCCAAGATTCGCGAGGAATTCCCTGACCGCATGATGGCTACCTTCTCCGTCATGCCCTCTCCCAAGGTCTCAGATACCGTCGTCGAGCCTTACAACGCTACCCTCTCCGTCCACCAGTTGGTTGAGAACTCCGATGAGACCTTCTGTATTGACAACGAGGCTCTGTACGATATCTGCATGCGCACCTTGAAGCTATCCAACCCCTCATATGGTGATTTGAACCACCTTGTCTCTGCCGTCATGTCTGGCGTAACCACCTGCCTGCGTTTCCCCGGTCAGCTTAACTCTGATCTGCGCAAACTAGCCGTCAACATGGTGCCCTTCCCTCGTCTACACTTCTTTATGGTCGGGTTTGCCCCTCTCACTAGCCGTGGTGCCCACTCTTTCCGTGCTGTCACGGTTCCCGAGCTGACCCAGCAAATGTTCGACCCCAAGAACATGATGGCTGCCGCTGACTTCCGCAACGGTCGTTACCTCACATGCTCTGCTATCTTGTAAGAATTTGCCCTTTTATCTTTTAA-CACGGCCAA-TTGCTAACTTATCTTTACCAGCCGTGGCAAGGTTTCCA
	Xylaria_arbuscula	CATTAAAGAGTTAAAC--AACTCCTAAACCCATGTGAACC-TACCTT-TGTTGCCTCGGCAGGTCTG---ACTTACCCGGAG---------ACCTACCCTGTAG-----------GACCTTACCCGGTAGTTGCCGGCATAACCTGCCGGTGGTCTACTAAACTCTGTT----TACTATGTTATTCTGAATAATATAACTAAATAAGTTAAAACTTTCAACAACGGATCTCTTGGTTCTGGCATCGATGAAGAACGCAGCGAAATGCGATAAGTAATGTGAATTGCAGAATTCAGTGAATCATCGAATCTTTGAACGCACATTGCGCCCATTAGTATTCTAGTGGGCATGCCTGTTCGAGCGTCATTTCAACCCTTAAG-CCCTGTTGCTTAGCGTTGGGAGCCTACAGATACCCTCTGTAGTTCCTTAAAGTTAGTGGCGGAGTCGGTTCACACTCTAGACGTAGTAAATTTTATCTCGCCT--ATAGATGAGCCGGTCCCTTGCCGTAAAACCCCCTAA-TTTCTAAAGGTTGACCTCGGATCAGG--------------GGCGAGTGAAGCGGCAACAGCTCAAATTTGAAATCTGGCCTTCG-GGTCCGAGTTGTAATTTGTAGAGGATGCTTTTGGCGCGGTGCCTTCCGAGTTCCCTGGAACGGGACGCCTTAGAGGGTGAGAGCCCCGTACGGTTGGACACCAAGCCTCTGTAAAGCTCCTTCGACGAGTCGAGTAGTTTGGGAATGCTGCTCTAAATGGGAGGTAAATTTCTTCTAAAGCTAAATATTGGCCAGAGACCGATAGCGCACAAGTAGAGTGATCGAAAGATGAAAAGCACTTTGAAAAGAGGGTTAAATAGCACGTGAAATTGTTGAAAGGGAAGCGTTTGCGACCAGACTTTTCCCTAGCGGATCATCCGGTGTTCTCACCGGTGCACTTCGCTAGGTTAAGGCCAGCATCGGTTTCTGTAGGGGGATAAAAGCTTGGGGAATGTAGCTCCCTCGGGAGTGTTATAGCCTCTTGTATAATACCCTTACGGGGACCGAGGACCGCGCTTTTGCAAGGATGCTGGCGTAATGGTTGTCAACGACCCGTCTTGAAACACGGACCAAGGAGTCGAACATTTGTGCGAGTGTTTGGGTGTTAAACCCTCACGCGTAATGAAAGTGAACGGAGGTGAGAGCCCTTACGGGTGCATCATCGACCGATCCTGATGTCTTCGGATGGATTTGAGTAAGAGCATAACTGTTCGGACCCGAAAGATGGTGAACTATGCGTGGATAGGGTGAAGCCAGAGGAAACTCTGGTGGAGGCTCGCAGCGGTTCTGACGTGCAAATCGATCGTCAAATCTGCGCATGGGGGCGAAAGACTTATCGAACCATCTAGTAGCTGGTTACCGCCGAAGTTTCCCTCAGGATAGCAGTGTTGTCTTCAGTTTTATGAGGTAAAGCGAATGATTAGGGACTCGGGGGCGCTTTTTAGCCTTCATCCATTCTCAAACTTTAAATATGTAAGAAGCCCTTGTTACTTAATTGAACGTGGGCATTCGAATGTACCAACACTAGTGGGCCATTTTTGGTAAGCAGAACTGGCGATGCGGGATGAACCGAACGCGGGGTTAAGGTGCCGGAGTGGACGCTCATCAGACACCACAAAAGGTGTTAGCACATTTAGACAATAGGACGGTGGCCATGGAAGTCGGAATCCGCTAAGGACTGTGTAACAACTCACCTATCGAATGTGCTAGCCCTGAAAATGGATGGCGCTCAAGCGTCCCACCCATACCCCGCCCTCAGGGTAGAAACGATGCCCTGAGGAATTCAATATTGCACTAGCTGTGAAGTCTAACATAATCACGAGTGGGTTGAAGTACTCACTCGCTACCGGCAACTGGGGTGACCAGAAAAAGGCAATGAGCTCCACAGCCGGTGTTTCGCAAGTGTTGAATCGATACACAT------TCGCCT-CTA----CCTT-GTCACACTTGCGAAGAACAAATACCCCAGTCGGTAGAGATGGCAAGCTTGCCAAACCCCGACAACTTCACAATACCCACTGGGGGCTTGTCTGTCCAGCCGAGACCCCAGAAGGACAGGCATGTGGTTTGGTCAAAAACTTGTCGCTCATGTGCTCTATCAGCGTCGGTACATCAACGGATCCTATTATAGAATATATGATCCTTAGGAATATGGAAGTGCTAGAAGAGTATGATCCTGGTAGGTATCCCAACGCCACCAAGGTGTTTCTTAATGGTGCATGGATCGGCGTCCACCAGGATCCCAAGGCTCTAGTTAAGGATGTGCAACAATTGCGCCGAACAAACCAGATCCCAGCTGAAGTATCCCTCATCCGGGATATTCGCGACCGTGAGTTCAAGATTTTCAGTGACGCCGGTCGCGTCATGCGCCCTCTGTTCGTAGTCGAGCAAGAAGACGACGCTGAAAGGGGCATTGAG------------AAAAGCACGCTCGTTTTGACCAAAGATATGGTTCGGCGGCTTGAGGAAGACCAGAGCCTTCCACCCGGACACGAAGATTACTATGGATGGCAAAGTTTGGTTAATGCCGGTGTGATTGAATATATGGACGCTGAAGAAGAGGAGACGGCGATGATCTGCATGACCCCGGAAGACCTAGAGAGTTTCCGATGCAGCAAGTTGGGTCTAGCAGATCCTCACAACAACGATGAT------GTCTTTGCTCCCAACAAGCGGCTGAAGACGAGGATAAATCCGACCACACACATGTACACTCACTGTGAAATTCATCCGAGCATGCTTCTAGGCATTTGTGCCAGTATCATTCCCTTCCCGGATCACAACCAAGTAGCCCGAGACGCGTTACATGTCCTCTAATCTCCCATCATCTC---TCACTGCCTTAGATAAAT---AGACAATATT----------------TCTGTCATCAGAGGCATGACTTGATTGAATTATCTGGCACAATATTGGTGAAACCTAAACTAACCGCG-----CTCCTCTCTACAGGTCCACCTCCAGACCGGCCAATGCGTAAGTCGCTTTA----CGACCTTCGACGA-------TAATATGAAACAGCCGAAACTTACATAGAATGATCAGGGTAACCAAATTGGTGCTGCTTTCTGGCAGCAAATCTCCGGCGAGCACGGTCTCGATGGCAGTGGCGTGTATG--------TGTACATGCCTTCGGGTCA---GGACTATAAGGACAATGACTGATAGTTATGGAATAGTTACCAGGGAACCTCTGACCTCCAGCTGGAGCGTATGAGGGTTTACTTCAACGAGGTAGGCTCAAATTCCGAGCTACATCGATATCATACAA----GTAATGGTCTCAT-GGTTTGTTCAGGGCTCGGGCAACAAGTACGTTCCTCGCGCTGTCCTCGTCGATTTAGAGCCTGGTACCATGGACGCTGTCCGTGCTGGTCCCTTCGGTCAGCTCTTCCGACCCGACAACATCGTCTTCGGTCAGTCTGGTGCTGGCAACAACTGGGCCAAGGGTCACTACACTGAGGGTGCTGAGCTTGTTGACAACGTTCTTGACGTTGTCCGTCGTGAGGCTGAGGGCTGTGACTGCCTCCAGGGTTTCCAGATCACCCACTCGCTCGGTGGTGGTACCGGTGCCGGTATGGGTACGCTGCTCATCTCCAAGATCCGTGAGGAGTTCCCCGACCGCATGATGGCTACCTTCTCCGTCATGCCCTCCCCCAAGGTATCGGACACCGTCGTCGAACCTTACAACGCCACTCTCTCCGTCCACCAGCTGGTCGAGAACTCCGACGAGACCTTCTGCATTGACAACGAGGCTCTCTACGACATCTGCATGCGCACCCTGAAGCTATCCAACCCTTCGTACGGTGACCTGAACCACCTTGTCTCCGCTGTCATGTCTGGCGTCACCACTTGCCTTCGTTTCCCTGGACAACTTAACTCTGACCTGCGCAAGTTGGCCGTCAACATGGTGCCCTTCCCTCGTCTGCACTTCTTCATGGTCGGCTTCGCCCCTTTGACCAGCCGTGGTGCCCACTCTTTCCGTGCCGTCACGGTTCCTGAGTTGACCCAGCAAATGTTCGACCCCAAGAACATGATGGCCGCCGCTGACTTCCGCAACGGTCGCTACCTGACATGCTCTGCCATCTTGTGAGTACTCTTACTTCGAGCTTCTAA-CATGTTTGA-TTACTAATCTGCTATCACTAGCCGTGGCAAGGTCTCTA
	Annulohypoxylon_annulatum	--------------------------ACCCTTTGTGAACCTTACCGT-CGTTTCCTCGGCGCACTGCTGTGGCTACCCTGTA---------GTTTACCCTACA------------GGACGCACCCTGCA------------GGCGCCGAAAGGACTACCA-AAACTCTT-TTATCCAAGTTACCTC-GAACAATTTTATACAATAGTTTAAAACTTTCAACAACGGATCTCTTGGTTCTGGCATCGATGAAGAACGCAGCGAAATGCGATAAGTAATGTGAATTGCAGAATTCAGTGAATCATCGAATCTTTGAACGCACATTGCGCCCATTAGTATTCTAGTGGGCATGCCTATTCGAGCGTCATTTCAACCCTTAAG-CCCTGTTGCTTAGCGTTGGGAATCTGCTAG-CCTCGGCGCAGTTCCTTAAATTCATTGGCGGAGCTGTGGCACACTCTAGGCGTAGTAGTTTACACCTCGCCTCTAGAGTGGCCGCGGTTACTGGCCGTAAAACCCC-TATATTTCTAGTGGTTGACCTCGGATTAGGATTGCCCTAGTAACGGCGAGTGAAGCGGCAACAGCTCAAATTTGAAATCTGGCCCTCGCGGTCCGAGTTGTAATTTGCAGAGGATGCTTTTGGTGCGGTGCCTTCCGAGTTCCCTGGAACGGGACGCCAGAGAGGGTGAGAGCCCCGTACGGTTGGCCGCCTACCCTATATATAGCTCCTTCGACGAGTCGAGTAGTTTGGGAATGCTGCTCTAAATGGGAGGTAAATTTCTTCTAAAGCTAAATACCGGCCAGAGACCGATAGCGCACAAGTAGAGTGATCGAAAGATGAAAAGCACTTTGAAAAGAGGGTTAAATAGCACGTGAAATTGTTGAAAGGGAAGCGTTTGCGACCAGACTTTTTCCAGGCGGATCATCCGGTGTTCTCACCGGTGCACTTCGCCTGGTTTAGGCCAGCATCGGTTTCTCTAGGGGGATAAAGGCCTGGGGAACGTAGCTCTTTAGGGAGTGTTATAGCCCCTTGCGTAATACCCCTCGGGGGACCGAGGACC-----------------------------------------------------------------------------------------------------------------------------------------------------------------------------------------------------------------------------------------------------------------------------------------------------------------------------------------------------------------------------------------------------------------------------------------------------------------------------------------------------------------------------------------------------------------------------------------------------------------------------------------------------------------------------------------------------------------------------------------------------------------------------------------------GTTTCCAAATCGAACTTGCCGCCAAGCCCGCAATTATCACCAACGGCTTGAAGTACTCGCTCGCCACGGGTAACTGGGGCGATCAAAAGAAGGCGATGAGTTCGACTGCCGGTGTATCGCAGGTCTTGAACCGCTACACTT------TCTCCT-CGA----CGCT-TTCTCACTTACGACGAACGAACACGCCCATCGGAAGAGATGGAAAGCTAGCCAAGCCGCGGCAGCTCCACAACACTCACTGGGGTCTCGTCTGCCCGGCGGAGACTCCCGAGGGCCAGGCTTGCGGCTTGGTGAAGAATTTATCCTTAATGTGTTCTATTAGCGTTGGAACATCGACAGATCCTATCGTGGACTACATGATAACTAGGAATATGGAAGTCCTGGAGGAGTATGAACCGATGAGATATCCCAACGCCACCAAGATCTTCCTCAACGGCTCTTGGATCGGTGTACACCAGGATCCCAAGACCCTCGTCAGGGACGTTCAGGCGCTTCGTCGAGCCAACCAGATTCCTGCCGAGGTCTCGCTGGTTCGTGATATCCGAGACCGTGAGTTCAAGATCTTTTCTGACGCCGGTCGTGTGATGCGTCCCTTGTTTCGCGTACAGCAGGAAGACATTGCCGAGCAGGGTATTGAG------------AAGGGCACATTGGCTCTTACTAAGCAGATGATCAAACGCTTAGAAGCAGATGTCGATCTGGACCCGGAGAGCGAAGCATACTTTGGCTGGCAAGGTCTAGTCAACGAGGGCGTTATCGAGTTCCTCGATGCGGAAGAAGAGGAGACTGCCATGATTTGCATGACTCCCGAAGATTTGGATACTTATCGTATGACCAAGCTTGGGTACGAGGTGTCCCAGGACAACGGGGAC------GAGGTG------AACAAGCGACTCAAGACCAAGGTGAACCCGTCAACGCACATGTATACCCATTGCGAGATCCATCCC---------------------------------------------------------CCCCTGAACGCGTCAAAAA--CTCCAAAACCCCTTGAT-------TCCTGCCCCTCACGCACAGAAAAAAACAACACAACGTCGCATTC---TA-TGTTTAACATCGCATCACCATCAAGTCGAGCGATAGTATATTCCACATCAGATAGCTAACCGTG-TTTTTTCATCCAAATAGGTTCACCTTCAGACCGGCCAGTGCGTAAGTACTATAGCTCC-TACGCCCGACGAAGAATCGCGAC-GGAGTATAGCGGGGCT--CACGAATATTATAGGGTAACCAAATTGGTGCTGCTTTCTGGCAAACCATCTCTGGCGAGCACGGCCTCGACAGCAATGGCGTGTAAG--------TACCTGAATCGTCAATTCG---CAACGCCAAAAAAACAAACTGACCGCCAATAAATAGCTACAATGGAACCTCGGAGCTCCAGCTCGAACGCATGAGCGTTTACTTTAACGAGGTACGCAACCAGGGAAACACATGGCCTGTTCCCAGGAGTAGTTACTAATCACCCCAACATGCACAGGCATCTGGTAACAAGTATGTTCCCCGAGCCGTCCTCGTCGACCTCGAGCCGGGTACCATGGACGCCGTCCGTGCTGGGCCTTTCGGCCAACTTTTCCGACCCGACAACTTCGTTTTCGGCCAGTCTGGTGCCGGAAACAACTGGGCGAAGGGTCACTACACCGAGGGAGCTGAGCTGGTTGACCAGGTTCTTGATGTCGTTCGTCGTGAGGCCGAGGGCTGTGACTGCCTCCAGGGTTTCCAGATCACCCACTCTCTCGGCGGTGGTACCGGTGCCGGTATGGGTACTCTGCTGATCTCCAAGATCCGCGAGGAGTTCCCCGACCGCATGATGGCCACCTTCTCCGTCGTTCCCTCTCCTAAGGTTTCCGACACCGTCGTCGAGCCTTACAACGCCACTCTCTCAGTCCACCAGTTGGTTGAGAACTCGGATGAGACGTTCTGTATCGACAACGAAGCTCTGTACGACATCTGCATGCGTACTCTCAAGTTATCCAACCCCTCTTACGGCGACTTGAACCACTTGGTTTCCGCCGTCATGTCCGGTGTCACCACTTGCCTGCGTTTCCCCGGTCAGCTGAACTCTGACCTGCGCAAGCTTGCCGTGAACATGGTTCCTTTCCCCCGTCTTCACTTCTTCATGGTCGGCTTTGCTCCCCTGACCAGCCGTGGCGCTTACTCTTTCCGCGCCGTTACCGTTCCCGAGTTGACGCAGCAGATGTTCGATCCCAAGAACATGATGGCCGCGTCCGACTTCCGCAACGGCCGCTACCTAACGTGCTCCGCCATCTTGTAAGATAACACCATTGTATTGATTTTTAATGGGCAACATGCTAATTCGAACCTTGTAGCCGTGGCAAGATCTCCA
	Annulohypoxylon_truncatum	--------------------------ACCCTTTGTGAACCTTACCGT-CGTTTCCTCGGCGCACTGCTGCGACCGCCCCGCAGGCGGCCCTACTTACCCTGTAC-----------GGATCTACCCTGCATGAAGGCGCAGCGGCGCCGAAAGGACCGCTACAAACTCTT-TTATCCAAGCTACGTCTGAACAATTTTGCAAAATAGTTTAAAACTTTCAACAACGGATCTCTTGGTTCTGGCATCGATGAAGAACGCAGCGAAATGCGATAAGTAATGTGAATTGCAGAATTCAGTGAATCATCGAATCTTTGAACGCACATTGCGCCCATTAGTATTCTAGTGGGCATGCCTATTCGAGCGTCATTTCGACCCTTAAG-CCCTGTTGCTTAGCGTTGGGAGTCTGCGGC-TTCGGCCGCAGTTCCTTAAAGTCAGTGGCGGAGCTGTGGCACACTCTAGGCGTAGTAGTTTTCGCCTCGCCTCCAGAGTGGCCCCGGCTGCCTGCCGTAAAACCCCTAAT-TTTCTAGTGGTTGACCTCGGATTAGGATTGCCCTAGTAACGGCGAGTGAAGCGGCAACAGCTCAAATTTGAAATCTGGCCCTCGCGGTCCGAGTTGTAATTTGCAGAGGATGCTTTTGGTGCGGTGCCTTCCGAGTTCCCTGGAACGGGACGCCAGAGAGGGTGAGAGCCCCGTACGGTTGGACACCTACCCTATATATAGCTCCTTCGACGAGTCGAGTAGTTTGGGAATGCTGCTCTAAATGGGAGGTAAATTTCTTCTAAAGCTAAATACCGGCCAGAGACCGATAGCGCACAAGTAGAGTGATCGAAAGATGAAAAGCACTTTGAAAAGAGGGTTAAATAGCACGTGAAATTGTTGAAAGGGAAGCGTTTGCGACCAGACTTTTTCCAGGCGGATCATCCGGTGTTCTCACCGGTGCACTTCGCCTGGTTTAGGCCAGCATCGGTTTCCTTAGGGGGATAAAGGCCTGGGGAACGTAGCTCTCTAGGGAGTGTTATAGCCCCTCGCGTAATACCCCTCGGGGGACCGAGGACCGCGC-------------------------------------------------------------------------------------------------------------------------------------------------------------------------------------------------------------------------------------------------------------------------------------------------------------------------------------------------------------------------------------------------------------------------------------------------------------------------------------------------------------------------------------------------------------------------------------------------------------------------------------------------------------------------------------------------------------------------------------------------------------------------------------------GTTTCCAGATTGAACTTGCCGCCAAGCCCGCCATTATCACCAACGGCTTGAAGTACTCGCTCGCTACGGGTAACTGGGGCGATCAAAAGAAGGCGATGAGCTCGACTGCCGGTGTATCGCAGGTCTTGAACCGCTACACTT------TCTCGT-CAA----CCCT-TTCTCATTTACGACGAACGAACACGCCCATCGGAAGAGATGGAAAGCTAGCCAAGCCACGGCAGCTCCACAACACACACTGGGGTCTCGTCTGTCCGGCAGAGACTCCCGAAGGCCAGGCTTGTGGCTTGGTGAAGAATCTATCCTTGATGTGTTCTATCAGTGTTGGAACATCGACAGATCCTATCGTGGACTACATGATCACTAGGAATATGGAAGTCCTGGAGGAGTATGAACCGATGAGATATCCCAACGCCACTAAGATCTTCCTCAACGGCTCCTGGATCGGTGTACACCAGGACCCAAAGACCCTCGTCAGGGACGTCCAGGCACTTCGTCGAGCCAACCAGATACCTGCTGAGGTCTCGCTAGTTCGTGATATCCGAGACCGTGAATTCAAGATCTTTTCGGATGCCGGTCGTGTGATGCGCCCCCTGTTCCGCGTACAACAGGAAGACATCGCCGAGCAGGGCATCGAG------------AAGGGCACCTTGGCTCTTACCAAGCAGATGATCAAACGTCTAGAAGCAGATGTCGATCTGGACCCGGAGAGCGAGGCGTACTATGGCTGGCAAGGTCTAGTCAACGAGGGAGTTATCGAGTTCCTCGATGCGGAAGAAGAGGAGACTGCGATGATTTGCATGACGCCGGAAGATTTGGACACCTACCGTATGACCAAGCTTGGGTATGAGGTGTCCCAGGACAACGGAGAT------GAGGTG------AATAAGCGACTCAAGACTAAAATCAACCCGTCAACGCACATGTATACCCATTGCGAGATCCATCCCAGTATGCTCCTGGGTATCTGCGCAAGCATCATTCCATTCCCAGATCATAACCAGGTA------------------------------------------------TGCCCCTCACGCACAG--AAAAACACCACAAGATCCTATTC---TC-TGTGTAACATCACATCAGCATCAAATCGAACAACCATATATTCCAGATCAGATAGCTAACCGTG-TTTTTTCACCTCGATAGGTTCACCTCCAGACCGGCCAGTGCGTAAGTACTACAGCTAC-AACCCCCGACGAAGAATCGCGAT-GCAATATAGCGGGGCT--CACGAATATCATAGGGTAACCAAATCGGTGCTGCTTTCTGGCAAACCATCTCTGGCGAGCACGGTCTCGACAGCAATGGCGTGTAAG--------TATCTGAATCGTCAATTCG---CGACGCCAAAAAAACAAACTGACCGCCAATAAACAGCTACAATGGAACCTCGGAGCTCCAGCTCGAACGCATGAGCGTTTACTTTAACGAGGTACGCAACCAGGGAAACACATGGTATATCCCGAGGAGTAGTTACTAATCACCCCAACATGCACAGGCATCTGGTAACAAGTATGTTCCTCGAGCCGTCCTCGTCGACCTCGAGCCGGGCACCATGGACGCCGTCCGTGCTGGCCCGTTCGGCCAACTTTTCCGACCCGACAACTTCGTCTTCGGCCAGTCTGGTGCCGGAAACAACTGGGCGAAGGGTCACTACACTGAGGGTGCTGAGCTTGTTGACAACGTTCTCGATGTCGTTCGTCGTGAGGCTGAGGGCTGTGACTGCCTTCAGGGTTTCCAGATCACCCACTCTCTCGGTGGTGGTACCGGTGCCGGTATGGGTACTCTGCTGATCTCCAAGATCCGTGAAGAGTTCCCCGACCGTATGATGGCCACCTTCTCCGTCGTTCCTTCTCCTAAGGTTTCCGACACCGTCGTCGAGCCTTACAACGCCACTCTTTCAGTTCACCAGTTGGTTGAGAACTCGGACGAGACTTTCTGTATCGACAACGAAGCTCTGTACGACATCTGCATGCGTACTCTCAAGCTGTCCAACCCCTCTTACGGCGACTTGAACCACCTGGTTTCCGCCGTCATGTCAGGTGTCACCACTTGCTTGCGTTTCCCTGGTCAGCTGAACTCTGACCTGCGCAAACTCGCCGTGAACATGGTTCCTTTCCCTCGTCTTCACTTCTTCATGGTCGGCTTCGCTCCCTTGACCAGCCGTGGCGCTTACTCCTTCCGCGCCGTTACCGTCCCCGAGTTGACGCAACAGATGTTCGACCCCAAGAACATGATGGCCGCGTCCGACTTCCGCAACGGCCGCTACCTAACGTGCTCTGCCATCTTGTAAGATAACGCCTTTCTATTAATCTTTGATAAGCAATATGCTAATTC----------------------------
	Hypoxylon_pilgerianum	CATTACTGAGTTCTTACAAACTCCCAACCCTTTGTGAATCATATCAC-TGTTGCCTCGGCGCCGAGCGGCAGCTACCCGGGAGCTACCCTG---------GAGAGCATCTACCCTGTAGCTACCCTGTAGTTGCACTCAACCTCCGCCGGCGGACCATTCAACTCTG---TTTTACAGTGTATCTCTGAGTACTTAAACTAAATAAGTTAAAACTTTCAACAACGGATCTCTTGGTTCTGGCATCGATGAAGAACGCAGCGAAATGCGATACGTAATGTGAATTGCAGAATTCAGTGAATCATCGAATCTTTGAACGCATATTGCGCCCATTAGTATTCTAGTGGGCATGCCTATTCGAGCGTCATTTCAACCCTTAAG-CCCTGTAGCTTAGTGTTGGGACTCTACTCT-TTAGTGAGCAGTTCCCTAAAACCAGTGGCGGTGCTA-GGTACACTCATAGCGTAGTAATTCT-TTCTCGCTTCTGCGGTGGACGTAGCTACCTGCCGTAAAACCCCCTAT-TTTCTAATGGTTGACCTCGGATTAGGATTGCCCTAGTAACGGCGAGTGAAGCGGCAACAGCTCAAATTTGAAATCTGGCCCTAGCGGTCCGAGTTGTAATTTGTAGAGGATGCTTTTGGTGCGGTGCCTTCCGAGTTCCCTGGAACGGGACGCCAGAGAGGGTGAGAGCCCCGTACGGTTGGACACCTACCCTATATATAGCTCCTTCGACGAGTCGAGTAGTTTGGGAATGCTGCTCTAAATGGGAGGTAAATTTCTTCTAAAGCTAAATACCGGCCAGAGACCGATAGCGCACAAGTAGAGTGATCGAAAGATGAAAAGCACTTTGAAAAGAGGGTTAAATAGCACGTGAAATTGTTGAAAGGGAAGCGTTTGCGACCAGACTTTTTCAGGGAGGATCATCCGGTGTTCTCACCGGTGCACTTCACCCTGTTTAGGCCAGCATCGGTTTTTGCAGGGGGATAAAAACTTGGGGAATGTGGCTCCTTCGGGAGTGTTATAGCCCCTTGTATAATACCCCTGCGGAG---------------------------------------------------------------------------------------------------------------------------------------------------------------------------------------------------------------------------------------------------------------------------------------------------------------------------------------------------------------------------------------------------------------------------------------------------------------------------------------------------------------------------------------------------------------------------------------------------------------------------------------------------------------------------------------------------------------------------------------------------------------------------------------------------------ATTTCGAAATTGCCCTGGCTGCTAAGCCGGCTATCATCACGAACGGTCTCAAGTACTCACTCGCCACAGGAAACTGGGGTGATCAGAAGAAGGCCATGAGCTCGACGGCTGGTGTGTCCCAGGTCTTGAACCGATACACCT------TCTCTT-CCA----CCCT-TTCTCATTTAAGAAGAACCAACACACCTATTGGGCGTGACGGCAAGTTGGCGAAGCCCCGACAGCTTCACAATACACATTGGGGTCTAGTCTGTCCGGCCGAAACGCCCGAGGGCCAGGCCTGCGGCTTGGTGAAGAACTTATCATTGATGTGTTCCATCAGCGTCGGTACCTCGACGGATCCCATCGTGGATTACATGATTACCAGGAATATGGAGGTTCTCGAAGAGTACGAGCCGCTACGGTATCCCGATGCCACCAAGATCTTCCTCAACGGTTCCTGGATAGGTGTTCATCAGAATCCCAAGGCGCTGGTGAGAGATGTTCAGAATCTTCGGCGGACGAATCAGATCCCGGCCGAGGTGTCGTTAGTCCGCGACATACGCGATCGCGAATTCAAAATCTTTTCGGATGCCGGTCGCGTCATGCGCCCCCTGTTTGTTGTACATCAAGAGGACA---CCGAGGCCGGCACTAAG------------AAGGGAACGTTAGCTCTTACTAAAGACATGATCCAGAGGCTCGAGTCGGATGTCGAAGTAGATCCTAATAGCGAGGAGTACTTTGGCTGGGAAGGCTTGGTCAACGAAGGTGCTATCGATTATCTAGACGCCGAGGAGGAAGAAACGGCCATGATATGCATGACGCCCGAGGACTTGGAAACCTATCGGCAGACCAAGGCCGGGTTCGAAGTATCCCAGGATAACGGGGAC------GAGATT------AATAAGCGACTGAGGACCAAGGTGAACCCGACCACGCACATGTACACTCACTGCGAGATCCATCCTAGCATGCTTCTAGGTAT-------------------------------------------------------------CCCCAACTTCCCCTGAT-------TTCCCCCCCTCACGCACAAACACCACAACCACAGACC---GAGATCTCAATTCCCTACATTGC---------AGATTACCATATAGGATTTT-GGAAGACAAAAGCTAACCATA-TCTTTTCCATATAATAGGTTCACCTCCAGACTGGCCAATGTGTAAGTACTACCTACACCAGCTGCCGACCA-GCGACGCGATAAGAATATGGCAGGGCTCACATATATTTTATAGGGTAACCAAATTGGTGCTGCTTTCTGGCAAACCATCTCTGGCGAGCACGGTCTCGACAGCAATGGCGTGTATG--------TACATCATTGGTCAATTGT-----GCAGGGAGGATCAAAACTAACAGTTGGGTTATAGCTACAACGGAACCTCTGAGCTCCAGCTCGAGCGCATGAGCGTCTACTTCAACGAGGTATGCCAAAAAAAGAGGCAAGAATACATGCGCAGGACCCGTAACTAATTACCTTGACGTTTACAGGCTTCCGGCAACAAGTATGTTCCCCGTGCCGTCCTCGTCGATCTCGAGCCCGGTACCATGGATGCCGTCCGTGCTGGTCCTTTCGGTCAACTCTTCCGACCCGACAACTTTGTTTTCGGTCAATCCGGTGCCGGCAACAACTGGGCCAAGGGTCATTACACTGAGGGTGCCGAGCTTGTCGACCAGGTTTTGGATGTCGTTCGTCGTGAGGCTGAGGGCTGCGATTGCCTCCAGGGTTTCCAGATTACCCACTCGCTCGGTGGTGGTACCGGTGCCGGTATGGGTACCTTGTTGATCTCCAAGATCCGCGAGGAGTTTCCCGACCGCATGATGGCCACCTTCTCCGTTGTTCCCTCCCCCAAGGTCTCCGATACCGTTGTCGAGCCTTACAACGCCACTCTCTCCGTCCACCAGCTGGTCGAGAACTCAGACGAGACCTTCTGTATCGATAACGAGGCTCTGTACGACATCTGCATGCGTACCCTGAAGCTATCCAACCCTTCGTACGGTGACCTGAACCACTTGGTCTCCGCCGTCATGTCGGGTGTCACCACTTGCTTGCGATTCCCTGGTCAGCTGAACTCTGACCTCCGCAAGTTGGCTGTCAACATGGTGCCCTTCCCTCGTCTGCACTTCTTCATGGTCGGCTTCGCTCCCCTGACCAGCCGTGGTGCTTACTCCTTCCGTGCTGTCACCGTCCCCGAGTTGACCCAGCAGATGTTCGACCCCAAGAACATGATGGCTGCCTCTGACTTCCGCAACGGTCGCTACCTAACATGCTCTGCCATCTTGTAAGCTTCCTCATTCCCATTGTCGAT-TAATATTTGTTTTCTGACCTAGA---TCTAGCCGTGGCAAGATCTCCA
	Daldinia_andina	---------GTTATCT-AAACT-CCAACCCTTTGTGAACCTTACCGT-CGTTGCCTCGGCGGGCTGC---GCTTACCCTGTAGCTACCCT-------------------------GTAGCTACCCGGTAGGTGCGCTCCAAGCCCGCCGGTGGACCACTAAACTCTGTT--TTAATATCGAATCTCTGAATGCTTCAACTTAATAAGTTAAAACTTTCAACAACGGATCTCTTGGTTCTGGCATCGATGAAGAACGCAGCGAAATGCGATAAGTAATGTGAATTGCAGAATTCAGTGAATCATCGAATCTTTGAACGCACATTGCGCCCATTAGTATTCTAGTGGGCATGCCTATTCGAGCGTCATATCAACCCTTAAGCCCTAGCTGCTTAGCGTTGGAAGTCTGCGCTACAGCGCGCAAGTTCCTTAAAGTGATTGGCGGAGTTGGGGTATACTCTAAGCGTAGTAATCTCTTTCTCGCTTCTGGAGTTGCCCCGACCTCTTGCCGTTAAACCCC-TATATTTCTAGTGGTTGACCTC--------ATTGCCCTAGTAACGGCGAGTGAAGCGGCAACAGCTCAAATTTGAAATCTGGCCCTAGCGGTCCGAGTTGTAATTTGTAGAGGATGCTTTTGGTTAGGTGCCTTCCGAGTTCCCTGGAACGGGACGCCAGAGAGGGTGAGAGCCCCGTACGGTTGGACACCGAGCCTCTATATAGCTCCTTCGACGAGTCGAGTAGTTTGGGAATGCTGCTCTAAATGGGAGGTAAATTTCTTCTAAAGCTAAATACCGGCCAGAGACCGATAGCGCACAAGTAGAGTGATCGAAAGATGAAAAGTACTTTGAAAAGAGGGTTAAATAGCACGTGAAATTGTTGAAAGGGAAGCGTTTGCGACCAGACTTTTTCCAGGCGGATCATCCGGTGTTCTCACCGGTGCACTTCGCCTGGTTTAGGCCAGCATCGGTTCTCTTAGGGGGATAAAGGCCTGGGGAACGTAGCTCCTTCGGGAGTGTTATAGCCCCTAGCGTAATACCCTTCGGGGGACCGAGGAACGCGCATCTGCAAGGATGCTGGCGTAATGGTCGTCAACGACCCGTCTTGAAACACGGACCAAGGAGTCGAACATTTGTGCGAGTGTTTGGGTGTTAAACCCTCACGCGTAATGAAAGTGAACGGAGGTGAGAGCCCTTCGGGGTGCATCATCGACCGATCCTGATGTCTTCGGATGGATTTGAGTAAGAGCATAACTGTTCGGACCCGAAAGATGGTGAACTATGCGTGGATAGGGTGAAGCCAGAGGAAACTCTGGTGGAGGCTCGCAGCGGTTCTGACGTGCAAATCGATCGTCAAATCTGCGCATGGGGGCGAAAGACTTATCGAACCATCTAGTAGCTGGTTACCGCCGAAGTTTCCCTCAGGATAGCAGTGTTGTCTTCAGTTTTATGAGGTAAAGCGAATGATTAGGGACTCGGGGGCGCTATATTGCCTTCATCCATTCTCAAACTTTAAATATGTAAGAAGCCCTTGTTACTTAATTGAACGTGGGCATTCGAATGTACCAACACTAGTGGGCCATTTTTGGTAAGCAGAACTGGCGATGCGGGATGAACCGAACGCGGGGTTAAGGTGCCAGAGTGGACGCTCATCAGACACCACAAAAGGTGTTAGTACATCTTGACAGCAGGACGGTGGCCATGGAAGTCGGAATCCGCTAAGGACTGTGTAACAACTCACCTGCCGAATGTACTAGCCCTGAAAATGGATGGCGCTCAAGCGTCTCACCCATACCTCGCCCTTAGGGTAGAAACGATGCCCTAAGG------------------------------------------------------------------------------------------------------------------------------------------------------CCT-CGAA---CTCT-TTCCCATCTGAGGCGCACGAACACGCCCATTGGAAGAGACGGGAAACTCGCGAAGCCCCGACAGCTGCATAATACCCATTGGGGTCTGGTCTGTCCGGCCGAAACGCCAGAGGGCCAAGCTTGTGGGTTAGTGAAGAATCTATCGCTTATGTGCTCTATCAGCGTGGGTACGTCGACGGATCCCATCGTAGACTATATGATTACTAGGAATATGGAAGTCTTGGAGGAATACGAACCCATGAGATACCCTAATGCTACCAAGATCTTTCTCAACGGATCTTGGATCGGTGTGCACCAGGATCCCAAGTCTCTAGTCAGAGACGTCCAGCAACTTCGTCGGGCCAACCAGATCCCCTCCGAAGTGTCGCTAGTTCGCGATATCCGTGATCGCGAGTTCAAGATCTTCTCAGATGCCGGTCGTGTCATGCGGCCCTTATTTGTTGTCCAGCAAGAGGATAATCCCGAGGCTGGCACTACC------------AAGGGCTCGCTAGCTCTCAACAAGGAGATGATCCAGAGGCTGGAAGCGGATGTCGATCTAGACCCCGAAAGCGAGGAGTACTTTGGCTGGCAAGGTCTAGTCAACGAGGGTGTTATCGAGTATCTCGATGCCGAGGAAGAAGAAACGGCTATGATTTGCATGACCCCTGAAGATTTAGAAACTTACCGGATGAGCAAGCTCGGATACGATGTATCTCAGGACAACGGAGAC------GAAATT------AACAAACGGCTCAAGACTAAGGTGAATCCTACGACGCACATGTATACACATTGTGAGATCCATCCTAGCATGCTCTTAGGTATCTGCGCAAGCATCATCCCCTTCCCGGATCACAATCAGGTACCCCTGAACGCGTCCGAAAACTCCAAAAACCCCTTTGG-------TTCTGCCTCTCGTATACAC--AACGCCACCGCATCTA------------CCTTTTTCCATTGCAATTACATCAAATTGTATAGCAGCGTGTCGGAAATATTAAAGCTAACCGCG-TTTCTTC-----AATAGGTCCATCTTCAGACTGGCCAATGTGTAAGTAACAGCGATG------ATCGAAGAACCATGGACAT-AAAACACAGCGGGGCTCACACGAAAATGATAGGGTAACCAAATCGGTGCTGCTTTCTGGCAAACCATCTCTAGCGAGCACGGTCTCGACAGCAATGGCGTGTATG--------TATTCGAGTTGTCGATTCC---TTTCGCCAAGAATATTAACTGACCATGCATCAATAGCTACAACGGTACTTCCGAGCTCCAGCTCGAGCGTATGAGCGTCTACTTCAACGAGGTATGAATTTGTAGGAACTAGGAGTAAATAAATGGAGACGGTTGCTAATTACCTCTACGCGTACAGGCTTCTGGCAACAAGTATGTTCCTCGTGCCGTTCTCGTCGATCTTGAGCCCGGTACCATGGATGCCGTCCGTGCTGGTCCCTTCGGTCAGCTCTTCCGACCCGACAACTTCGTTTTCGGCCAATCCGGTGCCGGAAACAACTGGGCCAAGGGTCATTACACTGAGGGTGCTGAACTAGTTGACGCCGTTCTCGATGTCGTTCGTCGCGAGGCTGAAGGCTGTGACTGCCTCCAGGGTTTCCAGATCACCCACTCCCTCGGTGGTGGTACTGGTGCCGGTATGGGTACCCTGTTGATCTCCAAGATCCGCGAGGAGTTCCCCGACCGCATGATGGCCACCTTCTCCGTCATGCCCTCCCCCAAGGTTTCCGACACCGTTGTCGAGCCTTACAACGCCACCCTCTCCGTCCACCAGCTGGTCGAGAACTCCGATGAGACCTTCTGTATCGATAACGAGGCCCTATACGACATCTGCATGCGCACCCTGAAGCTGTCCAACCCCTCGTACGGTGACCTGAACCACCTGGTCTCTGCTGTCATGTCCGGCGTTACTACTTGCTTGCGTTTCCCTGGTCAGCTGAACTCTGACCTGCGCAAGCTTGCCGTAAACATGGTTCCTTTCCCCCGTCTCCATTTCTTTATGGTCGGCTTCGCTCCTCTGACCAGCCGTGGTGCTCACTCTTTCCGTGCTGTCACCGTCCCTGAGTTGACCCAGCAGATGTTCGACCCTAAGAACATGATGGCTGCTTCTGACTTCCGTAACGGTCGCTACCTGACGTGCTCAGCCATCTTGTATGATATATCCCCTTAATTTTGTATATAGTGCTTATTTGCTAATTTGAATTCTCCAGCCGTGGCAAGGTCTCAA
	Daldinia_concentrica	-----CCGAGTTATCT-AAACT-CCAACCCTTTGTGAAACTTACCGT-CGTTGCCTCGGCGGGCTGC---GCTTACCCTGTAGCTACCCT-------------------------GTAGCTACCCGGTAGGCGCGCTCCAAGCCCGCCGGTGGACCACTAAACTCTGTT--TTAATACCGAATCTCTGAATGCTTCAACTTAGTAAGTTAAAACTTTCAACAACGGATCTCTTGGTTCTGGCATCGATGAAGAACGCAGCGAAATGCGATAAGTAATGTGAATTGCAGAATTCAGTGAATCATCGAATCTTTGAACGCACATTGCGCCCATTAGTATTCTAGTGGGCATGCCTATTCGAGCGTCATTTCAACCCTTAAGCCTTAGTTGCTTAGCGTTGGGAGTCTGCGCTGTTACGGCGCAGTTCCTCAAAGTGATTGGCGGAGTTAGGGCATACTCTAAGCGTAGTAATATTCTTCTCGCTTCTGTAGTTGTCCTGGCGGCTTGCCGTTAAACCCC-T--------------------------------GCCCTAGTAACGGCGAATGAAGCGGCAACAGCTCAAATTTGAAATCTGGCCCTAGCGGTCCGAGTTGTAATTTGTAGAGGATGCTTTTGGTTAGGTGCCTTCTGAGTTCCCTGGAACGGGACGCCAGAGAGGGTGAGAGCCCCGTACGGTTGGACACCGAGCCTCTATATAGCTCCTTCGACGAGTCGAGTAGTTTGGGAATGCTGCTCTAAATGGGAGGTAAATTTCTTCTAAAGCTAAATACCGGCCAGAGACCGATAGCGCACAAGTAGAGTGATCGAAAGATGAAAAGTACTTTGAAAAGAGGGTTAAATAGCACGTGAAATTGTTGAAAGGGAAGCGTTTGCGACCAGACTTTTTCCAGGCGGATCATCCGGTGTTCTCACCGGTGCACTTCGCCTGGTTTAGGCCAGCATCGGTTCTCTTAGGGGGATAAAGGCCTGGGGAACGTAGCTCCTTCGGGAGTGTTATAGCCCCTTGCGTAATACCCTTCGGGGGACCGAGGAACGCGCATCTGCAAGGATGCTGGCGTAATGGTCGTCAACGACCCGTCTTGAAACACGGACCAAGGAGTCGAACATTTGTGCGAGTGTTTGGGTGTTAAACCCTCACGCGTAATGAAAGTGAACGGAGGTGAGAGCCCTTCGGGGTGCATCATCGACCGATCCTGATGTCTTCGGATGGATTTGAGTAAGAGCATAACTGTTCGGACCCGAAAGATGGTGAACTATGCGTGGATAGGGTGAAGCCAGAGGAAACTCTGGTGGAGGCTCGCAGCGGTTCTGACGTGCAAATCGATCGTCAAATCTGCGCATGGGGGCGAAAGACTTATCGAACCATCTAGTAGCTGGTTACCGCCGAAGTTTCCCTCAGGATAGCAGTGTTGTCTTCAGTTTTATGAGGTAAAGCGAATGATTAGGGACTCGGGGGCGCTATATTGCCTTCATCCATTCTCAAACTTTAAATATGTAAGAAGCCCTTGTTACTTAATTGAACGTGGGCATTCGAATGTACCAACACTAGTGGGCCATTTTTGGTAAGCAGAACTGGCGATGCGGGATGAACCGAACGCGGGGTTAAGGTGCCAGAGTGGACGCTCATCAGACACCACAAAAGGTGTTAGTACATCTTGACAGCAGGACGGTGGCCATGGAAGTCGGAATCCGCTAAGGACTGTGTAACAACTCACCTGCCGAATGTACTAGCCCTGAAAATGGATGGCGCTCAAGCGTCTCACCCATACCTCGCCCTTAGGGTAGAAACGATGCCCTAAGG-----------------------------------------------------------------------------------------------------------------------------TCTGACCGATACACGT------TCGCTT-CGA----CTCT-TTCTCATCTAAGGCGGACGAACACGCCTATTGGAAGAGATGGAAAACTTGCGAAACCTCGACAGCTGCATAATACCCATTGGGGTCTGGTCTGTCCGGCCGAAACGCCCGAAGGCCAAGCTTGTGGGTTAGTGAAAAATCTGTCGCTTATGTGCTCTATCAGCGTGGGTACGTCAACGGATCCTATCGTAGACTATATGATTACTAGGAATATGGAAGTCTTGGAGGAATACGAACCTATGCGATACCCTAATGCTACCAAGATCTTCCTCAACGGGTCTTGGATCGGTGTGCACCAGGATCCCAAGTCTCTAGTTAGAGACGTCCAGCAACTTCGTCGGGCTAACCAGATCCCCTCTGAAGTGTCACTAGTTCGCGATATCCGTGATCGCGAGTTCAAGATCTTCTCAGATGCTGGTCGTGTCATGCGACCCTTATTTGTTGTGCAGCAAGAGGATAATCCCGAGGCTGGTACTACG------------AAGGGCTCGTTAGCTCTCAACAAGGAGATGATCCAGAGGCTGGAGGCAGATGTCGAGCTAGACCCCGAAAGCGAGGAATACTTTGGTTGGCAAGGCCTCGTTAACGAGGGGGTTATCGAGTATCTCGACGCCGAAGAAGAAGAGACGGCTATGATTTGCATGACTCCTGAAGATTTAGAAACCTACCGGATGAGCAAGCTCGGATACGATGTATCGCAGGATAACGGCGAT------GAGATT------AACAAGCGTCTAAAGACTAAAGTGAATCCTACGACGCACATGTATACACATTGCGAGATCCATCCCAGCATGCTCCTGGGTATCTGCGCAAGCATCATTCCCTTCCCGGACCACAATCAAGTACCCCTGAACGCGTCCGAAAAACTCCAAAACATCCTTAG-------TTCTACCCCTCATACACAA--AACGCTACCATATCTA-------------CATTTTATATTGCAACTACGTCAAATTGTATACCAACGTGTCGGGGAAATCAAAGCTAACCGCG-TTTCTTC-----AATAGGTTCATCTTCAGACTGGCCAATGTGTAAGTAACAGCGATC------ATCGAAGAACCATGGATAT-AAGACACAGCGGGGCTCACATGAAGATGATAGGGTAACCAAATCGGTGCCGCTTTCTGGCAAACCATCTCTAGCGAGCACGGTCTCGACAGCAATGGAGTGTATG--------TATTCGAATTGTTGATTCC---CATCGACGAGAATATCAACTAATCATCCATCAACAGTTACAACGGTACTTCCGAGCTCCAGCTCGAGCGCATGAGCGTCTACTTCAACGAGGTATGAATTTGTAGGAACTAGGGATAAATAAACGGAGACAATTGCTAATTGCCTCAACGCGTGCAGGCTTCTGGCAACAAGTATGTTCCTCGTGCCGTCCTCGTCGATCTCGAGCCCGGTACCATGGACGCCGTCCGTGCTGGTCCCTTCGGTCAGCTCTTCCGACCCGACAACTTCGTTTTCGGTCAGTCCGGTGCCGGAAACAACTGGGCCAAGGGTCATTACACTGAGGGTGCTGAGTTGGTTGACCAAGTCCTCGATGTCGTTCGTCGTGAGGCTGAAGGCTGTGACTGCCTCCAGGGTTTCCAGATCACCCACTCCCTCGGTGGTGGTACTGGTGCCGGTATGGGTACTCTGTTGATCTCCAAGATCCGCGAGGAGTTCCCCGACCGCATGATGGCCACCTTCTCCGTCATGCCCTCCCCTAAGGTTTCCGATACCGTTGTCGAGCCTTACAACGCCACCCTCTCCGTCCACCAGCTGGTCGAGAACTCCGATGAGACCTTCTGTATCGATAACGAGGCTCTGTACGACATCTGCATGCGCACGCTAAAGCTGTCCAACCCCTCGTACGGTGACCTGAACCACCTGGTCTCCGCCGTCATGTCCGGCGTTACTACTTGCTTGCGTTTCCCTGGTCAGCTGAACTCTGACCTGCGCAAGCTTGCCGTGAACATGGTTCCTTTCCCTCGTCTCCATTTCTTCATGGTTGGCTTCGCTCCCCTGACCAGCCGTGGCGCTCACTCTTTCCGTGCCGTCACCGTCCCTGAGTTGACTCAGCAGATGTTCGACCCCAAGAACATGATGGCTGCTTCTGACTTCCGTAACGGTCGCTACCTGACGTGCTCAGCCATCTTGTATGATATTCCC--TTTAAATTTCATACATTGCTTGTTTGCTAACTTGAATTCTCTAGCCGTGGCAAGGTCTCAA
	Daldinia_macaronesica	CATTACCGAGTTATCT-AAACT-CCAACCCTTTGTGAAACTTACCGT-CGTTGCCTCGGCGGGCTGC---GCTTACCCTGTAGCTACCCT-------------------------GTAGCTACCCGGTAGGCGCGCTCCAAGCCCGCCGGTGGACCACTAAACTCTGTT--TTAATACCGAATCTCTGAATGCTTCAACTTAATAAGTTAAAACTTTCAACAACGGATCTCTTGGTTCTGGCATCGATGAAGAACGCAGCGAAATGCGATAAGTAATGTGAATTGCAGAATTCAGTGAATCATCGAATCTTTGAACGCACATTGCGCCCATTAGTATTCTAGTGGGCATGCCTATTCGAGCGTCATTTCAACCCTTAAGCCTTAGTTGCTTAGCGTTGGGAGTCTGCGCTGTTACGGCGCAGTTCCTCAAAGTGATTGGCGGAGTTAGGGCATACTCTAAGCGTAGTAATATTCTTCTCGCTTCTGTAGTTGTCCTGGCGGCTTGCCGTTAAACCCC-TATATTTCTAGTGGTTGACCTCGGATTAGG-----------------------------------------------------CCTAGCGGTCCGAGTTGTAATTTGTAGAGGATGCTTTTGGTTAGGTGCCTTCTGAGTTCCCTGGAACGGGACGCCAGAGAGGGTGAGAGCCCCGTACGGTTGGACACCGAGCCTCTATATAGCTCCTTCGACGAGTCGAGTAGTTTGGGAATGCTGCTCTAAATGGGAGGTAAATTTCTTCTAAAGCTAAATACCGGCCAGAGACCGATAGCGCACAAGTAGAGTGATCGAAAGATGAAAAGTACTTTGAAAAGAGGGTTAAATAGCACGTGAAATTGTTGAAAGGGAAGCGTTTGCGACCAGACTTTTTCCAGGCGGATCATCCGGTGTTCTCACCGGTGCACTTCGCCTGGTTTAGGCCAGCATCGGTTCTCTTAGGGGGATAAAGGCCTGGGGAACGTAGCTCCTTCGGGAGTGTTATAGCCCCTTGCGTAATACCCTTCGGGGGACCGAGGAACGCGCATCTGCAAGGATGCTGGCGTAATGGTCGTCAACGACCCGTCTTGAAACACGGACCAAGGAGTCGAACATTTGTGCGAGTGTTTGGGTGTTAAACCCTCACGCGTAATGAAAGTGAACGGAGGTGAGAGCCCTTCGGGGTGCATCATCGACCGATCCTGATGTCTTCGGATGGATTTGAGTAAGAGCATAACTGTTCGGACCCGAAAGATGGTGAACTATGCGTGGATAGGGTGAAGCCAGAGGAAACTCTGGTGGAGGCTCGCAGCGGTTCTGACGTGCAAATCGATCGTCAAATCTGCGCATGGGGGCGAAAGACTTATCGAACCATCTAGTAGCTGGTTACCGCCGAAGTTTCCCTCAGGATAGCAGTGTTGTCTTCAGTTTTATGAGGTAAAGCGAATGATTAGGGACTCGGGGGCGCTATATTGCCTTCATCCATTCTCAAACTTTAAATATGTAAGAAGCCCTTGTTACTTAATTGAACGTGGGCATTCGAATGTACCAACACTAGTGGGCCATTTTTGGTAAGCAGAACTGNCGATGCGGGATGAACCGAACGCGGGGTTAAGGTGCCAGAGTGGACGCTCATCAGACACCACAAAAGGTGTTAGTACATCTTGACAGCAGGACGGTGGCCATGGAAGTCGGAATCCGCTAAGGACTGTGTAACAACTCACCTGCCGAATGTACTAGCCCTGAAAATGGATGGCGCTCAAGCGTCTCACCCATACCTCGCCCTTAGGGTAGAAACGATGCCCTAAGGGTTNCCAAATTGAGCTCGCCGCTAAGCCTGCTATTGTAACCAACGGACTGAAATACTCCCTCGCTACAGGCAACTGGGGTGACCAGAANAANGCGATGAGCTCANCAGCTGGTGTATCGCAGGTTCTGANNCGATACACGT------TCGCTT-CGA----CTCT-TTCTCATCTAAGGCGGACGAACACGCCTATTGGAAGAGATGGAAAACTTGCGAAACCTCGACAGCTGCATAATACCCATTGGGGTCTGGTCTGTCCGGCCGAAACGCCCGAAGGCCAAGCTTGTGGGTTAGTGAAAAATCTGTCGCTTATGTGCTCTATCAGCGTGGGTACGTCAACGGATCCTATCGTAGACTATATGATTACTAGGAATATGGAAGTCTTGGAGGAATACGAACCTATGCGATACCCTAATGCTACCAAGATCTTCCTCAACGGGTCTTGGATCGGTGTGCACCAGGATCCCAAGTCTCTAGTTAGAGACGTCCAGCAACTTCGTCGGGCTAACCAGATCCCCTCTGAAGTGTCACTAGTTCGCGATATCCGTGATCGCGAGTTCAAGATCTTCTCAGATGCTGGTCGTGTCATGCGACCCTTATTTGTTGTGCAGCAAGAGGATAATCCCGAGGCTGGTACTACG------------AAGGGCTCGTTAGCTCTCAACAAGGAGATGATCCAGAGGCTGGAGGCAGATGTCGAGCTAGACCCTGAAAGCGAGGAATACTTTGGTTGGCAAGGCCTCGTTAACGAGGGGGTTATCGAGTATCTCGACGCCGAAGAAGAAGAGACGGCTATGATTTGCATGACTCCTGAAGATTTAGAAACCTACCGGATGAGCAAGCTCGGATACGATGTATCGCAGGATAACGGCGAT------GAGATT------AACAAGCGTCTAAAGACTAAAGTGAATCCTACGACGCACATGTATACACATTGCGAGATCCATCCCAGCATGCTCCTGGGTATCTGCGCAAGCATCATTCCCTTCCCGGACCACAATCAGGTACCCCTGAACGCGTCCGAAAAACTCCAAAACATCCTTAG-------TTCTACCCCTCATACACAA--AACGCTACCATATCTA-------------CATTTTATATTGCAACTACGTCAAATTGTATACCAACGTGTCGGGGAAATCAAAGCTAACCGCG-TTTCTTC-----AATAGGTTCATCTTCAGACTGGCCAATGTGTAAGTAACAGCGATC------ATCGAAGAACCATGGATAT-AAGACACAGCGGGGCTCACATGAAGATGATAGGGTAACCAAATCGGTGCCGCTTTCTGGCAAACCATCTCTAGCGAGCACGGTCTCGACAGCAATGGAGTGTATG--------TATTCGAATTGTTGATTCC---CATCGACGAGAATATCAACTAATCATCCATCAACAGTTACAACGGTACTTCCGAGCTCCAGCTCGAGCGCATGAGCGTCTACTTCAACGAGGTATGAATTTGTAGGAACTAGGGATAAATAAACGGAGACAATTGCTAATTGCCTCAACGCGTGCAGGCTTCTGGCAACAAGTATGTTCCTCGTGCCGTCCTCGTCGATCTCGAGCCCGGTACCATGGACGCCGTCCGTGCTGGTCCCTTCGGTCAGCTCTTCCGACCCGACAACTTCGTTTTCGGTCAGTCCGGTGCCGGAAACAACTGGGCCAAGGGTCATTACACTGAGGGTGCTGAGTTGGTTGACCAAGTCCTCGATGTCGTTCGTCGTGAGGCTGAAGGCTGTGACTGCCTCCAGGGTTTCCAGATCACCCACTCCCTCGGTGGTGGTACTGGTGCCGGTATGGGTACTCTGTTGATCTCCAAGATCCGCGAGGAGTTCCCCGACCGCATGATGGCCACCTTCTCCGTCATGCCCTCCCCTAAGGTTTCCGATACCGTTGTCGAGCCTTACAACGCCACCCTCTCCGTCCACCAGCTGGTCGAGAACTCCGATGAGACCTTCTGTATCGATAACGAGGCTCTGTACGACATCTGCATGCGCACGCTAAAGCTGTCCAACCCCTCGTACGGTGACCTGAACCACCTGGTCTCCGCCGTCATGTCCGGCGTTACTACTTGCTTGCGTTTCCCTGGTCAGCTGAACTCTGACCTGCGCAAGCTTGCCGTGAACATGGTTCCTTTCCCTCGTCTCCATTTCTTCATGGTTGGCTTCGCTCCCCTGACCAGCCGTGGCGCTCACTCTTTCCGTGCCGTCACCGTCCCTGAGTTGACTCAGCAGATGTTCGACCCCAAGAACATGATGGCTGCTTCTGACTTCCGTAACGGTCGCTACCTGACGTGCTCAGCCATCTTGTATGATATTCCC--TTTAAATTTCATACATTGCTTGTTTGCTAACTTGAATTCTCTAGCCGTGGCAAGGTCTCAA
	Daldinia_steglichii	CATTACCGAGTTATCT-AAACT-CCAACCCTTTGTGAAACTTACCGT-CGTTGCCTCGGCGGGCTGC---GCTTACCCTGTAGCTACCCT-------------------------GTAGCTACCCGGTAGGCGCGCTCCAAGCCCGCCGGTGGACCACTAAACTCTGTT--TTAATACCGAATCTCTGAATGCTTCAACTTAATAAGTTAAAACTTTCAACAACGGATCTCTTGGTTCTGGCATCGATGAAGAACGCAGCGAAATGCGATAAGTAATGTGAATTGCAGAATTCAGTGAATCATCGAATCTTTGAACGCACATTGCGCCCATTAGTATTCTAGTGGGCATGCCTATTCGAGCGTCATTTCAACCCTTAAGCCTTAGTTGCTTAGCGTTGGGAGTCTGCGCTGTTACGGCGCAGTTCCTCAAAGTGATTGGCGGAGTTAGGGCATACTCTAAGCGTAGTAATATTCTTCTCGCTTCTGTAGTTGTCCTGGCGGCTTGCCGTTAAACCCC-TATATTTCTAGTGGTTGACCTCGGATTAGG---------------------------------GCTCAAATTTGAAATCTGGCCCTAGCGGTCCGAGTTGTAATTTGTAGAGGATGCTTTTGGTTAGGTGCCTTCTGAGTTCCCTGGAACGGGACGCCAGAGAGGGTGAGAGCCCCGTACGGTTGGACACCGAGCCTCTATATAGCTCCTTCGACGAGTCGAGTAGTTTGGGAATGCTGCTCTAAATGGGAGGTAAATTTCTTCTAAAGCTAAATACCGGCCAGAGACCGATAGCGCACAAGTAGAGTGATCGAAAGATGAAAAGTACTTTGAAAAGAGGGTTAAATAGCACGTGAAATTGTTGAAAGGGAAGCGTTTGCGACCAGACTTTTTCCAGGCGGATCATCCGGTGTTCTCACCGGTGCACTTCGCCTGGTTTAGGCCAGCATCGGTTCTCTTAGGGGGATAAAGGCCTGGGGAACGTAGCTCCTTCGGGAGTGTTATAGCCCCTTGCGTAATACCCTTCGGGGGACCGAGGAACGCGCATCTGCAAGGATGCTGGCGTAATGGTCGTCAACGACCCGTCTTGAAACACGGACCAAGGAGTCGAACATTTGTGCGAGTGTTTGGGTGTTAAACCCTCACGCGTAATGAAAGTGAACGGAGGTGAGAGCCCTTCGGGGTGCATCATCGACCGATCCTGATGTCTTCGGATGGATTTGAGTAAGAGCATAACTGTTCGGACCCGAAAGATGGTGAACTATGCGTGGATAGGGTGAAGCCAGAGGAAACTCTGGTGGAGGCTCGCAGCGGTTCTGACGTGCAAATCGATCGTCAAATCTGCGCATGGGGGCGAAAGACTTATCGAACCATCTAGTAGCTGGTTACCGCCGAAGTTTCCCTCAGGATAGCAGTGTTGTCTTCAGTTTTATGAGGTAAAGCGAATGATTAGGGACTCGGGGGCGCTATATTGCCTTCATCCATTCTCAAACTTTAAATATGTAAGAAGCCCTTGTTACTTAATTGAACGTGGGCATTCGAATGTACCAACACTAGTGGGCCATTTTTGGTAAGCAGAACTGGCGATGCGGGATGAACCGAACGCGGGGTTAAGGTGCCAGAGTGGACGCTCATCAGACACCACAAAAGGTGTTAGTACATCTTGACAGCAGGACGGTGGCCATGGAAGTCGGAATCCGCTAAGGACTGTGTAACAACTC-----------------------------------------------------------------------------------------------------------------------------------------------------------------------------------------------------------------------TGACCGATACACGT------TCGCTT-CGA----CTCT-TTCTCATCTAAGGCGGACGAACACGCCTATTGGAAGAGATGGAAAACTTGCGAAACCTCGACAGCTGCATAATACCCATTGGGGTCTGGTCTGTCCGGCCGAAACGCCCGAAGGCCAAGCTTGTGGGTTAGTGAAAAATCTGTCGCTTATGTGCTCTATCAGCGTGGGTACGTCAACGGATCCTATCGTAGACTATATGATTACTAGGAATATGGAAGTCTTGGAGGAATACGAACCTATGCGATACCCTAATGCTACCAAGATCTTCCTCAACGGGTCTTGGATCGGTGTGCACCAGGATCCCAAGTCTCTAGTTAGAGACGTCCAGCAACTTCGTCGGGCTAACCAGATCCCCTCTGAAGTGTCACTAGTTCGCGATATCCGTGATCGCGAGTTCAAGATCTTCTCAGATGCTGGTCGTGTCATGCGACCCTTATTTGTTGTGCAGCAAGAGGATAATCCCGAGGCTGGTACTACG------------AAGGGCTCGTTAGCTCTCAACAAGGAGATGATCCAGAGGCTGGAGGCAGATGTCGAGCTAGACCCCGAAAGCGAGGAATACTTTGGTTGGCAAGGCCTCGTTAACGAGGGGGTTATCGAGTATCTCGACGCCGAAGAAGAAGAGACGGCTATGATTTGCATGACTCCTGAAGATTTAGAAACCTACCGGATGAGCAAGCTCGGATACGATGTATCGCAGGATAACGGCGAT------GAGATT------AACAAGCGTCTAAAGACTAAAGTGAATCCTACGACGCACATGTATACACATTGCGAGATCCATCCCAGCATGCTCCTGGGTATCTGCGCAAGCATCATTCCCTTCCCGGACCACAATCAAGTA--------------------------------------------------------------------------------------------------------------------------------------GTCGGGGAAATCAAAGCTAACCGCG-TTTCTTC-----AATAGGTTCATCTTCAGACTGGCCAATGTGTAAGTAACAGCGATC------ATCGAAGAACCATGGATAT-AAGACACAGCGGGGCTCACATGAAGATGATAGGGTAACCAAATCGGTGCCGCTTTCTGGCAAACCATCTCTAGCGAGCACGGTCTCGACAGCAATGGAGTGTATG--------TATTCGAATTGTTGATTCC---CATCGACGAGAATATCAACTAATCATCCATCAACAGTTACAACGGTACTTCCGAGCTCCAGCTCGAGCGCATGAGCGTCTACTTCAACGAGGTATGAATTTGTAGGAACTAGGGATAAATAAACGGAGACAATTGCTAATTGCCTCAACGCGTGCAGGCTTCTGGCAACAAGTATGTTCCTCGTGCCGTCCTCGTCGATCTCGAGCCCGGTACCATGGACGCCGTCCGTGCTGGTCCCTTCGGTCAGCTCTTCCGACCCGACAACTTCGTTTTCGGTCAGTCCGGTGCCGGAAACAACTGGGCCAAGGGTCATTACACTGAGGGTGCTGAGTTGGTTGACCAAGTCCTCGATGTCGTTCGTCGTGAGGCTGAAGGCTGTGACTGCCTCCAGGGTTTCCAGATCACCCACTCCCTCGGTGGTGGTACTGGTGCCGGTATGGGTACTCTGTTGATCTCCAAGATCCGCGAGGAGTTCCCCGACCGCATGATGGCCACCTTCTCCGTCATGCCCTCCCCTAAGGTTTCCGATACCGTTGTCGAGCCTTACAACGCCACCCTCTCCGTCCACCAGCTGGTCGAGAACTCCGATGAGACCTTCTGTATCGATAACGAGGCTCTGTACGACATCTGCATGCGCACGCTAAAGCTGTCCAACCCCTCGTACGGTGACCTGAACCACCTGGTCTCCGCCGTCATGTCCGGCGTTACTACTTGCTTGCGTTTCCCTGGTCAGCTGAACTCTGACCTGCGCAAGCTTGCCGTGAACATGGTTCCTTTCCCTCGTCTCCATTTCTTCATGGTTGGCTTCGCTCCCCTGACCAGCCGTGGCGCTCACTCTTTCCGTGCCGTCACCGTCCCTGAGTTGACTCAGCAGATGTTCGACCCCAAGAACATGATGGCTGCTTCTGACTTCCGTAACGGTCGCTACCTGACGTGCTCAGCCATCTTGTATGATATTCCC--TTTAAATTTCATACATTGCTTGTTTGCTAACTTGAATTCTCTAGCCGTGGCAAGGTCTCAA
	Daldinia_dennisii	-ATTACCGAGTTATCT-AAACT-CCAACCCTTTGTGAACCTTACCGT-CGTTGCCTCGGCGGGCTGC---GCTTACCCTGTAGCTACCCT-------------------------GTAGCTACCCGGTAGGCGCGCTCTAAGCCCGCCGGTGGACCACTAAACTCTGTT--TTAATACTGAATCTCTGAATGCTTCAACTTAATAAGTTAAAACTTTCAACAACGGATCTCTTGGTTCTGGCATCGATGAAGAACGCAGCGAAATGCGATAAGTAATGTGAATTGCAGAATTCAGTGAATCATCGAATCTTTGAACGCACATTGCGCCCATTAGTATTCTAGTGGGCATGCCTATTCGAGCGTATATTCAACCCTTAAGCCTCGGTTGCTTAGCGTTGGGAATCTGCGCTGCTACGGCGAAGTTCCTTAAAGTGATTGGCGGAGTCAGAGCATACTCTAAGCGTAGTAATATTCTTCTAGCTTCTGTAGTTGT-CTGGCGGCTTG-CGTTAAACCCC-TATATTTCTAGTGGTTGACCTCGGATTAGGATTGCCCTAGTAACGGCGAGTGAAGCGGCAACAGCTCAAATTTGAAATCTGGCCCTAGCGGTCCGAGTTGTAATTTGTAGAGGATGCTTTTGGTTAGGTGCCTTCTGAGTTCCCTGGAACGGGACGCCAGAGAGGGTGAGAGCCCCGTACGGTTGGACACCGAGCCTCTATATAGCTCCTTCGACGAGTCGAGTAGTTTGGGAATGCTGCTCTAAATGGGAGGTAAATTTCTTCTAAAGCTAAATACCGGCCAGAGACCGATAGCGCACAAGTAGAGTGATCGAAAGATGAAAAGTACTTTGAAAAGAGGGTTAAATAGCACGTGAAATTGTTGAAAGGGAAGCGTTTGCGACCAGACTTTTTCCAGGCGGATCATCCGGTGTTCTCACCGGTGCACTTCGCCTGGTTTAGGCCAGCATCGGTTCTCTTAGGGGGATAAAGGCTTGGGGAACGTAGCTCCCTCGGGAGTGTTATAGCCCCTCGCGTAATACCCTTCGGGGGACCGAGGAACGCGCATCTGCAAGGATGCTGGCGTAATGGTCGTCAACGACCCGTCTTGAAACACGGACCAAGGAGTCGAACATTTGTGCGAGTGTTTGGGTGTTAAACCCTCACGCGTAATGAAAGTGAACGGAGGTGAGAGCCCTTCGGGGTGCATCATCGACCGATCCTGATGTCTTCGGATGGATTTGAGTAAGAGCATAACTGTTCGGACCCGAAAGATGGTGAACTATGCGTGGATAGGGTGAAGCCAGAGGAAACTCTGGTGGAGGCTCGCAGCGGTTCTGACGTGCAAATCGATCGTCAAATCTGCGCATGGGGGCGAAAGACTTATCGAACCATCTAGTAGCTGGTTACCGCCGAAGTTTCCCTCAGGATAGCAGTGTTGTCTTCAGTTTTATGAGGTAAAGCGAATGATTAGGGACTCGGGGGCGCTATATTGCCTTCATCCATTCTCAAACTTTAAATATGTAAGAAGCCCTTGTTACTTAATTGAACGTGGGCATTCGAATGTACCAACACTAGTGGGCCATTTTTGGTAAGCAGAACTGGCGATGCGGGATGAACCGAACGCGGGGTTAAGGTGCCAGAGTGGACGCTCATCAGACACCACAAAAGGTGTTAGTACATCTTGACAGCAGGACGGTGGCCATGGAAGTCGGAATCCGCTAAGGACTGTGTAACAACTCACCTGCCGAATGTACTAGCCCTGAAAATGGATGGCGCTCAAGCGTCTCACCCATACCTCGCCCTTAGGGTAGAAACGATGCCCTAAGG------------------------------------------------------------------------------------------------------------------------------CTGACCGATACACGT------TCGCTT-CGA----CTCT-TTCTCATCTAAGGCGGACGAACACGCCTATTGGAAGAGATGGAAAACTTGCGAAACCTCGACAGCTGCATAATACCCATTGGGGTCTGGTCTGTCCGGCCGAAACGCCCGAAGGCCAAGCTTGTGGGCTAGTGAAAAATCTATCGCTTATGTGCTCTATCAGCGTGGGTACGTCAACGGATCCTATCGTAGACTATATGATTACTAGGAATATGGAAGTCTTGGAGGAATACGAACCTATGCGATACCCTAATGCCACCAAGATCTTCCTCAACGGATCTTGGATCGGTGTGCACCAGGATCCCAAGTCTCTAGTTAGAGACGTCCAGCAACTTCGTCGGGCTAACCAGATCCCCTCTGAAGTGTCGCTAGTTCGCGATATCCGTGATCGCGAGTTCAAGATCTTCTCAGATGCTGGTCGTGTCATGCGACCCTTATTTGTTGTGCAGCAAGAGGATAATCCCGAGGCTGGTACTACG------------AAGGGCTCGTTGGCTCTCAACAAGGAGATGATCCAGAGGCTGGAGGCAGATGTCGAACTAGACCCTGAAAGCGAGGAATACTTTGGTTGGCAAGGCCTCGTTAACGAGGGGGTTATCGAGTATCTCGACGCCGAAGAAGAAGAGACGGCTATGATTTGCATGACTCCTGAAGATTTAGAAACCTACCGGATGAGCAAGCTCGGATACGATGTGTCGCAGGATAACGGCGAT------GAGATT------AACAAGCGTCTAAAGACTAAAGTGAATCCTACGACGCACATGTATACACATTGCGAGATCCATCCCAGCATGCTCCTGGGTATCTGCGCAAGCATCATTCCCTTCCCGGACCACAATCAGGTACCCCTGAACGCGTCCGAAAAACCCCAAAACACCCTTAG-------TTCTACCCCTCATACACAA--AACGCTACCATATCTA-------------CATTTTATATTGCAACTACGTCAAATTGTATACCAACGTGTCGGAAAAATCAAAGCTAACCGCG-TTTCTTC-----AATAGGTTCATCTTCAAACTGGCCAATGTGTAAGTAACAGCGATC------ATCGAATAACTATGGATAT-AAAACACAGCGGGGCTCACATGGAGATGATAGGGTAACCAAATCGGTGCCGCTTTCTGGCAAACCATCTCCAGCGAGCACGGTCTCGACAGCAATGGAGTGTATG--------TATTCGAATTGTTGATTCC---TATGGACAAAAATATCAATTAATCATCCATCAACAGTTACAACGGTACTTCCGAGCTCCAGCTCGAGCGCATGAGCGTCTACTTCAACGAGGTATGAATTTGTAGGAACTAGGGTTAAATAAATGGAGACAATGGCTAATTGCTTCAACGCGTGCAGGCTTCTGGCAACAAGTATGTTCCCCGTGCCGTCCTCGTCGATCTCGAGCCCGGTACCATGGACGCCGTCCGTGCTGGTCCCTTTGGTCAGCTCTTCCGGCCCGACAACTTCGTTTTCGGTCAGTCCGGTGCCGGAAACAACTGGGCCAAGGGTCATTACACTGAGGGTGCTGAGTTGGTTGACCAAGTCCTCGATGTCGTTCGTCGTGAGGCTGAAGGCTGTGACTGCCTCCAGGGTTTCCAGATCACCCACTCCCTCGGTGGTGGTACTGGTGCCGGTATGGGTACTCTGTTGATCTCCAAGATCCGCGAGGAGTTCCCCGATCGCATGATGGCCACCTTCTCCGTCATGCCCTCCCCTAAGGTTTCCGATACCGTTGTCGAGCCTTACAACGCCACCCTCTCCGTCCACCAGCTGGTCGAGAACTCCGATGAGACCTTCTGTATCGATAACGAGGCTCTGTACGACATCTGCATGCGCACGCTAAAGCTGTCCAACCCCTCGTACGGTGACCTGAACCACCTGGTCTCCGCCGTCATGTCCGGCGTTACTACTTGCTTGCGTTTCCCTGGTCAGCTGAACTCTGACCTGCGCAAGCTTGCCGTGAACATGGTTCCTTTCCCTCGTCTCCATTTCTTCATGGTTGGCTTCGCTCCCCTGACCAGCCGTGGCGCTCACTCTTTCCGTGCCGTCACCGTCCCTGAGTTGACTCAGCAGATGTTCGACCCCAAGAATATGATGGCTGCTTCTGACTTCCGTAACGGTCGCTACCTGACGTGCTCAGCCATCTTGTAAGATACCCCC--TTTAAATTTTATACGTTTATTGTTTGCTAATTCAAGTTCTCTAGCCGTGGAAAGGTTTCAA
	Daldinia_childiae	CATTACTGAGTTATCT-AAACT-CCAACCCTATGTGAACCTTACCGT-CGTTGCCTCGGCGGGCTGC---GTCTACCCTGTAGCTACCCT-------------------------GTAGCTACCCGGTAGGCGTGCTACAAGCCCGCCGGTGGACCACTAAACTCTGTT-ATAAATACTGTATCTCTGAATGCTTCAACTTAATAAGTTAAAACTTTCAACAACGGATCTCTTGGTTCTGGCATCGATGAAGAACGCAGCGAAATGCGATAAGTAATGTGAATTGCAGAATTCAGTGAATCATCGAATCTTTGAACGCACATTGCGCCCATTAGTATTCTAGTGGGCATGCCTATTCGAGCGTCATTTCAACCCTTAAGCCTAAGTTGCTTAGCGTTGGGAATCTGCCCT-TTACGGGGCAGTTCCCTAAAGTTATCGGCGGAGTTAGGGCATACTCTAAGCGTAGTACTATTATTCTCGCTTCTGCAGTTGTCCCGACGGCTTGCCGCTAAACCCC-TATATTTCTAGTGGTTGACCTCGGATTAGGATTGCCCTAGTAACGGCGAGTGAAGCGGCAACAGCTCAAATTTGAAATCTGGCCCTAGCGGTCCGAGTTGTAATTTGTAGAGGATGCTTTTGGTTAGGTGCCTTCCGAGTTCCCTGGAACGGGACGCCAGAGAGGGTGAGAGCCCCGTACGGTTGGACACCGAGCCTCTATATAGCTCCTTCGACGAGTCGAGTAGTTTGGGAATGCTGCTCTAAATGGGAGGTAAATTTCTTCTAAAGCTAAATACCGGCCAGAGACCGATAGCGCACAAGTAGAGTGATCGAAAGATGAAAAGTACTTTGAAAAGAGGGTTAAATAGCACGTGAAATTGTTGAAAGGGAAGCGTTTGCGACCAGACTTTTTCCAGGCGGATCATCCGGTGTTCTCACCGGTGCACTTCGCCTGGTTTAGGCCAGCATCGGTTCCCTTAGGGGGATAAAGGCCTGGGGAACGTAGCTCCTTCGGGAGTGTTATAGCCCCTAGCGTAATACCCTTCGGGGGACCGAGGAACGCGCATCTGCAAGGATGCTGGCGTAATGGTCGTCAACGACCCGTCTTGAAACACGGACCAAGGAGTCGAACATTTGTGCGAGTGTTTGGGTGTTAAACCCTCACGCGTAATGAAAGTGAACGGAGGTGAGAGCCCTTCGGGGTGCATCATCGACCGATCCTGATGTCTTCGGATGGATTTGAGTAAGAGCATAACTGTTCGGACCCGAAAGATGGTGAACTATGCGTGGATAGGGTGAAGCCAGAGGAAACTCTGGTGGAGGCTCGCAGCGGTTCTGACGTGCAAATCGATCGTCAAATCTGCGCATGGGGGCGAAAGACTTATCGAACCAT---------------------------------------------------------------------------------------------------------------------------------------------------------------------------------------------------------------------------------------------------------------------------------------------------------------------------------------------------------------------------------------------------------------------------------------------------GTTTCCAGATTGAGCTCGCCGCCAAGCCTGCTATTGTAACCAACGGGCTGAAGTACTCTCTCGCCACAGGCAACTGGGGTGACCAGAAGAAGGCGATGAGCTCGACAGCTGGTGTATCGCAAGTTCTGAACCGATACACGT------TCGCCT-CGA----CTCT-TTCTCATTTAAGGCGCACGAACACGCCTATCGGAAGAGACGGGAAACTCGCGAAGCCTCGACAACTTCACAATACCCATTGGGGCCTGGTCTGTCCGGCCGAAACGCCCGAAGGCCAAGCTTGTGGTTTGGTGAAGAATTTGTCGCTTATGTGCTCTATCAGCGTGGGTACGTCAACAGATCCTATCGTAGACTATATGATTACTAGGAATATGGAAGTCTTGGAGGAATATGAACCGATGAGATACCCCAATGCCACCAAGATCTTTCTTAACGGATCTTGGATCGGTGTGCACCAGGATCCCAAGTCTCTAGTCAGAGACGTTCAGCAACTTCGTCGGGCCAACCAGATCCCCTCTGAAGTATCGCTGGTTCGCGACATCCGTGATCGCGAGTTCAAAATCTTCTCGGATGCTGGTCGTGTCATGCGGCCCTTATTTGTTGTGCAGCAAGAGGATAATCCCGAGGCTGGTACTACG------------AAGGGCTCGCTAGCTATCAATAAGGAGATGATCGGGAGGCTGGAGGCGGATGTCGATGTAGACCCTGAAAGCGAGGGGTACTTTGGCTGGCAGGGTCTGGTCAACGAGGGTGTTATCGAGTACCTCGATGCCGAAGAAGAAGAAACGGCTATGATTTGCATGACCCCTGAAGATTTGGAAACCTACCGGATGAGCAAGCTCGGATACGATGTGTCCCAGGATAATGGAGAT------GAGATT------AATAAGCGACTCAAAACTAAGGTGAATCCTACAACGCACATGTATACGCATTGTGAGATTCATCCTAGCATGCTCCTGGGTATCTGCGCGAGCATTATTCCCTTCCCAGACC--------------------------------------------------------------------------------------------------------------------------------------------------------------------------------------------------------------------------------------------------------------------------------------------------------------------------------------------------------------------ATG--------TATTCGAGTTGTCTACTCC---TATTATTAAGAATATCAACTAATCGTCAATCAACAGTTACAACGGTACTTCCGAGCTCCAGCTCGAGCGCATGAGCGTCTACTTCAACGAGGTACGAATTTATAGAAATTAAAGATAAATAAATGAAGATGATTGCTAATTGCCTCTACGCGTGCAGGCTTCCGGTAACAAGTATGTTCCTCGTGCCGTCCTCGTCGATCTCGAGCCCGGTACCATGGACGCCGTCCGTGCTGGTCCCTTCGGTCAGCTCTTCCGACCCGACAACTTCGTCTTCGGTCAATCCGGTGCCGGAAACAACTGGGCCAAGGGTCATTACACTGAGGGTGCCGAATTGGTTGACCAAGTTCTCGATGTCGTTCGTCGTGAGGCTGAAGGCTGTGACTGCCTCCAGGGTTTCCAGATTACCCACTCCCTCGGTGGTGGTACTGGTGCCGGTATGGGTACCCTATTGATCTCCAAGATCCGCGAGGAGTTTCCCGACCGCATGATGGCTACCTTCTCCGTTATGCCTTCCCCTAAGGTTTCCGATACCGTTGTCGAGCCTTATAACGCCACCCTCTCTGTCCACCAGCTGGTCGAGAACTCCGATGAGACCTTCTGTATCGACAACGAGGCTCTGTACGACATCTGCATGCGTACGCTGAAGCTGTCCAACCCCTCGTACGGTGACCTGAACCACCTGGTCTCTGCTGTCATGTCCGGCGTTACTACTTGCTTGCGTTTCCCTGGTCAGCTAAACTCTGACCTGCGCAAGCTTGCCGTGAACATGGTTCCTTTCCCTCGTCTCCACTTCTTCATGGTCGGCTTCGCCCCCCTGACCAGCCGTGGCGCTCACTCTTTCCGTGCCGTCACCGTCCCTGAATTGACTCAGCAGATGTTCGACCCCAAGAACATGATGGCTGCTTCCGATTTCCGTAACGGTCGTTACCTGACGTGCTCAGCCATCTTGTATGATTATCCCCTTTAAAATTTTATACACTACTTGTTTGCTAACTTAAATTCTCTAGCCGTGGCAAGGTCTCGA
	Daldinia_pyrenaica	CATTACTGAGTTATCT-AAACT-CCAACCCTATGTGAACCTTACCGT-CGTTGCCTCGGCGGGCTGC---GTCTACCCTGTAGCTACCCT-------------------------GTAGCTACCCGGTAGGCGTGCTACAAGCCCGCCGGTGGACCACTAAACTCTGTT-ATAAATACTGTATCTCTGAATGCTTCAACTTAATAAGTTAAAACTTTCAACAACGGATCTCTTGGTTCTGGCATCGATGAAGAACGCAGCGAAATGCGATAAGTAATGTGAATTGCAGAATTCAGTGAATCATCGAATCTTTGAACGCACATTGCGCCCATTAGTATTCTAGTGGGCATGCCTATTCGAGCGTCATTTCAACCCTTAAGCCCAAGTTGCTTAGCGTTGGGAATCTGCCCT-TTACGGGGCAGTTCCCTAAAGTTATCGGCGGAGTTAGGGCATACTCTAAGCGTAGTACTATTATTCTCGCTTCTGCAGTTGTCCCGACGGCTTGCCGCTAAACCCC-TATATTTCTAGTGGTTGACCTCGGATTAGGATTGCCCTAGTAACGGCGAGTGAAGCGGCAACAGCTCAAATTTGAAATCTGGCCCTAGCGGTCCGAGTTGTAATTTGTAGAGGATGCTTTTGGTTAGGTGCCTTCTGAGTTCCCTGGAACGGGACGCCAGAGAGGGTGAGAGCCCCGTACGGTTGGACACCGAGCCTCTATATAGCTCCTTCGACGAGTCGAGTAGTTTGGGAATGCTGCTCTAAATGGGAGGTAAATTTCTTCTAAAGCTAAATACCGGCCAGAGACCGATAGCGCACAAGTAGAGTGATCGAAAGATGAAAAGTACTTTGAAAAGAGGGTTAAATAGCACGTGAAATTGTTGAAAGGGAAGCGTTTGCGACCAGACTTTTTCCAGGCGGATCATCCGGTGTTCTCACCGGTGCACTTCGCCTGGTTTAGGCCAGCATCGGTTCCCTTAGGGGGATAAAGGCCTGGGGAACGTAGCTCCTTCGGGAGTGTTATAGCCCCTAGCGTAATACCCTTCGGGGGACCGAGGAACGCGCATCTGCAAGGATGCTGGCGTAATGGTCGTCAACGACCCGTCTTGAAACACGGACCAAGGAGTCGAACATTTGTGCGAGTGTTTGGGTGTTAAACCCTCACGCGTAATGAAAGTGAACGGAGGTGAGAGCCCTTCGGGGTGCATCATCGACCGATCCTGATGTCTTCGGATGGATTTGAGTAAGAGCATAACTGTTCGGACCCGAAAGATGGTGAACTATGCGTGGATAGGGTGAAGCCAGAGGAAACTCTGGTGGAGGCTCGCAGCGGTTCTGACGTGCAAATCGATCGTCAAATCTGCGCATGGGGGCGAAAGACTTATCGAACCATCTAGTAGCTGGTTACCGCCGAAGTTTCCCTCAGGATAGCAGTGTTGTCTTCAGTTTTATGAGGTAAAGCGAATGATTAGGGACTCGGGGGCGCTATATTGCCTTCATCCATTCTCAAACTTTAAATATGTAAGAAGCCCTTGTTACTTAATTGAACGTGGGCATTCGAATGTACCAACACTAGTGGGCCATTTTTGGTAAGCAGAACTGGCGATGCGGGATGAACCGAACGCGGGGTTAAGGTGCCAGAGTGGACGCTCATCAGACACCACAAAAGGTGTTAGTACATCTTGACAGCAGGACGGTGGCCATGGAAGTCGGAATCCGCTAAGGACTGTGTAACAACTCACCTGCCGAATGTACTAGCCCTGAAAATGGATGGCGCTCAAGCGTCTCACCCATACCTCGCCCTTAGGGTAGAAACGATGCCCTAAGGGTTTCCAAATTGAGCTCGCCGCCAAGCCTGCTATTGTAACCAACGGGCTGAAGTACTCTCTCGCCACAGGCAACTGGGGTGACCAGAAGAAGGCGATGAGCTCGACAGCTGGTGTATCGCAAGTTCTGAACCGATACACGT------TCGCCT-CGA----CTCT-TTCTCATTTAAGGCGCACGAACACGCCTATCGGAAGAGACGGGAAACTCGCGAAGCCTCGACAACTTCACAATACTCATTGGGGCCTGGTCTGTCCGGCTGAAACGCCCGAAGGCCAAGCTTGTGGTTTGGTGAAGAATTTGTCGCTTATGTGCTCTATCAGCGTGGGTACGTCAACAGATCCTATCGTAGACTATATGATTACTAGGAATATGGAAGTCTTGGAGGAATATGAACCGATGAGATACCCCAATGCCACCAAGATCTTTCTTAACGGATCTTGGATCGGTGTGCACCAGGATCCCAAGTCTCTAGTCAGAGACGTTCAGCAACTTCGTCGGGCCAACCAGATCCCCTCTGAAGTATCGCTGGTTCGCGACATCCGTGATCGCGAGTTCAAAATCTTCTCGGATGCTGGTCGTGTCATGCGGCCCTTATTTGTTGTGCAGCAAGAGGATAATCCCGAGGCTGGTACTACG------------AAGGGCTCGCTAGCTATCAATAAGGAGATGATCGGGAGGCTGGAGGCGGATGTCGATGTAGACCCTGAAAGCGAGGGGTACTTTGGCTGGCAGGGTCTGGTCAACGAGGGTGTTATCGAGTACCTCGATGCCGAAGAAGAAGAAACGGCTATGATTTGCATGACCCCTGAAGATTTGGAAACCTACCGGATGAGCAAGCTCGGATACGATGTGTCCCAGGATAATGGAGAT------GAGATT------AATAAGCGACTCAAAACTAAGGTGAATCCTACAACGCACATGTATACGCATTGTGAGATTCATCCTAGCATGCTCCTGGGTATCTGCGCGAGCATTATTCCCTTCCCAGACCACAATCAGGTACCCCTGAACGCGTCCGAAAAATCCAAAACCCCCCTTAG-----CTCTCTGCCCCTCATACACAT--AATGCTACTACATCTA-------------CATTTCATATCGCAACTACATTTAATTGTATAATAACGTATCGGAAAATTCAAAGCTAATCGTA-TTTCTTT-----AATAGGTTCATCTTCAGACTGGCCAATGTGTAAGTAACAACGATC------ATCGAAGAACCATGGATAT-AAAATGCAGCGGGGCTCACATGAAGATGATAGGGTAACCAAATTGGTGCTGCTTTCTGGCAAACTATCTCCAGCGAGCACGGTCTCGACAGCAATGGCGTGTATG--------TATTCGAGTTGTCTACTCC---TATTATTAAGAATATCAACTAATCGTCAATCAACAGTTACAACGGTACTTCCGAGCTCCAGCTCGAGCGCATGAGCGTCTACTTCAACGAGGTACGAATTTATAGAAATTAAAGATAAATAAATGAAGATGATTGCTAATTGCCTCTACGCGTGCAGGCTTCCGGTAACAAGTATGTTCCTCGTGCCGTCCTCGTCGATCTCGAGCCCGGTACCATGGACGCCGTCCGTGCTGGTCCCTTCGGTCAGCTCTTCCGACCCGACAACTTCGTCTTCGGTCAATCCGGTGCCGGAAACAACTGGGCCAAGGGTCATTACACTGAGGGTGCCGAATTGGTTGACCAAGTTCTCGATGTCGTTCGTCGTGAAGCTGAAGGCTGTGACTGCCTCCAGGGTTTCCAGATTACCCACTCCCTCGGTGGTGGTACTGGTGCCGGTATGGGTACCCTGTTGATCTCCAAGATCCGCGAGGAGTTCCCCGACCGCATGATGGCTACCTTCTCCGTTATGCCTTCACCTAAGGTTTCCGATACCGTTGTCGAGCCTTATAACGCCACCCTCTCTGTCCACCAGCTGGTCGAGAACTCCGATGAGACCTTCTGTATCGACAACGAGGCTCTGTACGACATCTGCATGCGTACGCTGAAGCTGTCCAACCCCTCGTACGGTGACCTAAACCACCTGGTCTCTGCTGTCATGTCCGGCGTTACTACTTGCTTGCGTTTCCCTGGTCAGCTAAACTCTGACCTGCGCAAGCTTGCCGTGAACATGGTTCCTTTCCCTCGTCTCCACTTCTTCATGGTCGGCTTCGCCCCCCTGACCAGCCGTGGCGCTCACTCTTTCCGTGCCGTCACCGTCCCTGAATTGACTCAGCAGATGTTCGACCCCAAGAACATGATGGCTGCTTCCGATTTCCGTAACGGTCGTTACCTGACGTGCTCAGCCATCTTGTATGATATCCCN--TTAAAATTTTATACACTACTTGTTTGCTAACTTA---------------------------
	Daldinia_loculatoides	CATTACTGAGTTATCT-AAACTCCCAACCCTTTGTGAACCTTACCGT-CGTTGCCTCGGCGGGCTGT---ACTTACCCTGTAGCTACCCT-------------------------GTAGCTACCCGGTAGGTGCGCTCCAAGCCCGCCGGTGGACCACTAAATTCTATT--TTACTACTGTATCTCTGAATGCTTCAACTTAATAAGTTAAAACTTTCAACAACGGATCTCTTGGTTCTGGCATCGATGAAGAACGCAGCGAAATGCGATAAGTAATGTGAATTGCAGAATTCAGTGAATCATCGAATCTTTGAACGCACATTGCGCCCATTAGTATTCTAGTGGGCATGCCTATTCGAGCGTCATTTCAACCCTTAAG-CCTAGTTGCTTAGCGTTGGGAATCTGCCCT-TTACAGGGCAGTTCCTTAAAGTGATTGGCGGAGTTAGGGCATACTCTAAGCGTAGTAATATTCTTCTCGCTTCTGTAGTTGTCCTGGCGGCTTGCCGTTAAACCCC-TATATTTCTAGTGGTTGACCTCGGATTAGG--------------GGCGAGTGAAGCGGCAACAGCTCAAATTTGAAATCTGGCCCTAGCGGTCCGAGTTGTAATTTGTAGAGGATGCTTTTGGTTAGGTGCCTTCTGAGTTCCCTGGAACGGGACGCCAGAGAGGGTGAGAGCCCCGTACGGTTGGACACCGAGCCTCTATATAGCTCCTTCGACGAGTCGAGTAGTTTGGGAATGCTGCTCTAAATGGGAGGTAAATTTCTTCTAAAGCTAAATACCGGCCAGAGACCGATAGCGCACAAGTAGAGTGATCGAAAGATGAAAAGTACTTTGAAAAGAGGGTTAAATAGCACGTGAAATTGTTGAAAGGGAAGCGTTTGCGACCAGACTTTTTCCAGGCGGATCATCCGGTGTTCTCACCGGTGCACTTCGCCTGGTTTAGGCCAGCATCGGTTCTCTTAGGGGGATAAAGGCTTGGGGAACGTAGCTCCCTCGGGAGTGTTATAGCCCCTCGCGTAATACCCTTCGGGGGACCGAGGAACGCGCATCTGCAAGGATGCTGGCGTAATGGTCGTCAACGACCCGTCTTGAAACACGGACCAAGGAGTCGAACATTTGTGCGAGTGTTTGGGTGTTAAACCCTCACGCGTAATGAAAGTGAACGGAGGTGAGAGCCCTTCGGGGTGCATCATCGACCGATCCTGATGTCTTCGGATGGATTTGAGTAAGAGCATAACTGTTCGGACCCGAAAGATGGTGAACTATGCGTGGATAGGGTGAAGCCAGAGGAAACTCTGGTGGAGGCTCGCAGCGGTTCTGACGTGCAAATCGATCGTCAAATCTGCGCATGGGGGCGAAAGACTTATCGAACCATCTAGTAGCTGGTTACCGCCGAAGTTTCCCTCAGGATAGCAGTGTTGTCTTCAGTTTTATGAGGTAAAGCGAATGATTAGGGACTCGGGGGCGCTATATTGCCTTCATCCATTCTCAAACTTTAAATATGTAAGAAGCCCTTGTTACTTAATTGAACGTGGGCATTCGAATGTACCAACACTAGTGGGCCATTTTTGGTAAGCAGAACTGGCGATGCGGGATGAACCGAACGCGGGGTTAAGGTGCCAGAGTGGACGCTCATCAGACACCACAAAAGGTGTTAGTACATCTTGACAGCAGGACGGTGGCCATGGAAGTCGGAATCCGCTAAGGACTGTGTAACAACTCACCTGCCGAATGTACTAGCCCTGAAAATGGATGGCGCTCAAGCGTCTCACCCATACCTCGCCCTTAGGGTAGAAACGATGCCCTAAGG------------------------------------------------------------------------------------------------------------------------------------GATACACGT------TCGCTT-CCGACTCCTTT-CCTCCATCTAAGGCGGACGAACACGCCTATTGGAAGAGATGGAAAACTTGCGAAACCTCGACAGCTGCATAATACCCATTGGGGTCTGGTCTGTCCGGCCGAAACGCCCGAAGGCCAAGCTTGTGGGCTAGTGAAAAATCTATCGCTTATGTGCTCTATCAGCGTGGGTACGTCAACGGATCCTATCGTAGACTATATGATTACTAGGAATATGGAAGTCTTGGAGGAATACGAACCTATGCGATACCCTAATGCCACCAAGATCTTCCTCAACGGATCTTGGATCGGTGTGCACCAGGATCCCAAGTCTCTAGTTAGAGACGTCCAGCAACTTCGTCGGGCTAACCAGATCCCCTCTGAAGTGTCGCTAGTTCGCGATATCCGTGATCGCGAGTTCAAGATCTTCTCAGATGCTGGTCGTGTCATGCGACCCTTATTTGTTGTGCAGCAAGAGGATAATCCCGAGGCTGGTACTACG------------AAGGGCTCGTTGGCTCTCAACAAGGAGATGATCCAGAGGCTGGAGGCAGATGTCGAACTAGACCCTGAAAGCGAGGAATACTTTGGTTGGCAAGGCCTCGTTAACGAGGGGGTTATCGAGTATCTCGACGCCGAAGAAGAAGAGACGGCTATGATTTGCATGACTCCTGAAGATTTAGAAACCTACCGGATGAGCAAGCTCGGATACGATGTGTCGCAGGATAACGGCGAT------GAGATT------AACAAGCGTCTAAAGACTAAAGTGAATCCTACGACGCACATGTATACACATTGCGAGATCCATCCCAGCATGCTCCTGGGTATCTGCGCAAGCATCATTCCCTTCCCGGACCACAATCAGGTACCCCTGAACGCGTCCGAAAAACCCCAAAACACCCTTAG-------TTCTACCCCTCATACACAA--AACGCTACCATATCTA-------------CATTTTATATTGCAACTACGTCAAATTGTATACCAACGTGTCGGAAAAATCAAAGCTAACCGCG-TTTCTTC-----AATAGGTTCATCTTCAGACTGGCCAATGTGTAAGTAACAGCGATC------ATCGAATAACTATGGATAT-AAGACACAGCGGGGCTCACATGGAGATGATAGGGTAACCAAATCGGTGCCGCTTTCTGGCAAACCATCTCCAGCGAGCACGGTCTCGACAGCAATGGAGTGTATG--------TATTCGAATTGTTGATTCC---TATGGACAAGAATATCAATTAATCATCCATCAACAGTTACAACGGTACTTCCGAGCTCCAGCTCGAGCGCATGAGCGTCTACTTCAACGAGGTATGAATTTGTAGGAACTAGGGTTAAATAAATGGAGACAATGGCTAATTGCTTCAACGCGTGCAGGCTTCTGGCAACAAGTATGTTCCCCGTGCCGTCCTCGTCGATCTCGAGCCCGGTACCATGGACGCCGTCCGTGCTGGTCCCTTTGGTCAGCTCTTCCGGCCCGACAACTTCGTTTTCGGTCAGTCCGGTGCCGGAAACAACTGGGCCAAGGGTCATTACACTGAGGGTGCTGAGTTGGTTGACCAAGTCCTCGATGTCGTTCGTCGTGAGGCTGAAGGCTGTGACTGCCTCCAGGGTTTCCAGATCACCCACTCCCTCGGTGGTGGTACTGGTGCCGGTATGGGTACTCTGTTGATCTCCAAGATCCGCGAGGAGTTCCCCGATCGCATGATGGCCACCTTCTCCGTCATGCCCTCCCCTAAGGTTTCCGATACCGTTGTCGAGCCTTACAACGCCACCCTCTCCGTCCACCAGCTGGTCGAGAACTCCGATGAGACCTTCTGTATCGATAACGAGGCTCTGTACGACATCTGCATGCGCACGCTAAAGCTGTCCAACCCCTCGTACGGTGACCTGAACCACCTGGTCTCCGCCGTCATGTCCGGCGTTACTACTTGCTTGCGTTTCCCTGGTCAGCTGAACTCTGACCTGCGCAAGCTTGCCGTGAACATGGTTCCTTTCCCTCGTCTCCATTTCTTCATGGTTGGCTTCGCTCCCCTGACCAGCCGTGGCGCTCACTCTTTCCGTGCCGTCACCGTCCCTGAGTTGACTCAGCAGATGTTCGACCCCAAGAATATGATGGCTGCTTCTGACTTCCGTAACGGTCGCTACCTGACGTGCTCAGCCATCTTGTAAGATACCCCC--TTTAAATTTTATACGTTTATTGTTTGCTAATTCAGGTTCTCTAGCCGTGGAAAGGTTTCAA
	Daldinia_vernicosa	CATTACTGAGTTATCT-AAACTCCCAACCCTATGTGAACCTTACCGT-CGTTGCCTCGGCGGGCTGT---GCTTACCCGGTAGCTACCCT-------------------------GTAGCTACCCGGTAGGTACGCTGCAAGCCCGCCGGTGGACCACTAAACTCTGTT--TAATTACTGTATCTCTGAATGCTTCAACTTAATAAGTTAAAACTTTCAACAACGGATCTCTTGGTTCTGGCATCGATGAAGAACGCAGCGAAATGCGATAAGTAATGTGAATTGCAGAATTCAGTGAATCATCGAATCTTTGAACGCACATTGCGCCCGCTAGTATTCTAGCGGGCATGCCTGTCCGAGCGTCATTTCAACCCTTAAG-CCTAGCTGCTTAGTGTTGGGAATCTGCCCT-CTGCAGCGCAGTTCCTTAAAGTAATCGGCGGAGTTAGGGCATACTCTAAGCGTAGTAATATTCTTCTCGCTTCTGTAGTTGTCCTGGCGGCTTGCCGTTAAACCCC-TATATTTCTAGTGGTTGACCTCGGATCAGG----------------------------------------------------------------GAGTTGTAATTTGTAGAGGATGCTTTTGGTTAGGTACCTTCCGAGTTCCCTGGAACGGGACGCCAGAGAGGGTGAGAGCCCCGTACGGTTGGATACCGAGCCTCTATATAGCTCCTTCAACGAGTCGAGTAGTTTGGGAATGCTGCTCTAAATGGGAGGTAAATTTCTTCTAAAGCTAAATACCGGCCAGAGACCGATAGCGCACAAGTAGAGTGATCGAAAGATGAAAAGTACTTTGAAAAGAGGGTTAAATAGCACGTGAAATTGTTGAAAGGGAAGCGTTTGCGACCAGACTTTTTCCGGGCGGATCATCCGGTGTTCTCACCGGTGCACTTCGCCCGGTTTAGGCCAGCATCGGTTCTCCTAGGGGGATAAAGGCGGGGGGAACGTGGCTCCTTCGGGAGTGTTATAGCCCCCCGCGTAATACCCCTCGGGGGACCGAGGAACGCGCATCTGCAAGGATGCTGGCGTAATGGTCGCCAACGACCCGTCTTGAAACACGGACCAAGGAGTCGAACATTTGTGCGAGTGTTTGGGTGTCAAACCCTCACGCGTAATGAAAGTGAACGGAGGTGAGAGCCCCTCGGGGTGCATCATCGACCGATCCTGATGTCTTCGGATGGATTTGAGTAAGAGCATAAATGTTCGGACCCGAAAGATGGTGAACTATGCGTGGATAGGGTGAAGCCAGAGGAAACTCTGGTGGAGGCTCGCAGCGGTTCTGACGTGCAAATCGATCGTCAAATCTGCGCATGGGGGCGAAAGACTTATCGAACCATCTAGTAGCTGGTTACCGCCGAAGTTTCCCTCAGGATAGCAGTGTTGTCTTCAGTTTTATGAGGTAAAGCGAATGATTAGGGACTCGGGGGCGCTATATTGCCTTCATCCATTCTCAAACTTTAAATATGTAAGAAGCCCTTGTTACTTAATTGAACGTGGGCATTCGAATGTACCAACACTAGTGGGCCATTTTTGGTAAGCAGAACTGGCGATGCGGGATGAACCGAACGCGGGGTTAAGGTGCCAGAGTGGACGCTCATCAGACACCACAAAAGGTGTTAGTACATCTTGACAGCAGGACGGTGGCCATGGAAGTCGGAATCCGCTAAGGACTGTGTAACAACTCACCTGCCGAATGTACTAGCCCTGAAAATGGATGGCGCTCAAGCGTCTCACCCATACCTCGCCCTTAGGGTAGAAACGATGCCCTAAGG--------------------------------------------------------------------------------------------------------------------------------GACCGATACACGT------TCGCCT-CGA----CTCT-TTCTCATTTAAGGCGTACGAACACGCCTATTGGAAGAGACGGGAAACTCGCAAAGCCTCGACAACTTCACAATACCCATTGGGGTCTGGTCTGTCCGGCCGAAACGCCCGAGGGCCAAGCTTGCGGGCTGGTAAAGAATTTGTCGCTTATGTGCTCCATCAGCGTGGGTACGTCAACAGATCCTATCGTAGACTATATGATTACTAGGAATATGGAAGTCTTGGAGGAATACGAACCGATGAGATACCCTAATGCCACCAAGATCTTCCTTAACGGATCTTGGATCGGTGTGCACCAGGATCCCAAGTCTCTAGTTAGAGACGTCCAGCAACTTCGTCGGGCCAACCAGATCCCCTCTGAAGTGTCGCTGGTTCGCGATATCCGTGATCGCGAATTCAAGATCTTCTCGGATGCTGGTCGTGTCATGCGGCCCTTATTTGTTGTGCAGCAAGAGGATAATCCCGAGGCTGGTACTACG------------AAGGGCTCGCTAGCTCTCAGTAAAGAGATGATCCAGAGGCTAGAAGCAGATGTCGAACTAGACCCTGAAAGCGAGGAGTACTTTGGCTGGCAAGGTCTAGTCAACGAGGGTGTTATCGAGTACCTCGATGCCGAGGAAGAAGAAACGGCCATGATTTGCATGACCCCCGAAGATTTAGAAACCTACCGGATGAGCAAGCTCGGATACGATGTGTCTCAGGATAATGGAGAT------GAGATT------AATAAGCGGCTCAAGACTAAGGTCAATCCTACGACGCACATGTATACGCATTGTGAGATCCATCCCAGTATGCTCCTGGGTATCTGCGCGAGTATTATTCCCTTCCCGGACCACAATCAGGTA----------------------------------------------------------------------------------------------------------------------------------------------------------------TTTTGTC-----AATAGGTTCATCTTCAGACTGGCCAATGTGTAAGTAAAAGCGATC------ATCGAAGAACCATGGATAT-AAAATACAGCGGGGCTCACATGAAGATGATAGGGTAACCAAATCGGTGCCGCTTTCTGGCAAACCATCTCCAGCGAGCACGGTCTCGACAGCAATGGCGTGTATG--------TATTCGAGTTGCCCATTCC---TGTCACCAAGAATATCAACTAATCATCAATCAACAGTTACAACGGTACTTCCGAGCTCCAGCTCGAGCGCATGAGCGTCTACTTCAACGAGGTACGAATTTATAGGAACTAGGGATAAATAAATGGAGAGAATTGCTAATTGCCTCTACGCCTGCAGGCTTCCGGCAACAAGTATGTTCCTCGTGCCGTCCTCGTCGATCTCGAGCCCGGTACCATGGACGCCGTCCGTGCTGGTCCCTTCGGTCAGCTCTTCCGACCCGACAACTTCGTCTTCGGTCAATCCGGTGCCGGAAACAACTGGGCCAAGGGTCATTACACTGAGGGTGCCGAGCTGGTTGACCAAGTTCTCGATGTCGTTCGTCGTGAGGCTGAAGGCTGTGACTGCCTTCAGGGTTTCCAGATCACTCACTCCCTCGGTGGTGGTACTGGTGCCGGTATGGGTACCCTATTGATCTCCAAGATCCGCGAGGAGTTCCCCGACCGCATGATGGCCACCTTCTCCGTCATGCCCTCTCCTAAGGTTTCTGACACCGTTGTCGAGCCTTACAACGCCACCCTCTCCGTCCACCAGCTGGTCGAGAACTCCGACGAGACCTTCTGTATCGACAACGAGGCTCTGTACGACATCTGCATGCGCACGCTGAAGCTGTCCAACCCTTCGTACGGTGACCTGAACCACCTGGTCTCTGCTGTCATGTCCGGCGTTACTACTTGCTTGCGTTTCCCTGGCCAGCTGAACTCTGACCTGCGCAAGCTTGCCGTAAACATGGTTCCTTTCCCTCGTCTCCACTTCTTCATGGTCGGCTTCGCTCCCCTGACCAGCCGTGGTGCTCACTCTTTCCGTGCCGTCACCGTCCCTGAGTTGACTCAGCAGATGTTC------------------------------------------------------------------------------------------------------------------------------------------------
	Daldinia_petriniae	CATTACTGAGTTATCT-AAACTCCCAACCCTATGTGAACCTTACCGT-CGTTGCCTCGGCGGGCCGC---GCTTACCCGGTAGCTACCCT-------------------------GTAGCTACCCGGTAGGTGCGCTATAGGCCCGCCGGTGGACTACTCAACTCTGTT-TTTAATACTGTATCTCTGAATGCTTCAACTTAATAAGTTAAAACTTTCAACAACGGATCTCTTGGTTCTGGCATCGATGAAGAACGCAGCGAAATGCGATAACTAATGTGAATTGCAGAATTCAGTGAATCATCGAATCTTTGAACGCACATTGCGCCCATTAGTATTCTAGTGGGCATGCCTATTCGAGCGTCATTTCAACCCTTAAG-CCTAGCTGCTTAGTGTTGGGAACCTGCCCC-CTACGGGGCAGCTCCCTAAAGTCATCGGCGGAGTTAGGGCATACTCTAAGCGTAGTACTATTCTTCTCGCTTCTGTAGTTGTCCTGGCGGCTTGCCGTTAAACCCCCTATATTTCTAGTGGTTGACCTCGGATTAGG-------------------------------CAGCTCAAATTTGAAATCTGGCCCTAGCGGTCCGAGTTGTAATTTGTAGAGGATGCTTTTGGTTAGGTGCCTTCCGAGTTCCCTGGAACGGGACGCCAGAGAGGGTGAGAGCCCCGTACGGTTGGACGCCGAGCCTCTGTATAGCTCCTTCGACGAGTCGAGTAGTTTGGGAATGCTGCTCTAAATGGGAGGTAAATTTCTTCTAAAGCTAAATACCGGCCAGAGACCGATAGCGCACAAGTAGAGTGATCGAAAGATGAAAAGTACTTTGAAAAGAGGGTTAAATAGCACGTGAAATTGTTGAAAGGGAAGCGTTTGCGACCAGACTTTTTCTAGGCGGATCATCCGGTGTTCTCACCGGTGCACTTCGCCTGGTTTAGGCCAGCATCGGCTCTCTTAGGGGGATAAAGGCCAGGGGAACGTAGCTCCTTCGGGAGTGTTATAGCCCCTAGCGTAATACCCTTCGGGGGGCCGAGGAACGCGCATCTGCAAGGATGCTGGCGTAATGGTCGTCAACGACCCGTCTTGAAACACGGACCAAGGAGTCGAACATTTGTGCGAGTGTTTGGGTGTCAAACCCTCACGCGTAATGAAAGTGAACGGAGGTGAGAGCCCTTCGGGGTGCATCATCGACCGATCCTGATGTCTTCGGATGGATTTGAGTAAGAGCATAACTGTTCGGACCCGAAAGATGGTGAACTATGCGTGGATAGGGTGAAGCCAGAGGAAACTCTGGTGGAGGCTCGCAGCGGTTCTGACGTGCAAATCGATCGTCAAATCTGCGCATGGGGGCGAAAGACTTATCGAACCATCTAGTAGCTGGTTACCGCCGAAGTTTCCCTCAGGATAGCAGTGTTGTCTTCAGTTTTATGAGGTAAAGCGAATGATTAGGGACTCGGGGGCGCTATATTGCCTTCATCCATTCTCAAACTTTAAATATGTAAGAAGCCCTTGTTACTTAATTGAACGTGGGCATTCGAATGTACCAACACTAGTGGGCCATTTTTGGTAAGCAGAACTGGCGATGCGGGATGAACCGAACGCGGGGTTAAGGTGCCAGAGTGGACGCTCATCAGACACCACAAAAGGTGTTAGTACATCTTGACAGCAGGACGGTGGCCATGGAAGTCGGAATCCGCTAAGGACTGTGTAACAACTCACCTGCCGAATGTACTAGCCCTGAAAATGGATGGCGCTCAAGCGTCTCACCCATACCTCGCCCTTAGGGTAGAAACGATGCCCTAAGG-------------------------------------------------------------------------------------------------------------------------------------------------------------------------------------------------TATTGGAAGAGACGGGAAACTCGCGAAGCCTCGACAACTTCACAATACCCATTGGGGTCTGGTCTGTCCGGCCGAAACGCCCGAAGGCCAAGCTTGNGGTTTGGTGAAGAATTTGTCGCTCATGTGCTCTATCAGCGTGGGTACGTCAACGGATCCTATCGTAGACTATATGATTACTAGGAATATGGAAGTCTTGGAGGAATACGAACCCATGAGATACCCCAACGCCACCAAGATCTTCCTTAACGGATCTTGGATCGGTGTGCACCAGGATCCCAAGTCTCTAGTTAGAGACGTCCAGCAACTTCGTCGGGCCAACCAGATCCCCTCCGAAGTGTCGCTGGTTCGCGATATCCGTGATCGCGAGTTCAAGATCTTCTCGGATGCTGGTCGTGTCATGCGGCCCTTATTTGTTGTGCAGCAAGAGGATAATCCCGAGGCTGGTACTACG------------AAGGGCTCGCTAGCTCTCAATAAGGAGATGATCCAGAGGCTGGAGGCGGATGTCGACTTGGACCCTGAAAGCGATGAGTACTTTGGCTGGCAGGGCCTGGTCAACGAGGGTGTTATCGAGTACCTCGATGCCGAGGAAGAAGAAACGGCTATGATCTGCATGACGCCTGAAGATCTAGAAACCTACCGGATGAGCAAGCTCGGATACGATGTGTCCCAGGATAATGGAGAT------GAGATT------AATAAGCGGCTCAAGACTAAAGTGAATCCTACGACGCACATGTATACACATTGTGAGATTCATCCTAGCATGCTCCTGGGTATCTGCGCAAGCATTATTCCCTTCCCGGACCACAATCAGGTACCCCTGAACGCGTCCGAAAAACTCCAAACCCCCCTTAG-------TTCTGCCCCTCATACACAC--AACACTACCGCATCTA-------------CATTTCATATTGCAACTACATCAAATTGTACAGCAACGTGTCGGAAAATTCAAAGCTAACCGCG-TTTCTTC-----AATAGGTTCATCTTCAGACCGGCCAATGTGTAAGTAACAGCGATG------ATGGAAGAACCATGGATAT-AAAATACAGCGGGGCTTACATGAAGATGATAGGGTAACCAAATTGGTGCTGCTTTCTGGCAAACCATCTCCAGCGAGCACGGTCTCGACAGCAATGGCGTGTATG--------TATTCGAGTTATCTATTCC---TATTACCAAGAATATCAACTAATCATCAATCAACAGTTACAACGGTACTTCCGAGCTCCAGCTCGAGCGCATGAGCGTCTACTTCAACGAGGTAGGAATTTATAAGAA-TAGGAATAAATAAATGGAGATAATTGCTAATTGTCTCCATGCGTGCAGGCTTCCGGCAACAAGTATGTTCCTCGTGCCGTCCTCGTCGATCTCGAGCCCGGTACCATGGACGCCGTCCGTGCTGGTCCCTTCGGTCAGCTCTTCCGACCCGACAACTTCGTCTTCGGTCAATCCGGTGCCGGAAACAACTGGGCCAAGGGTCATTACACCGAGGGTGCCGAGTTGGTTGACCAGGTTCTCGATGTCGTCCGTCGTGAGGCTGAGGGTTGTGATTGCCTCCAGGGTTTCCAGATCACCCACTCCCTCGGTGGTGGTACTGGTGCCGGTATGGGTACCCTGTTGATCTCCAAGATCCGCGAGGAGTTCCCCGACCGCATGATGGCCACCTTCTCCGTCATGCCCTCACCCAAGGTTTCCGACACCGTCGTCGAGCCTTACAACGCCACCCTCTCCGTCCACCAGCTGGTCGAGAACTCCGATGAGACCTTCTGTATCGACAACGAGGCTCTGTACGACATCTGCATGCGTACGCTGAAGCTGTCCAACCCCTCGTACGGTGACCTGAACCACTTGGTCTCTGCTGTCATGTCCGGCGTTACTACTTGCTTGCGTTTCCCTGGTCAGCTGAACTCTGACCTGCGCAAGCTTGCCGTGAACATGGTTCCTTTCCCTCGTCTCCACTTCTTCATGGTCGGCTTCGCCCCCCTGACCAGCCGTGGCGCTCACTCTTTCCGTGCCGTCACCGTCCCCGAGTTGACTCAGCAGATGTTCGACCCCAAGAACATGATGGCTGCTTCTGATTTCCGTAACGGTCGCTACCTGACGTGCTCAGCCATTTTGTATGATGATATCCCGTAAATATTTATACGTTACTTGTTTGCTAACTTGAATTCTCTAGCCGTGGCAAGGTCTCGA
	Entonaema_liquescens	CATTACTGAGTTATCT-AAACT-CCAACCCTATGTGAACC-TACCGT-CGTTGCCTCGGCGGGCTGC---GCTTACCCGGTAGCTACCCT-------------------------GTAGCTACCCGGT-AGCGCGTTACCAGCCCGCCGGTGGACCACTAAACTCTGTT-ATATATACTGTATCTCTGAATGCTTCAAACTTAATAGTTAAAACTTTCAACAACGGATCTCTTGGTTCTGGCATCGATGAAGAACGCAGCGAAATGCGATAAGTAATGTGAATTGCAGAATTCAGTGAATCATCGAATCTTTGAACGCACATTGCGCCCATTAGTATTCTAGTGGGCATGCCTATTCGAGCGTCATTTCAACCCTTAAGCCCCTGTTGCTTAGTGTTGGGAATCTGCGTC-TTAGGGCGCAGTTCCTTAAAGTGATTGGCGGAGTTAGGGCATACTCTGAGCGTAGTAATATTCTTCTCGCTTCTGAAGTTGTCCTGGCGGCCGGCCGTAAAACCCC-TATATCTTTAGTGGTTGACCTCGAATTAGGATTGCCCTAGTAACGGCGAGTGAAGCGGCAACAGCTCAAATTTGAAATCTGGCCCTAGCGGTCCGAGTTGTAATTTGTAGAGGATGCTTTTGGTGAGGTGCCTTCCGAGTTCCCTGGAACGGGACGCCAGAGAGGGTGAGAGCCCCGTACGGTTGGACGCCAAACCTCTATATAGCTCCTTCGACGAGTCGAGTAGTTTGGGAATGCTGCTCTAAATGGGAGGTAAATTTCTTCTAAAGCTAAATACCGGCCAGAGACCGATAGCGCACAAGTAGAGTGATCGAAAGATGAAAAGCACTTTGAAAAGAGGGTTAAATAGCACGTGAAATTGTTGAAAGGGAAGCGTTTGCGACCAGACTTTTTCCAGGCGGATCATCCGGTGTTCTCACCGGTGCACTTCGCCTGGTTTAGGCCAGCATCGGTTTCCTTAGGGGGATAAAGGCTTGGGGAACGTAGCTCCTTCGGGAGTGTTATAGCCCCTTGCGTAATACCCCTCGGGGGACCGAGGAACGCGCTTCGGCAAGGATGCTGGCGTAATGGTCGTCAACGACCCGTCTTGAAACACGGACCAAGGAGTCGAACATTTGTGCGAGTGTTTGGGTGTCAAACCCTCACGCGTAATGAAAGTGAACGGAGGTGAGAGCCCTTACGGGTGCATCATCGACCGATCCTGATGTCTTCGGATGGATTTGAGTAAGAGCATAACTGTTCGGACCCGAAAGATGGTGAACTATGCGTGGATAGGGTGAAGCCAGAGGAAACTCTGGTGGAGGCTCGCAGCGGTTCTGACGTGCAAATCGATCGTCAAATCTGCGCATGGGGGCGAAAGACTTATCGAACCATCTAGTAGCTGGTTACCGCCGAAGTTTCCCTCAGGATAGCAGTGTTGTCTTCAGTTTTATGAGGTAAAGCGAATGATTAGGGACTCGGGGGCGCTATATTGCCTTCATCCATTCTCAAACTTTAAATATGTAAGAAGCCCTTGTTACTTAATTGAACGTGGGCATTCGAATGTACCAACACTAGTGGGCCATTTTTGGTAAGCAGAACTGGCGATGCGGGATGAACCGAACGCGGGGTTAAGGTGCCAGAGTGGACGCTCATCAGACACCACAAAAGGTGTTAGTACATCTTGACAGCAGGACGGTGGCCATGGAAGTCGGAATCCGCTAAGGACTGTGTAACAACTCACCTGCCGAATGTACTAGCCCTGAAAATGGATGGCGCTCAAGCGTCTCACCCATACCTCGCCCTTAGGGTAGAAACGATGCCCTAAGG------------------------------------------------------------------------------------------------------------------------------TTGACCGATACACTT------TCGCCT-CGA----CCCT-CTCCCATCTAAGGCGGACGAACACACCTATCGGAAGAGACGGGAAGCTCGCAAAGCCTCGACAACTGCACAATACCCATTGGGGTCTGGTCTGTCCGGCCGAAACGCCCGAAGGCCAAGCCTGTGGGCTGGTGAAGAATTTGTCGCTTATGTGCTCGATCAGTGTCGGTACCTCAACGGATCCTATCGTAGACTATATGATTACTAGGAATATGGAAGTCTTGGAGGAATACGAACCCATGAGATACCCTAACGCCACCAAGATTTTCCTTAATGGATCTTGGATCGGTGTGCACCAGGATCCTAAGTCTCTGGTGAGAGATGTCCAGCAGCTTCGTCGGGCCAACCAGATCCCCTACGAAGTGTCGCTGGTTCGCGATATCCGTGATCGCGAGTTCAAGATCTTCTCGGATGCCGGCCGTGTTATGCGACCCTTATTTGTGGTGCAGCAAGAGGACAATCCCGAGGCTGAAACTATG------------AAGGGCTCCCTGGCTCTCAATAAAGAGATGATCCAGAGACTGGAGGCGGATGTCGACCTGGACCCGGAAAGCGAAGAATATTTTGGTTGGCAAGGCCTGGTCAACGAGGGAGTTATTGAGTACCTTGATGCGGAGGAAGAAGAAACTGCTATGATTTGCATGACACCCGAAGATTTGGAAACCTATCGGCTGTCCAAGCTCGGATATGATGTGTCCCAGGACAACGGGGAT------GAGATT------AACAAGCGACTAAAGACTAAGGTGAATCCCACGACGCACATGTATACGCATTGTGAGATTCATCCTAGTATGCTCCTGGGTATCTGCGCGAGCATCATTCCTTTCCCAGACCACAACCAGGTACCCCTGAACGCGTCCGAAAAACTCGAAAACCCCCTGAA-------TTCTGCCCCTCATGCATAC--AACGCCACCACATCTA-------------CGTTATACATTGCAGTCACACCAAATTGTATAACAGTATGTCGGAAATATCAAAGCTAACCTTGTTTTCTTC-----AATAGGTTCATCTCCAGACTGGCCAATGTGTAAGTAGCATCGATT------ATCGAAGAACCACGGATATAAAAACACAGCGGGGCTCATACGAAGATCATAGGGTAACCAAATCGGTGCCGCTTTCTGGCAAACCATCTCTAGCGAACACGGCCTCGACAGCAATGGCGTGTATG--------TATTTAAGTCGTCAATTTC---CATCGCCAAGAATATCAACTAATCACCAATCAATAGCTACAACGGTACTTCCGAGCTTCAGCTCGAGCGCATGAGCGTCTACTTCAACGAGGTACGAATTTATGAGGCTTATGGATAAATAAACGGAGCCAATTACTAATTGCCTCAACGTGTGCAGGCTTCCGGCAACAAGTATGTTCCTCGTGCCGTCCTCGTCGATCTCGAGCCCGGTACCATGGACGCCGTCCGTGCTGGTCCCTTCGGCCAGCTCTTCCGTCCCGACAACTTTGTTTTTGGTCAGTCCGGTGCCGGAAACAACTGGGCCAAGGGTCATTACACTGAGGGTGCTGAGTTGGTTGACAACGTCCTCGATGTCGTTCGTCGTGAGGCTGAGGGCTGTGACTGCCTCCAGGGTTTCCAGATCACCCATTCCCTCGGTGGTGGTACTGGTGCCGGTATGGGTACCCTGCTGATCTCCAAGATCCGCGAGGAATTCCCCGACCGCATGATGGCCACCTTCTCCGTCATGCCTTCCCCTAAGGTCTCCGACACCGTCGTTGAGCCTTACAACGCCACCCTCTCCGTCCACCAGCTGGTCGAGAACTCCGATGAGACCTTCTGTATCGACAACGAGGCTCTGTACGACATCTGCATGCGTACCCTTAAGCTGTCCAACCCTTCCTACGGTGACCTGAACCACCTGGTCTCCGCTGTCATGTCTGGCGTTACCACTTGCTTGCGTTTCCCCGGTCAGCTGAACTCTGACCTGCGCAAGCTCGCCGTGAACATGGTTCCTTTCCCCCGTCTTCACTTCTTCATGGTCGGCTTCGCTCCCCTGACCAGCCGTGGCGCTCACTCCTTCCGTGCCGTCACCGTTCCCGAGTTGACCCAGCAGATGTTCGACCCCAAGAACATGATGGCTGCTTCTGACTTCCGTAACGGTCGTTACCTGACGTGCTCTGCCATCTTGTATGTTATCCCCCTCTAATGTTGTATACGTTACTAGATTGCTAACTTGAACCGTCTAGCCGTGGCAAGGTCTCCA
	Ruwenzoria_pseudoannulata	CATTACCGAGTTATCTAAAACT-CCAACCCTATGTGAA-CTTACCGT-CGTTGCCTCGGCGGGCTGC---GCTTGCCCGGTAGCTGCCCTG------------------------GCGGCTACCCGGTGAGCGCGCGACAAGCCCGCCGGTGGACCACTAAACTCTGTT-ATATATACTGTATCTCTGAATGCTTCAACTTAATAAGTTAAAACTTTCAACAACGGATCTCTTGGTTCTGGCATCGATGAAGAACGCAGCGAAATGCGATAAGTAATGTGAATTGCAGAATTCAGTGAATCATCGAATCTTTGAACGCACATTGCGCCCATTAGTATTCTAATGGGCATGCCTATTCGAGCGTCATTTCAACCCTTAAGCCCCTGTTGCTTAGTGTTGGGAATCTGCGTC-TTGGGGCGCAGTTCCTCAAAGTAATCGGCGGAGTTGGGGCTTACTCTGAGCGTAGTAGTATCTTTCTCGCTTCTGTGGTAGCCCTGGCGGCCGGCCGTAAAACCCC-TATTTCTTTAGTGGTTGACCTCGAATTAGG---------------------------------GCTCAAATTTGAAATCTGGCCCTAGCGGTCCGAGTTGTAATTTGTAGAGGATGCTTTTGGCGAGGTGCCTTCCGAGTTCCCTGGAACGGGACGCCGGAGAGGGTGAGAGCCCCGTACGGTTGGACGCCGAGCCTCTATATAGCTCCTTCGACGAGTCGAGTAGTTTGGGAATGCTGCTCTAAATGGGAGGTAAATTTCTTCTAAAGCTAAATACCGGCCAGAGACCGATAGCGCACAAGTAGAGTGATCGAAAGATGAAAAGCACTTTGAAAAGAGGGTTAAATAGCACGTGAAATTGTTGAAAGGGAAGCGTTTGCGACCAGACTTTTTCCGGGCGGATCATCCGGGGTTTTCCCCGGTGCACTTCGCCCGGTTTAGGCCAGCATCGGTTTCCTTAGGGGGATAAAGGCTTGGGGAACGTAGCTCCCTCGGGAGTGTTATAGCCCCTTGCGTAATACCCTTCGGGGGACCGAGGAACGCGCTTCGGCAAGGATGCTGGCGTAATGGTCGTCAACGACCCGTCTTGAAACACGGACCAAGGAGTCGAACATTTGTGCGAGTGTTTGGGTGTCAAACCCTCACGCGTAATGAAAGTGAACGGAGGTGAGAGCCCTTACGGGTGCATCATCGACCGATCCTGATGTCTTCGGATGGATTTGAGTAAGAGCATAACTGTTCGGACCCGAAAGATGGTGAACTATGCGTGGATAGGGTGAAGCCAGAGGAAACTCTGGTGGAGGCTCGCAGCGGTTCTGACGTGCAAATCGATCGTCAAATCTGCGCATGGGGGCGAAAGACTTATCGAACCATCTAGTAGCTGGTTACCGCCGAAGTTTCCCTCAGGATAGCAGTGTTGTCTTCAGTTTTATGAGGTAAAGCGAATGATTAGGGACTCGGGGGCGCTATATTGCCTTCATCCATTCTCAAACTTTAAATATGTAAGAAGCCCTTGTTACTTAATTGAACGTGGGCATTCGAATGTACCAACACTAGTGGGCCATTTTTGGTAAGCAGAACTGGCGATGCGGGATGAACCGAACGCGGGGTTAAGGTGCCAGAGTGGACGCTCATCAGACACCACAAAAGGTGTTAGTACATCTTGACAGCAGGACGGTGGCCATGGAAGTCGGAATCCGCTAAGGACTGTGTAACAACTCACCTGCCGAATGTACTAGCCCTGAAAATGGATGGCGCTCAAGCGTCTCACCCATACCTCGCCCTTAGGG-----------------------------------------------------------------------------------------------------CCAGAAGAAAGCGATGAGCTCCACGGCTGGTGTGTCACAGGTTTTGAACCGATACACTT------TCGCCT-CGA----CCCT-CTCCCATCTAAGGCGTACCAACACGCCTATCGGAAGAGATGGAAAGCTCGCAAAGCCTCGACAGCTGCACAACACACATTGGGGTTTGGTCTGTCCGGCCGAAACGCCCGAAGNCCAAGCCTGTGGGCTGGTGAAGAACTTGTCGCTGATGTGCTCCATCAGTGTTGGTACCTCAACGGATCCTATCGTAGACTATATGATTACTAGGAATATGGAAGTCTTGGAGGAATACGAACCCATGAGGTACCCTAACGCCACCAAGATCTTCCTTAACGGATCTTGGATCGGTGTGCACCAGGATCCCAAGTCTCTGGTGAGAGATGTCCAGCAGCTTCGTCGGGCTAACCAGATCCCCTCGGAAGTGTCGCTGGTTCGCGATATCCGTGATCGTGAGTTCAAGATCTTCTCGGATGCCGGTCGTGTTATGCGGCCCTTATTTGTGGTGCAGCAAGAGGATAATATCGAGGCCGGCACTTCA------------AAGGGCACGCTTGCTCTTAATAAAGAGATGATCCAGAGGCTAGAGGCTGATGTCGACTTGGATCCGGAGAGTGAGGAATATTTTGGTTGGCAAGGCCTAGTCAACGAGGGTGTTATTGAGTACCTCGATGCGGAGGAAGAAGAAACCGCTATGATTTGCATGACACCCGAAGATTTGGAAACTTATCGGATGTCCAAACTCGGATATGATGTGTCCCAGGACAATGGAGAC------GAGATT------AACAAGCGGCTTAAGACTAAGGTGAATCCCACAACGCACATGTATACGCATTGCGAGATTCATCCTAGTATGCTCCTGGGTATCTGCGCGAGCATCATTCCCTTCCCAGACCACAACCAGGTA---------GCGTCCGAAAAACTCGAAACCCCCCTGAA-------TTCTGCCCCTCATGCCTAC--AACGCCACCACATCTA-------------CATTGTATACTGC------------------------ATGTCGGAAATATCAAAGCTAACCGCGTTCTTTTT-----AATAGGTTCATCTCCAGACTGGCCAATGTGTAAGTAATAGCGATG------ACGGAAGAACCACGGATATAAAAACACAGCGGGGCTCATACGAAGTTGATAGGGTAACCAAATCGGTGCCGCTTTCTGGCAAACCATCTCCAGCGAACACGGCCTCGACAGCAATGGCGTGTATG--------TATTTCAATTGACAATTTC---AATTGTTAAGAATGTCAACTGACCACCAATCAATAGCTACAATGGTACTTCCGAGCTTCAGCTTGAGCGCATGAGCGTCTACTTCAACGAGGTACGAATTAATAGAGCTTACGGATAAATAAATGGAACCAATTACTAATTGCCTCTACGTGTGTAGGCTACCGGCAACAAGTATGTTCCTCGTGCCGTCCTCGTCGATCTCGAGCCCGGTACCATGGACGCCGTCCGTGCTGGTCCTTTCGGTCAGCTCTTCCGACCCGACAACTTCGTCTTTGGTCAGTCCGGTGCTGGAAACAACTGGGCCAAGGGTCATTACACTGAGGGTGCTGAGTTGGTTGACAACGTTCTCGATGTCGTTCGTCGTGAGGCTGAGGGCTGTGACTGTCTCCAGGGTTTCCAAATCACCCACTCCCTCGGTGGTGGTACTGGTGCCGGTATGGGTACCTTGTTGATCTCCAAGATCCGCGAAGAGTTCCCCGACCGCATGATGGCTACCTTCTCCGTCATGCCTTCCCCCAAGGTCTCCGACACCGTCGTCGAGCCTTACAACGCTACCCTCTCCGTCCACCAGCTGGTCGAGAACTCCGACGAGACCTTCTGTATCGACAACGAGGCTCTGTACGACATCTGTATGCGTACTCTTAAGCTTTCCAACCCCTCCTACGGTGACCTGAACTACCTGGTCTCCGCCGTCATGTCTGGCGTTACCACTTGCTTGCGTTTCCCCGGTCAACTGAACTCTGACCTGCGCAAGCTCGCCGTGAACATGGTTCCTTTTCCTCGTCTGCACTTCTTCATGGTCGGCTTCGCTCCCCTGACCAGCCGTGGCGCCCACTCTTTCCGTGCTGTCACCGTTCCCGAGTTGACTCAGCAGATGTTCGACCCCAAGAACATGATGGCTGCTTCTGACTTCCGTAACGGCCGTTACCTGACGTGCTCTGCCATCTTGTATGTTATTCTTCTTTTTTTTATTATAGATTATTAGTTTGCTAACTTCAATCGTCTAGCCGTGGCAGGGTCTCCA
	Daldinia_bambusicola	CATTACCGAGTTATCT-AAACT-CCAACCCTATGTGAA-CCTACCGC-CGTTGCCTCGGCGGGCCGC---GCTTAC-------------------------------------------CTGCCCGGT-AGCGCGCTACGGGCCCGCCGGTGGACTGCTAAACTCTGTT-ATT-TATAAGTATCTCTGAATGCTTCAACTTAATAAGTTAAAACTTTCAACAACGGATCTCTTGGTTCTGGCATCGATGAAGAACGCAGCGAAATGCGATAAGTAATGTGAATTGCAGAATTCAGTGAATCATCGAATCTTTGAACGCACATTGCGCCCATTAGTATTCTAGTGGGCATGCCTGTTCGAGCGTCATTTCAACCCTTAAG-CCCTGCTGCTTAGTGTTGGGAGTCTAGGTC-CCAGGGCCTAGTTCCTCAAAGTTATTGGCGGAGTTGGGGTATACTCTGAGCGTAGTAGTGTTCTTCTCGCTTTTGCAGTAGCCCTGGCGGCTTGCCGTAAAACCCC-TATA-TCTTAGTGGTTGACCTCGAATCAGGATTGCCCTAGTAACGGCGAGTGAAGCGGCAACAGCTCAAATTTGAAATCTGGCCCTAGCGGTCCGAGTTGTAATTTGTAGAGGATGCTTTTGGTGAGGTGCCTTCCGAGTTCCCTGGAACGGGACGCCGGAGAGGGTGAGAGCCCCGTACGGTTGGACGCCAAACCTCTGTATAGCTCCTTCGACGAGTCGAGTAGTTTGGGAATGCTGCTCTAAATGGGAGGTAAATTTCTTCTAAAGCTAAATACCGGCCAGAGACCGATAGCGCACAAGTAGAGTGATCGAAAGATGAAAAGCACTTTGAAAAGAGGGTTAAATAGCACGTGAAATTGTTGAAAGGGAAGCGTTTGCGACCAGACCTTTTCCAGGCGGATCATCCGGCGTTCTCGCCGGTGCACTCCGCCTGGTTGAGGCCAGCATCGGTTTCCTTAGGGGGATAAAGGCCTGGGGAACGTAGCTCCTTCGGGAGTGTTATAGCCCCTGGCGCAATACCCCTCGGGGGACCGAGGACCGCGCTTCGGCAAGGATGCTGGCGTAATGGTCGTCAACGACCCGTCTTGAAACACGGACCAAGGAGTCGAACATTTGTGCGAGTGTTTGGGTGTCAAACCCTCACGCGTAATGAAAGTGAACGGAGGTGAGAGCCCTTACGGGTGCATCATCGACCGATCCTGATGTCTTCGGATGGATTTGAGTAAGAGCATAACTGTTCGGACCCGAAAGATGGTGAACTATGCGTGGATAGGGTGAAGCCAGAGGAAACTCTGGTGGAGGCTCGCAGCGGTTCTGACGTGCAAATCGATCGTCAAATCTGCGCATGGGGGCGAAAGACTTATCGAACCATCTAGTAGCTGGTTACCGCCGAAGTTTCCCTCAGGATAGCAGTGTTGTCTTCAGTTTTATGAGGTAAAGCGAATGATTAGGGACTCGGGGGCGCTATATTGCCTTCATCCATTCTCAAACTTTAAATATGTAAGAAGCCCTTGTTACTTAGTTGAACGTGGGCATTCGAATGTACCAACACTAGTGGGCCATTTTTGGTAAGCAGAACTGGCGATGCGGGATGAACCGAACGCGGGGTTAAGGTGCCAGAGTGGACGCTCATCAGACACCACAAAAGGTGTTAGTACATCTTGACAGCAGGACGGTGGCCATGGAAGTCGGAATCCGCTAAGGACTGTGTAACAACTCACCTGCCGAATGTACTAGCCCTGAAAATGGATGGCGCTCAAGCGTCTCACCCATACCTCGCCCTTAGGGTAGAAACGATGCCCTAAGG------------------------------------------------------------------------------------------------------------------------------TTGACCGATATACTT------TCTCTT-CAA----CCCT-CTCTCATTTGAGGCGAACGAACACGCCTATCGGAAGAGATGGAAAACTCGCGAAGCCTCGACAGCTTCACAACACCCACTGGGGTCTGGTCTGTCCGGCCGAAACGCCCGAAGGCCAGGCTTGCGGGCTGGTAAAAAACCTATCGCTTATGTGCTCCATCAGCGTAGGTACGTCGACAGATCCCATCGTAGACTACATGATTACTAGGAATATGGAAGTCTTGGAGGAATATGAACCGATGCGGTACCCCAACGCCACCAAGATCTTCCTAAACGGATCCTGGATCGGTGTTCATCAGGATCCTAAGTCTCTCGTGAGAGATGTGCAGCAGCTTCGTCGGGCCAACCAGATCCCCTCCGAAGTCTCTCTGGTACGCGATATTCGTGATCGTGAGTTCAAGATCTTTTCAGATGCCGGCCGAGTCATGCGGCCCTTATTCGTGGTGCAGCAAGAGGATGATCCCGAGGCTGGTACCACC------------AAGGGCTCGCTGGCTCTCACTAAGGAGATGATCCAAAGATTGGAGGCCAGCGTCGATCTAGACCAGGAGAGCGAGGAGTACTTTGGCTGGCAAGGTCTTGTTAACGAAGGTGTTATCGAGTACCTCGACGCGGAAGAAGAAGAAACGGCCATGATTTGCATGACACCCGAAGACTTGGAAACTTACCGCATGTCTAAATTGGGATATGACGTATCTCAGGATAACGGCGAC------GAGATC------AACAAGCGACTCAAGACCAAGTTGAATCCCACGACGCATATGTATACGCATTGCGAGATCCATCCTAGTATGCTCCTAGGTATTTGCGCGAGCATCATTCCTTTCCCCGACCATAATCAGGTACCCCTGAACGCGTCTGAAAAACTCGAAACCCCCCTGAG----TTCTTCTGCCCCTCATGCGTAC--AACAACACCACA------------ATCTACATTTTACACAGCAACCATGTCAAATTATACGACAACATGTTGAAAATATTCAAGCTAACCGCG-TTTCTTC-----AATAGGTTCACCTTCAGACTGGCCAATGTGTAAGTAACAACCATCA------TCGAAACGATAATTTCAT-AAAACATGGCGGGGCTCATACGAAGACGATAGGGTAACCAAATCGGTGCCGCTTTCTGGCAAACCATCTCCAGCGAGCACGGTCTCGACAGCAATGGCGTGTATG--------TATTTGAATTGTCAATTTT---CATCGTCAAGGATATCGACTAATCACCGATAAATAGCTACAACGGTACTTCCGAGCTTCAGCTCGAGCGCATGAGCGTTTACTTCAACGAGGTACGAATTCACAGAAATCAAGGATAGGTAAATAGAATCGGCTACTAATCACCCCTACGCGTGCAGGCTTCCGGCAACAAGTATGTTCCTCGTGCCGTCCTCGTCGATCTCGAGCCCGGTACCATGGATGCTGTCCGTGCTGGTCCCTTTGGTCAGCTCTTCCGACCCGACAACTTCGTTTTCGGTCAGTCCGGTGCTGGCAACAACTGGGCCAAGGGTCATTACACCGAGGGTGCTGAGTTGGTTGACAACGTTCTCGACGTCGTTCGCCGTGAGGCTGAAGGCTGCGACTGCCTCCAAGGTTTCCAGATCACCCACTCCCTCGGTGGTGGTACTGGTGCCGGTATGGGTACCCTATTGATCTCCAAGATCCGCGAGGAGTTCCCCGACCGCATGATGGCTACTTTCTCCGTCATGCCCTCCCCTAAGGTCTCCGACACCGTCGTTGAGCCTTACAACGCCACCCTCTCTGTCCACCAGCTGGTCGAGAACTCCGACGAGACTTTCTGTATCGACAACGAGGCTCTGTACGACATCTGCATGCGTACTCTGAAGCTGTCCAACCCTTCCTACGGTGACCTGAACCACCTCGTCTCCGCCGTCATGTCCGGTGTTACCACTTGCTTGCGTTTCCCCGGTCAGCTAAACTCTGACCTGCGCAAGCTCGCCGTGAACATGGTTCCTTTCCCTCGTCTCCACTTCTTCATGGTCGGCTTCGCTCCCCTGACCAGCCGTGGCGCTCACTCCTTCCGTGCCGTCACCGTTCCCGAGTTGACTCAGCAGATGTTCGACCCCAAGAACATGATGGCTGCTTCTGACTTCCGAAACGGTCGTTACCTGACGTGCTCTGCCATCTTGTATGATATCCTCCCGTTTCTTTTTCTTAATTCCCATTTTGCTAACTCGAATCGTGTAGCCGTGGCAAGGTCTCCA
	Daldinia_eschscholtzii	---------GTTATCT-AAACT-CCAACCCTATGTGAA-CTTACCGC-CGTTGCCTCGGCGGGCCGC---GTTCGCCCTGTAGTT--------------------------------TACTACCTGGC-GGCGCGCTACAGGCCCGCCGGTGGACTGCTAAACTCTGTT-ATA-TATACGTATCTCTGAATGCTTCAACTTAATAAGTTAAAACTTTCAACAACGGATCTCTTGGTTCTGGCATCGATGAAGAACGCAGCGAAATGCGATAAGTAATGTGAATTCGAGAATTCAGTGAATCATCGAATCTTTGAACGCACATTGCGCCCATTAGCATTCTAGTGGGCATGCCTGTTCGAGCGTCATTTCAACCCTTAAGCCCCTGTTGCTTAGCGTTGGGAATCTAGGTCTCCAGGGCCTAGTTCCCCAAAGTCATCGGCGGAGTCGGAGCGTACTCTCAGCGTAGTAATACCATTCTCGCTTTTGCAGTAGCCCCGGCGGCTTGCCGTAAAACCCC-TATATCTTTAGTGGTTGACCTCGAATCAGGATTGCCCTAGTAACGGCGAGTGAAGCGGCAACAGCTCAAATTTGAAATCTGGCCCTAGCGGTCCGAGTTGTAATTTGTAGAGGAGGCTTTTGGTGAGGTGCCTTCCGAGTTCCCTGGAACGGGACGCCGGAGAGGGTGAGAGCCCCGTACGGTTGGACGCCAAACCTCTGTATAGCTCCTTCGACGAGTCGAGTAGTTTGGGAATGCTGCTCTAAATGGGAGGTAAATTTCTTCTAAAGCTAAATACCGGCCAGAGACCGATAGCGCACAAGTAGAGTGATCGAAAGATGAAAAGCACTTTGAAAAGAGGGTTAAATAGCACGTGAAATTGTTGAAAGGGAAGCGTTTGCGACCAGACTTTTTCCAGGCGGATCATCCGGCGTTCTCGCCGGTGCACTCCGCCTGGTTGAGGCCAGCATCGGTTTCCTTAGGGGGATAAAGGCCTGGGGAACGTAGCTCCTTCGGGAGTGTTATAGCCCCTGGCGTAATACCCCTCGGGGGACCGAGGAACGCGCTCT-GCAAGGATGCTGGCGTAATGGTCGTCAACGACCCGTCTTGAAACACGGACCAAGGAGTCGAACATTTGTGCGAGTGTTTGGGTGTCAAACCCTCACGCGTAATGAAAGTGAACGGAGGTGAGAGCCCTTACGGGTGCATCATCGACCGATCCTGATGTCTTCGGATGGATTTGAGTAAGAGCATAACTGTTCGGACCCGAAAGATGGTGAACTATGCGTGGATAGGGTGAAGCCAGAGGAAACTCTGGTGGAGGCTCGCAGCGGTTCTGACGTGCAAATCGATCGTCAAATCTGCGCATGGGGGCGAAAGACTTATCGAACCATCTAGTAGCTGGTTACCGCCGAAGTTTCCCTCAGGATAGCAGTGTTGTCTTCAGTTTTATGAGGTAAAGCGAATGATTAGGGACTCGGGGGCGCTATATTGCCTTCATCCATTCTCAAACTTTAAATATGTAAGAAGCCCTTGTTACTTAGTTGAACGTGGGCATTCGAATGTACCAACACTAGTGGGCCATTTTTGGTAAGCAGAACTGGCGATGCGGGATGAACCGAACGCGGGGTTAAGGTGCCAGAGTGGACGCTCATCAGACACCACAAAAGGTGTTAGTACATCTTGACAGCAGGACGGTGGCCATGGAAGTCGGAATCCGCTAAGGACTGTGTAACAACTCACCTGCCGAATGTACTAGCCCTGAAAATGGATGGCGCTCAAGCGTCTCACCCATACCTCGCCCTTAGGGTAGAAACGATGCCCTAAGG---------------------------------------------------------------------------------------------------------------------------------------ACACTT------TTGCCT-CGA----CTCT-TTCTCATTTAAGGCGAACGAATACGCCTATCGGAAGAGACGGAAAGCTTGCGAAACCTCGACAGCTGCACAATACCCATTGGGGTCTGGTCTGCCCGGCAGAAACGCCCGAAGGCCAGGCTTGCGGTTTGGTGAAGAACCTGTCGCTTATGTGCTCGATAAGTGTGGGCACGTCAACGGATCCCATCGTCGACTATATGATCACGAGAAATATGGAAGTGTTGGAGGAATACGAACCCATGCGCTATCCTAACGCCACCAAGATCTTCCTCAACGGATCTTGGATTGGTGTGCACCAGGATCCCAAGTCTCTCGTGAGAGATGTGCAGCAGCTTCGCCGGGCCAACCAGATCCCCTCCGAAGTATCTCTGGTTCGCGATATTCGTGATCGCGAGTTCAAGATTTTCTCGGATGCCGGTCGTGTCATGCGGCCCTTATTCGTGGTGCAGCAAGAAGATGATCCCGAGGCTGGAACCACG------------AAGGGCTCGCTAGCTCTTACCAAGGAGATGATTCAGAGATTGGAGGCGAGCGTCGATCTGGACCCAGAGAGCGAGGAGTACTTTGGTTGGCAAGGCCTAGTTAACGAAGGTGTTATCGAGTACCTCGACGCGGAAGAAGAGGAGACGGCTATGATTTGCATGACACCCGAAGATTTGGAAACTTATCGGTTGTCCAAACTCGGATATGACGTATCTCAGGATAACGGAGAT------GAGATT------AACAAGCGTCTCAAGACTAAGTTGAATCCCACGACGCACATGTATACGCATTGCGAGATTCATCCTAGCATGCTCCTGGGTATCTGCGCCAGCATCATTCCGTTCCCGGATCACAATCAGGTACCCCTGAACGCGTCCGAAAAACTCGAAAACCCCCTGAG-------TTCTGCCCCTCATACATAC--AACGCCACCACATCTA---------------CTTCATAGCTCAACCACGTCAAATCGTAAAGCAGCGTGTTGGAAACATATAGGCTAACCGCG-TTTCTTT----CAATAGGTTCACCTTCAGACTGGCCAATGTGTAAGTAACAGCAATCA------CGAAAAGGATAATATAGT-AGTACATGGCGGGGCTCATACGAAGTTGATAGGGTAACCAAATCGGTGCCGCTTTCTGGCAAACCATCTCCAGCGAGCACGGTCTCGACAGCAATGGCGTGTATG--------TATTTGAATTGTCAATTGC---CATCGCCAAGGATATCGACTGACCATAAATTAATAGCTACAACGGTACTTCTGAGCTTCAGCTCGAGCGCATGAGCGTCTACTTCAACGAGGTACGAATTCACAGAAATAAGGGATAGGTGGGTGGGATCAGTTACTAATTGTCTCTACGCATGCAGGCTTCCGGCAACAAGTATGTTCCTCGTGCCGTCCTCGTCGATCTCGAGCCCGGTACCATGGACGCCGTCCGTGCTGGTCCCTTCGGTCAGCTCTTCCGACCCGACAACTTCGTTTTCGGTCAGTCCGGTGCTGGCAACAACTGGGCCAAGGGTCATTACACTGAGGGTGCTGAGCTGGTCGACAACGTTCTCGATGTCGTTCGTCGTGAGGCTGAAGGTTGTGACTGCCTTCAGGGTTTCCAGATCACCCACTCTCTCGGTGGTGGTACCGGTGCTGGTATGGGTACTCTGTTGATCTCCAAGATCCGCGAGGAATTCCCCGACCGTATGATGGCTACCTTCTCCGTCATGCCCTCCCCCAAGGTTTCCGACACCGTCGTTGAGCCTTACAACGCCACCCTCTCGGTCCACCAGCTGGTCGAGAACTCCGATGAGACTTTCTGTATCGACAACGAGGCTCTGTACGATATCTGCATGCGTACTCTGAAGCTGTCCAACCCCTCCTACGGTGACCTGAACCACTTGGTTTCCGCGGTCATGTCCGGTGTTACCACTTGCTTGCGTTTCCCTGGTCAGCTGAACTCTGACCTGCGCAAGCTGGCCGTGAACATGGTTCCTTTCCCTCGACTCCACTTCTTCATGGTCGGCTTCGCTCCCCTGACCAGCCGTGGCGCTCACTCTTTCCGTGCCGTCACCGTTCCTGAGTTGACTCAGCAGATGTTCGACCCCAAGAACATGATGGCTGCTTCCGACTTCCGCAACGGTCGTTACCTGACGTGCTCTGCCATCTTGTATGATACTTCCCCGAATTTTTTT---TGTTACTATGTTGCTGACTTGAAATGTGTAGCCGTGGCAAGGTCTCCA
	Daldinia_theissenii	CATTACTGAGTTATCT-AAACT-CCAACCCTATGTGAA-CCTACCGC-CGTTGCCTCGGCGGGCCGC---GTTTGCCCTGTAGCT--------------------------------TGCTACCTGGC-AGCGCGCTACAGGCCCGCCGGTGGACTGCTAAACTCTGTT-ATA-CATAAGTATCTCTGAATGCTTCAACTTAATAAGTTAAAACTTTCAACAACGGATCTCTTGGTTCTGGCATCGATGAAGAACGCAGCGAAATGCGATAAGTAATGTGAATTGCAGAATTCAGTGAATCATCGAATCTTTGAACGCACATTGCGCCCATTAGTATTCTAGTGGGCATGCCTGTTCGAGCGTCATTTCAACCCTTAAGCCCCTGTTGCTTAGTGTTGGGAATCTAGGTC-TCAGGGCCTAGTTCCTCAAAGTGATTGGCGGAGTCGGAGTGTACTCTCAGCGTAGTAATATCATTCTCGCTTTTGCAGTAGCCCCGGCGGCTTGCCGTAAAACCCC-TATATTTTTAGTGGTTGACCTCGAATCAGGATTGCCCTAGTAACGGCGAGTGAAGCGGCAACAGCTCAAATTTGAAATCTGGCCCTAGCGGTCCGAGTTGTAATTTGTAGAGGATGCTTTTGGTGAGGTGCCTTCCGAGTTCCCTGGAACGGGACGCCAGAGAGGGTGAGAGCCCCGTACGGTTGGACGCCAAACCTCTGTATAGCTCCTTCGACGAGTCGAGTAGTTTGGGAATGCTGCTCTAAATGGGAGGTAAATTTCTTCTAAAGCTAAATACCGGCCAGAGACCGATAGCGCACAAGTAGAGTGATCGAAAGATGAAAAGCACTTTGAAAAGAGGGTTAAATAGCACGTGAAATTGTTGAAAGGGAAGCGTTTGCGACCAGACTTTTTCCAGGCGGATCATCCGGCGTTCTCGCCGGTGCACTCCGCCTGGTGGAGGCCAGCATCGGTTTCCTTAGGGGGATAAAGGCCTGGGGAACGTAGCTCCTTCGGGAGTGTTATAGCCCCTGGCGTAATACCCCTCGGGGGACCGAGGAACGCGCTCT-GCAAGGATGCTGGCGTAATGGTCGTCAACGACCCGTCTTGAAACACGGACCAAGGAGTCGAACATTTGTGCGAGTGTTTGGGTGTCAAACCCTCACGCGTAATGAAAGTGAACGGAGGTGAGAGCCCTTACGGGTGCATCATCGACCGATCCTGATGTCTTCGGATGGATTTGAGTAAGAGCATAACTGTTCGGACCCGAAAGATGGTGAACTATGCGTGGATAGGGTGAAGCCAGAGGAAACTCTGGTGGAGGCTCGCAGCGGTTCTGACGTGCAAATCGATCGTCAAATCTGCGCATGGGGGCGAAAGACTTATCGAACCATCTAGTAGCTGGTTACCGCCGAAGTTTCCCTCACGATAGCAGTGTTGTCTTCAGTTTTATGAGGTAAAGCGAATGATTAGGGACTCGGGGGCGCTATATTGCCTTCATCCATTCTCAAACTTTAAATATGTAAGAAGCCCTTGTTACTTAGTTGAACGTGGGCATTCGAATGTACCAACACTAGTGGGCCATTTTTGGTAAGCAGAACTGGCGATGCGGGATGAACCGAACGCGGGGTTAAGGTGCCAGAGTGGACGCTCATCAGACACCACAAAAGGTGTTAGTACATCTTGACAGCAGGACGGTGGCCATGGAAGTCGGAATCCGCTAAGGACTGTGTAACAACTCACCTGCCGAATGTACTAGCCCTGAAAATGGATGGCGCTCAAGCGTCTCACCCATACCTCGCCCTTAGGGTAGAAACGATGCCCTAAGG----------------------------------------------------------------------------------------------------------------------------TCTTGACAGATATACTT------TTGCTT-CGA----CCCT-TTCTCATTTGAGACGAACGAATACGCCTATCGGAAGAGACGGAAAGCTTGCAAAGCCTCGACAGCTGCACAATACCCATTGGGGTTTGGTCTGTCCGGCAGAAACGCCCGAAGGCCAGGCTTGCGGTTTGGTGAAGAATCTGTCGCTTATGTGCTCGATAAGTGTGGGTACGTCAACGGACCCCATCGTCGACTATATGATTACGAGGAACATGGAAGTGTTGGAGGAATACGAACCCATGCGCTATCCTAACGCTACCAAGATCTTCCTCAACGGATCTTGGATCGGTGTGCACCAAGATCCCAAGTCTCTCGTGAGAGATGTGCAGCAGCTTCGCCGGGCCAACCAGATCCCCTCCGAAGTCTCTCTGGTTCGCGATATTCGTGATCGCGAATTCAAGATTTTCTCCGATGCCGGTCGTGTCATGCGGCCCTTGTTCGTGGTGCAGCAAGAAGATGATCCCGAGGCCGGTACCACG------------AAGGGCTCGCTGGCTCTTACCAAGGAGATGATTCAGAGGTTGGAGGCGAGCGTCGATCTGGATCCGGAAAGCGAGGAGTACTTTGGTTGGCAAGGCCTAGTTAACGAAGGTGTTATCGAGTACCTTGACGCGGAAGAAGAGGAAACGGCCATGATTTGCATGACACCCGAGGATTTGGAAACCTATCGGATGTCCAAACTCGGATATGACGTATCTCAGAATAACGGAGAT------GAGATT------AACAAGCGTCTCAAGACGAAGTTGAATCCCACGACGCACATGTATACGCATTGCGAGATTCATCCTAGTATGCTCCTGGGTATCTGCGCCAGCATCATTCCTTTCCCGGATCACAATCAGGTACCCCTGAACGCGTCCGAAAAACTCGAAACCCCCCGGAT-------TTTTGCCCCTCAGGCAAACACCCCCCCCCCACA-------------TCTACTTTTTACCCTTCACCCCCTTCAAATCGTAAAACAACACGTTGAAAATTTTCAAGCAAACCGGG-TTTTTTT----AAATGGGTCCCCCTTCAAACGGGCCAAGGTGAAATAAACAGCAATCT------TCAAAAAGAAAATATAAT-ATTACTGGGGGGGGCTCAAAC-AAAAAAAAAGGGAAACAAAATCGGGGCCCTTTTTGGGCAAACCTTCCCCAGCGAGCCCGGTCTCAACAGCAAGGGGGTGTTTT--------TTTTTGATTTGTCAATTCC---CTTGGCCAGGGATTTCAACGGCCCTTTAATCAATACCTACAAGGGTATTTCCAAGTTTCAGTTCGAGGGCAGGAGCTTTTCCTTCAACGGGGTACAAATTCCCGGAATATAAGGATACCTAAATCAAATCAGTTACTAATTACCCCTGCGCGTGCAGGCTTCCGGCAACAAGTATGTTCCTCGTGCCGTCCTCGTCGATCTCGAGCCCGGTACCATGGACCCCGTCCGTGCTGGTCCCTTCGGTCAGCTCTTCCGACCCGACAACTTCGTTTTTGGTCAGTCCGGTGCTGGCAACAACTGGGCCAAGGGTCATTACACTGAGGGTGCTGAGTTGGTTGACAACGTTCTCGATGTCGTTCGTCGTGAGGCTGAAGGCTGTGACTGCCTCCAGGGTTTCCAGATCACCCACTCTCTCGGTGGTGGTACCGGTGCCGGTATGGGTACTCTGTTGATCTCCAAGATCCGCGAGGAGTTCCCCGACCGTATGATGGCTACCTTCTCCGTTATGCCCTCCCCCAAGGTCTCCGACACCGTCGTCGAGCCTTACAACGCCACCCTCTCCGTCCACCAGCTGGTCGAGAACTCCGATGAGACCTTCTGTATCGACAACGAGGCTCTGTACGACATCTGCATGCGTACTCTGAAGCTGTCCAACCCTTCTTACGGTGACCTGAACCACCTAGTTTCCGCAGTCATGTCCGGTGTTACCACTTGCTTGCGTTTCCCCGGTCAGCTGAACTCTGACCTGCGCAAGCTGGCCGTGAACATGGTTCCTTTCCCTCGTCTCCACTTCTTCATGGTCGGCTTCGCTCCCCTGACCAGCCGTGGCGCTCACTCTTTCCGTGCCGTCACCGTTCCTGAGTTGACTCAGCAGATGTTCGACCCCAAGAACATGATGGCTGCTTCCGACTTCCGCAACGGTCGTTACCTGACGTGCTCTGCCATCTTGTATGATACTCCCCCAAAATTTGTATG-CATGACTATTTTGCTAACTTGAAATGTGTAGCCGTGGCAAGGTCTCCA
	Daldinia_caldariorum	---------TTTATAC-AAACT-CCAACCCTATGTGAA-CTTACCGC-CGTTGCCTCGGCGGGCCGC---GCTTAC-------------------------------------------CTGCCTGGTAAGTGCGCTACAGGCCCGCCGGTGGACTGCTAAACTCTGTT-ATA-TATAAGTTTCTCTGAATGCTTCAACTTAATAAGTTAAAACTTTCAACAACGGATCTCTTGGTTCTGGCATCGATGAAGAACGCAGCGAAATGCGATAAGTAATGTGAATTGCAGAATTCAGTGAATCATCGAATCTTTGAACGCATATGGCGCCCGCTAGTATTCTAGCGGGCATGCCTGTTCGAGCGTCATTTCAACCCTTAAG-CCCTGTTGCTTAGTGTTGGGAGTCTAGGCCTTCCGGGCCTAGTTCCTCAAAGTCATTGGCGGAGTTAGGGTATACTCTGAGCGTAGTAGTGTTCTTCTCGCTTTTGCAGTAGCCCTGGCGGCTGGCCGTAAAACCCC-TATATCTTTAGTGGTTGACCTCGAAT-AGGATTGCCCTAGTAACGGCGAGTGAAGCGGCAACAGCTCAAATTTGAAATCTGGCCCTCGCGGTCCGAGTTGTAATTTGTAGAGGATGCTTTTGGTGAGGTGCCTTCCGAGTTCCCTGGAACGGGACGCCGGAGAGGGTGAGAGCCCCGTACGGTTGGACGCCGAGCCTCTGTATAGCTCCTTCGACGAGTCGAGTAGTTTGGGATTGCTGCTCTAAATGGGAGGTAAATTTCTTCTAAAGCTAAATATAGGCCAGAGACCGATAGCGCACAAGTAGAGTGATCGAAAGATGAAAAGCACTTTGAAAAGAGGGTTAAATAGCACGTGAAATTGTTGAAAGGGAAGCGTTTGCGACCAGACTTTTTCCAGGCGGATCATCCGGC-TTTTCGCCGGTGCACTCCGCCTGGTTGAGGCCAGCATCGGTTTTCCGAGGGGGATAAAGGCCGGGGGCACGTAGCTCCTTCGGGAGTGTTATAGCCCCCAGCGTAATACCCTTCGGGGGACCGAGGACCGCGCTTCGGCAAGGATGCTGGCGTAATGGTCGCCAACGACCCGTCTTGAAACACGGACCAAGGAGTCGACCATTTGTGCAAGTGTTTGGGTGTCAAACCCTCACGCGTAATGAAAGTGAACGGAGGTGAGAGCCCTTCGGGGTGCATCATCGACCGATCCAGATGTCTTCGGATGGATTTGAGTAAGAGCATAAATGTTCGGACCCGAAAGATGGTGAACTATGCGTGGATAGGGTGAAGCCAGAGGAAACTCTGGTGGAGGCTCGCAGCGGTTCTGACGTGCAAATCGATCGTCAAATCTGCGCATGGGGGCGAAAGACTTATCGAACCATCTAGTAGCTGGTTACCGCCGAAGTTTCCCTCAGGATAGCAGTGTTGTCTTCAGTTTTATGAGGTAAAGCGAATGATTAGGGACTCGGGGGCGCTATATTGCCTTCATCCATTCTCAAACTTTAAATATGTAAGAAGCCCTTGTTACTTAATTGAACGTGGGCATTCGAATGTACCAACACTAGTGGGCCATTTTTGGTAAGCAGAACTGGCGATGCGGGATGAACCGAACGCGGGGTTAAGGTGCCAGAGTGGACGCTCATCAGACACCACAAAAGGTGTTAGTACATCTTGACAGCAGGACGGTGGCCATGGAAGTCGGAATCCGCTAAGGACTGTGTAACAACTCACCTGCCGAATGTACTAGCCCTGAAAATGGATGGCGCTCAAGCGTCTCACCCATACCTCGCCCTTAGGGTAGAAACGATGCCCTAAGG----------------------------------------------------------------------------------------------------------------------------TGTTGACCGATATACTT------TCGCTTCCGA----CCCT-TTCCCATCTGAGGCGAACGAACACGCCTATCGGAAGAGATGGAAAGCTCGCGAAGCCTCGACAGCTTCACAACACCCATTGGGGTCTGGTCTGTCCGGCCGAAACGCCCGAAGGCCAGGCTTGCGGGTTGGTAAAAAACTTATCGCTCATGTGCTCCATCAGCGTGGGTACGTCGACGGATCCTATCGTAGACTACATGATTACTAGAAATATGGAAGTCTTGGAGGAATACGAACCGATGCGGTACCCCAACGCCACCAAGATCTTCCTAAACGGTTCTTGGATCGGTGTTCACCAGGATCCCAAGTCTCTCGTGAGAGATGTGCAGCAGCTTCGTCGGGCCAACCAGATTCCCTCCGAAGTCTCACTGGTACGCGATATCCGTGATCGTGAGTTCAAGATCTTTTCGGATGCCGGTCGTGTCATGCGGCCCTTATTCGTGGTGCAGCAAGAGGATGATCCCGAGGCTGGCACCACG------------AAGGGCTCGCTTGCTCTCACCAAAGAGATGATCCAGAGATTGGAGGCGAGCGCCGATCTGGAGCAGACGAGCGAGGGATACTTCGGCTGGCAAGCTCTTGTTAATGAAGGTGTTATCGAGTACCTTGACGCGGAAGAAGAAGAGACGGCCATGATTTGCATGACACCCGAAGACTTGGAAACTTATCGCATGTCTAAGCTGGGATATGACGTGTCTCAGGATAACGGAGAC------GAGATT------AACAAGCGACTTAAGACTAAGTTGAATCCCACGACGCATATGTATACGCATTGTGAGATCCATCCTAGTATGCTCCTAGGTATTTGCGCGAGCATCATTCCGTTCCCCGACCATAACCAGGTACCCCTGAACGCGTCCGAAAAACTCGAGACCCCTTTGAG----TTCTTCTGCCCCTCACGTATAC--AACAACACCACATCTATTTTATA-TTTTACATTTTACATTACAATCACGTCAAATTGTATAACAACATGTTGGAAATATTCAAGCTAATCGTG-TTTCTTC-----AATAGGTTCACCTTCAGACTGGCCAATGTGTAAGTAGCAACCATCA------TCGAAACGATAATTTAAT-AAAACGTGGCGGGGCTCATACGAATATAATAGGGTAACCAAATCGGTGCCGCTTTCTGGCAAACCATCTCTAGCGAGCACGGCCTCGACAGCAATGGCGTGTATG--------TATTTGATTTTTCAATTTT---CGCCGTCAAGGATATCAACTGATCACCAATAAATAGCTACAACGGTACTTCCGAGCTTCAGCTCGAGCGCATGAGCGTTTACTTCAACGAGGTACGAATTCACATAAATAAAGGATAGGTAAATAGAATCGGCTACTAATCACCCTCACGCGTGCAGGCTTCCGGCAACAAGTATGTTCCTCGTGCCGTCCTCGTCGATCTCGAGCCCGGTACCATGGACGCTGTCCGTGCTGGTCCCTTCGGTCAGCTCTTCCGACCCGACAACTTTGTTTTCGGTCAGTCCGGTGCTGGCAACAACTGGGCCAAGGGTCACTACACTGAGGGTGCTGAATTGGTTGACAACGTTCTCGACGTCGTTCGTCGTGAGGCCGAAGGCTGCGACTGCCTCCAAGGTTTCCAGATTACCCACTCCCTCGGTGGTGGTACCGGTGCTGGTATGGGTACTCTGTTGATCTCCAAGATCCGCGAAGAGTTCCCCGACCGCATGATGGCTACCTTCTCCGTCATGCCCTCCCCTAAGGTCTCCGACACCGTTGTTGAGCCTTACAACGCCACCCTTTCCGTCCACCAGCTGGTCGAGAACTCGGACGAGACTTTCTGTATCGACAACGAGGCTCTGTACGACATCTGCATGCGTACTCTGAAGCTGTCCAACCCCTCCTACGGTGACCTGAACCACCTGGTTTCTGCCGTCATGTCCGGTGTTACCACTTGCTTGCGTTTCCCCGGTCAGCTAAACTCTGACCTGCGCAAGCTCGCCGTGAACATGGTTCCGTTCCCTCGTCTCCACTTCTTCATGGTCGGCTTCGCTCCCCTGACCAGCCGTGGCGCTCACTCCTTCCGTGCCGTCACCGTTCCCGAGTTGACTCAGCAGATGTTCGACCCCAAGAACATGATGGCTGCTTCTGACTTCCGCAACGGTCGTTACCTGACGTGCTCTGCCATCTTGTATGATGTTTCTCCCATCTCTTTTTTTTATTACCATTTTGCTAACTTGAATTGTGTAGCCGTGGCAAGGTCTCGA
	Daldinia_placentiformis	-ATTACTGAGTTATCT-AAACT-CCAACCCTATGTGAA-CTTACCGC-CGTTGCCTCGGCGGGCCGC---GTTCGCCCTGTAGTT--------------------------------TACTACCTG---GCGGCGCTACAGGCCCGCCGGTGGACTGCTAAACTCTGTT-ATAATATACGTATCTCTGAATGCTTCAACTTAATAAGTTAAAACTTTCAACAACGGATCTCTTGGTTCTGGCATCGATGAAGAACGCAGCGAAATGCGATAAGTAATGTGAATTGCAGAA-TCAGTGAATCATCGAATCTTTGAACGCACATTGCGCCCATTAGTATTCTAGTGGGCATGCCTG-TCGAGCGTCATTTCAACCCTTAAGCCCCTGTTGCTTAGCGTTGGGAATCTAGGTCTCCAGGGCCCTAGTCCCCAAAGTCAACGGCGGAGCCGGACCGTACTCTCAGCGTAGTAATACCAATCTCGCTTTTGTAGTAGCCCCGGCGGCTTGCCGTAAAACCCC-TATATCTTTAGTGGTTGACCTCGAATCAGGATTGCCCTAGTAACGGCGAGTGAAGCGGCAACAGCTCAAATTTGAAATCTGGCCCTAGCGGTCCGAGTTGTAATTTGTAGAGGATGCTTTTGGTGAGGCGCCTTCCGAGTTCCCTGGAACGGGACGCCGGAGAGGGTGAGAGCCCCGTACGGTTGGACGCCAAACCTCTGTATAGCTCCTTCGACGAGTCGAGTAGTTTGGGAATGCTGCTCTAAATGGGAGGTAAATTTCTTCTAAAGCTAAATACCGGCCAGAGACCGATAGCGCACAAGTAGAGTGATCGAAAGATGAAAAGCACTTTGAAAAGAGGGTTAAATAGCACGTGAAATTGTTGAAAGGGAAGCGTTTGCGACCAGACTTTTTCCAGGCGGATCATCCGGCGTTCTCGCCGGTGCACTCCGCCTGGTTGAGGCCAGCATCGGTTTCCTTAGGGGGATAAAGGCCTGGGGAACGTAGCTCCTTCGGGAGTGTTATAGCCCCTGGCGTAATACCCCTCGGGGGACCGAGGAACGCGCTCT-GCAAGGATGCTGGCGTAATGGTCGTCAACGACCCGTCTTGAAACACGGACCAAGGAGTCGAACATTTGTGCGAGTGTTTGGGTGTCAAACCCTCACGCGTAATGAAAGTGAACGGAGGTGAGAGCCCTTACGGGTGCATCATCGACCGATCCTGATGTCTTCGGATGGATTTGAGTAAGAGCATAACTGTTCGGACCCGAAAGATGGTGAACTATGCGTGGATAGGGTGAAGCCAGAGGAAACTCTGGTGGAGGCTCGCAGCGGTTCTGACGTGCAAATCGATCGTCAAATCTGCGCATGGGGGCGAAAGACTTATCGAACCATCTAGTAGCTGGTTACCGCCGAAGTTTCCCTCAGGATAGCAGTGTTGTCTTCAGTTTTATGAGGTAAAGCGAATGATTAGGGACTCGGGGGCGCTATATTGCCTTCATCCATTCTCAAACTTTAAATATGTAAGAAGCCCTTGTTACTTAGTTGAACGTGGGCATTCGAATGTACCAACACTAGTGGGCCATTTTTGGTAAGCAGAACTGGCGATGCGGGATGAACCGAACGCGGGGTTAAGGTGCCAGAGTGGACGCTCATCAGACACCACAAAAGGTGTTAGTACATCTTGACAGCAGGACGGTGGCCATGGAAGTCGGAATCCGCTAAGGACTGTGTAACAACTCACCTGCCGAATGTACTAGCCCTGAAAATGGATGGCGCTCAAGCGTCTCACCCATACCTCGCCCTTAGGGTAGAAACGATGCCCTAAGG------------------------------------------------------------------------------------------------------------------------------TTGACAGATACACTT------TTGCCT-CGA----CTCT-TTCTCATTTAAGGCGAACGAATACGCCTATCGGAAGAGACGGAAAGCTTGCGAAACCTCGACAGCTGCACAATACCCATTGGGGTCTGGTCTGCCCGGCAGAAACGCCCGAAGGCCAGGCTTGCGGTTTGGTGAAGAACCTGTCGCTCATGTGCTCGATAAGTGTAGGCACGTCAACGGATCCCATCGTCGACTATATGATTACGAGAAATATGGAAGTGTTGGAGGAATACGAACCCATGCGCTATCCTAACGCTACCAAGATCTTCCTCAACGGATCTTGGATCGGTGTGCACCAGGATCCCAAGTCTCTCGTGAGAGATGTGCAGCAGCTTCGCCGGGCCAACCAGATCCCCTCCGAAGTATCTCTGGTCCGCGATATTCGTGATCGCGAGTTCAAGATTTTCTCGGATGCCGGTCGTGTCATGCGGCCCTTGTTCGTGGTGCAGCAAGAAGACGATCCCGAGGCTGGAACCACG------------AAGGGCTCGCTAGCTCTTACCAAGGAGATGATTCAGAGATTGGAGGCGAGCGTCGATCTAGACCCGGAGAGCGAGGAGTACTTTGGTTGGCAAGGCCTAGTTAACGAAGGTGTTATCGAGTACCTCGACGCAGAAGAAGAGGAAACGGCTATGATTTGCATGACACCCGAAGATTTGGAAACTTATCGGATGTCCAAACTCGGATATGACGTATCTCAGGATAACGGAGAT------GAGATT------AACAAGCGTCTCAAGACTAAGTTGAATCCCACGACGCACATGTATACGCATTGCGAGATTCATCCTAGCATGCTCCTGGGTATCTGCGCCAGCATCATTCCGTTCCCGGATCACAATCAGGTACCCCTGAACGCGTCCGAAAAACTCGAAACACCCCTGAG-------TTCTGCCCCTCATACATAC--AACGCCACCACATCTA---------------TTTCACAGTTCAACCACGTCAAATTGTAAAACAGCATGTTGGAAACATATAAGCTAACCGCG-TCTCTTT----CAATAGGTTCACCTTCAGACTGGCCAATGTGTAAGTAACAGCAATCA------CGAAAAGGATAATATAGT-AGTACATGGCGGGGCTCATACGAAGATGATAGGGTAACCAAATCGGTGCCGCTTTCTGGCAAACCATCTCCAGCGAGCACGGTCTCGACAGCAATGGCGTGTATG--------TATTTGAATTGTCAATTGC---CATCGTCATGGATATCGACTGACCATAAATTAATAGCTACAACGGTACTTCTGAGCTTCAGCTCGAGCGCATGAGCGTCTACTTCAACGAGGTACGAATTCACAGAAGATAAGAATAGGTAAATGGAATCAGGTACTAATTGTCTCTACGCATGCAGGCTTCAGGCAACAAGTATGTTCCTCGTGCCGTCCTCGTCGATCTCGAGCCCGGTACCATGGACGCCGTCCGTGCTGGTCCCTTCGGTCAGCTCTTCCGACCCGACAACTTCGTTTTCGGTCAGTCCGGTGCTGGCAACAACTGGGCCAAGGGTCATTACACCGAGGGTGCTGAGTTGGTTGACAACGTTCTCGATGTCGTTCGTCGTGAGGCTGAAGGCTGTGACTGCCTTCAGGGTTTCCAGATCACCCACTCTCTCGGTGGTGGTACCGGTGCCGGTATGGGTACTCTGTTGATCTCCAAGATCCGCGAGGAGTTCCCCGACCGCATGATGGCTACCTTCTCCGTCATGCCCTCCCCCAAGGTTTCCGACACCGTCGTTGAGCCTTACAACGCCACCCTCTCGGTCCACCAACTGGTCGAGAACTCCGATGAGACCTTCTGTATCGACAACGAGGCTCTGTACGACATCTGCATGCGTACTCTGAAGCTGTCCAACCCCTCCTACGGTGACCTGAACCACTTGGTTTCCGCAGTCATGTCCGGTGTTACCACTTGCTTGCGTTTCCCTGGTCAGCTGAACTCTGACCTGCGCAAGCTGGCCGTGAACATGGTTCCTTTCCCGCGTCTCCACTTCTTCATGGTCGGCTTCGCTCCCCTGACCAGCCGTGGCGCTCACTCTTTCCGTGCCGTCACCGTTCCTGAGTTGACTCAGCAGATGTTCGACCCCAAGAACATGATGGCTGCTTCCGACTTCCGCAACGGTCGTTACCTGACGTGCTCTGCCATCTTGTATGATTCCTACCCGAGATTTTTATT-CATTACTGTGTTGCTAACTTGAAATGTGTAGCCGTGGCAAGGTCTCCA
	Hypomontagnella_barbarensis	CATTACTGAGTTATCCAAAACTCCCAACCCTTTGTGAA-CTTACCAC-TGTTGCCTCGGCGAGCTGT----GCTACCCTATAGCTACCCT-------------------------GTAGCTACCCGGG-AGCACGCTATAAGCTCGCCAGAGGACCACTAAACTCTGT--TTTTATTCTGTATCTCTGAATCGTATAACTAAATCAGTTAAAACTTTCAACAACGGATCTCTTGGTTCTGGCATCGATGAAGAACGCAGCGAAATGCGATAAGTAATGTGAATTGCAGAATTCAGTGAATCATCGAATCTTTGAACGCACATTGCGCCCATTAGTATTCTAGTGGGCATGCCTATTCGAGCGTCATTTCAACCCTTAAGCCTCGGTTGCTTAGCGTTGGGATTCTACGGG-TTACAGCGTAGTTCCCCAAAAGTAGTGGCGGAGTTGGTGCTCACTCTCAGCGTAGTAATCTC-TTCTCGCTTTTGTAGTGGCGCTGGCGGCCGGCCGTAAAACCCCCTATATTTCTAGTGGTTGACCTCGGATTAGG--TGCCCTAGTAACGGCGAGTGAAGCGGCAACAGCTCAAATTTGAAATCTGGCCTTCG-GGTCCGAGTTGTAATTTGCAGAGGATGCTTTGGGTGCGGTGCCTTCCGAGTTCCCTGGAACGGGACGCCTTAGAGGGTGAGAGCCCCGTACGGTTGGACACCTAGCCTATGTATAGCTCCTTCGACGAGTCGAGTAGTTTGGGAATGCTGCTCTAAATGGGAGGTAAATTTCTTCTAAAGCTAAATACCGGCCAGAGACCGATAGCGCACAAGTAGAGTGATCGAAAGATGAAAAGCACTTTGAAAAGAGGGTTAAATAGCACGTGAAATTGTTGAAAGGGAAGCGTTTGCGACCAGACCTTTTCCCGGCGGATCATCCGGTGTTCTCACCGGTGCACTTCGCCGGGTTTAGGCCAGCATCGGTTCTCTTCGGGGGATAAAGGCTCGGGGCACGTAGCTCTTTCGGGAGTGTTATAGCCCCTTGCGTAATACCCTGCGGGGGACCGAGGACCGCGCATT-GCAAGGATGCTGGCGTAATGGTCGTCAACGACCCGTCTTGAAACACGGACCAAGGAGTCGAACATTTGTGCGAGTGTTTGGGTGTCAAACCCTCACGCGTAATGAAAGTGAACGGAGGTGAGAGCCCTTCGGGGCGCATCATCGACCGATCCTGATGTCTTCGGATGGATTTGAGTAAGAGCATAACTGTTCGGACCCGAAAGATGGTGAACTATGCGTGGATAGGGTGAAGCCAGAGGAAACTCTGGTGGAGGCTCGCAGCGGTTCTGACGTGCAAATCGATCGTCAAATCTGCGCATGGGGGCGAAAGACTTATCGAACCATCTAGTAGCTGGTTACCGCCGAAGTTTCCCTCAGGATAGCAGTGTTGTCTTCAGTTTTATGAGGTAAAGCGAATGATTAGGGACTCGGGGGCGCTATATTGCCTTCATCCATTCTCAAACTTTAAATATGTAAGAAGCCCTTGTTACTTAATTGAACGTGGGCATTCGAATGTACCAACACTAGTGGGCCATTTTTGGTAAGCAGAACTGGCGATGCGGGATGAACCGAACGTGGGGTTAAGGTGCCAGAGTGGACGCTCATCAGACACCACAAAAGGTGTTAGTACATCTTGACAGCAGGACGGTGGCCATGGAAGTCGGAATCCGCTAAGGACTGTGTAACAACTCACCTGCCGAATGTACTAGCCCTGAAAATGGATGGCGCTCAAGCGTCTCACCCATACCTCACCNNNNGGGTAGAAACGATGCCCTAAGGGTTTCCAGATCGAGCTGGCCGCTAAGCCCGCTATTATCACTAACGGACTCAAGTACTCGCTCGCTACTGGCAACTGGGGTGACCAGAAGAAGGCCATGAGCTCGACCGCCGGTGTGTCGCAGGTCTTGAATCGATACACGT------TTGCCT-CGA----CCTT-ATCTCACTTAAGGCGAACGAATACCCCCATCGGAAGAGACGGGAAGCTCGCGAAGCCCCGACAGCTTCACAACACCCATTGGGGTCTGGTCTGCCCGGCCGAGACGCCCGAAGGCCAAGCTTGTGGTTTGGTGAAGAACTTATCCTTGATGTGCTCGATCAGCGTGGGTACATCAACGGATCCTATCGTCGACTACATGATCACTAGGAACATGGAAGTGCTGGAGGAGTACGAACCTATGCGATACCCCAACGCCACCAAGATCTTTTTGAACGGTTCTTGGATCGGGGTGCACCAGGACCCCAAGAACCTCGTCCGAGATGTCCAACACCTGCGCCGAACCAATCAGATCCCCGCCGAGGTATCGTTGGTCCGCGACATTCGTGACCGTGAGTTCAAGATCTTCTCGGATGCCGGTCGCGTCATGCGCCCCTTGTTTGTCGTACAGCAAGAAGATGACGAGGCCAACGGTATCAAC------------AAGGGCTCGTTAGCACTTAGCAAGAGCATGATCCAACGACTAGAAGCGGATGCCGACGTCGACCCCAAGAGTGACGAGTACTTCGGGTGGCAAGGACTAGTAGACGAGGGAGCCATTGAATTTCTCGATGCCGAGGAAGAAGAGACAGCCATGATATGCATGACACCCGAGGATCTAGAGATCTATCGCCAGAGCAAGGCCGGAATTGAAGTGTCTCAGGACAACGGCGAC------GAAATT------AACAAACGACTCAAGACCAAGTTGAACCCGACGACGCATATGTACACGCATTGTGAGATCCATCCCAGTATGCTCCTGGGTATCTGCGCGAGCATCATTCCCTTCCCGGATCACAATCAGGTA------------------------CCAAGCCCCTTGAT-------TTCTGCCCCTCACGCCCACAAATCACCACAATAACAATCCA------GCACTCTCTACGCTATGCTATTGCGAACTTGCACAACTTCGTGATGGAA-TTTTGAAACTAACTTTG-TCTTTTCATGTCGATAGGTTCACCTTCAGACCGGCCAGTGCGTAAGTACTATCTAC---GATTCCCGACGAAACATGGCGCGAGAGACATAGTGGGGCTCACATAAATATTATAGGGTAACCAAATTGGTGCTGCTTTCTGGCAAACTATCTCTGGCGAGCATGGTCTCGACAGCGATGGTGTGTACG--------TATAGCAATGGTCAATTCA---GAGGCTTCGGAATATGAACTGAC---CAATCAACAGCTACAACGGTACCTCTGAGCTCCAGCTTGAGCGCATGAGCGTCTACTTCAACGAGGTATGTAGCTTCAGAAATCCAACATGGATACACAAGATCGGCTGCTAATCACCCTGATATCTACAGGGTTCTGGCAACAAGTATGTTCCTCGCGCTGTTCTCGTCGATCTCGAGCCCGGCACCATGGATGCTGTCCGTGCTGGTCCTTTCGGCCAGCTTTTCCGACCTGACAACTTCGTCTTTGGCCAGTCCGGTGCCGGCAACAACTGGGCCAAGGGTCACTACACTGAGGGTGCTGAGCTTGTTGACCAGGTCCTCGATGTCGTTCGTCGTGAGGCTGAAGGCTGTGATTGCCTTCAGGGTTTCCAGATCACCCACTCGCTCGGTGGTGGTACCGGTGCCGGTATGGGTACTCTGTTGATCTCCAAGATCCGTGAAGAGTTCCCCGACCGAATGATGGCCACCTTCTCCGTCGTTCCCTCCCCCAAGGTCTCCGATACCGTTGTCGAGCCTTACAACGCCACCCTCTCCGTCCACCAGCTGGTCGAGAACTCTGACGAGACTTTCTGTATCGACAACGAGGCGCTGTACGACATCTGCATGCGTACCCTGAAGCTGTCCAACCCCTCTTACGGTGACCTGAACCACCTCGTCTCCGCCGTCATGTCCGGTGTCACCACCTGCCTGCGTTTCCCTGGTCAGCTGAACTCTGACCTGCGCAAGCTCGCCGTGAACATGGTTCCTTTCCCTCGTCTCCACTTCTTCATGGTTGGATTCGCTCCTCTGACCAGCCGCGGCGCGTACTCTTTCCGTGCCGTCACCGTCCCCGAGTTGACCCAGCAGATGTTCGACCCCAAGAACATGATGGCTGCTTCCGACTTCCGCAATGGTCGCTACCTGACGTGCTCTGCCATCTTGTAGGATACCATCCCTGAATCCCTTTTTTCCTGCTAATGTGCTAACTTGAA-------------------------
	Hypomontagnella_submonticulosa	CATTACTGAGTTATCCAAAACTCCCAACCCTATGTGAA-CTTACCAC-TGTTGCCTCGGCGAGCTGC----GCTACCCTGTAGCTACTTTT------------------------GTAGCGACCTGGG-AGCGCGTTATAGGCTCGCCAGAGGACCACTAAACTCTG---TTTTATTTTGTATCTCTGAATCTTACAACTAAATCAGTTAAAACTTTCAACAACGGATCTCTTGGTTCTGGCATCGATGAAGAACGCAGCGAAATGCGATAAGTAATGTGAATTGCAGAATTCAGTGAATCATCGAATCTTTGAACGCACATTGCGCCCATTAGTATTCTAGTGGGCATGCCTATTCGAGCGTCATTTCAACCCTTAAGCCTCAGTAGCTTAGCGTTGGGAATCTACAGG-TTACAGCGTAGTTCCTTAAAGGTAGTGGCGGAGTTAGAGCACACTCTAAGCGTAGTACTTGT-TTCTCGCTTCTGTAGTGGCTTTGGCGGCCGGCCGTGAAACCCCCTATATTTCTAATGGTTGACCTCGGATTAGGATTGCCCTAGTAACGGCGAGTGAAGCGGCAACAGCTCAAATTTGAAATCTGGCCTTCG-GGTCCGAGTTGTAATTTGTAGAGGATGCTTTGGGTGCGGTGCCTTCCGAGTTCCCTGGAACGGGACGCCTTAGAGGGTGAGAGCCCCGTACGGTTGGACACCTAGCCTATGTATAGCTCCTTCGACGAGTCGAGTAGTTTGGGAATGCTGCTCTAAATGGGAGGTAAATTTCTTCTAAAGCTAAATACCGGCCAGAGACCGATAGCGCACAAGTAGAGTGATCGAAAGATGAAAAGCACTTTGAAAAGAGGGTTAAATAGCACGTGAAATTGTTGAAAGGGAAGCGTTTGCGACCAGACCTTTTCCAGGCGGATCATCCGGTGTTCTCACCGGTGCACTTCGTCTGGTCGAGGCCAGCATCGGTTCTCCGCAGGGGATAAAGGCTCGGGGCATGTAGCTCTTTCGGGAGTGTTATAGCCCCTTGCGTAATATCCTTCGGGGGACCGAGGACCGCGCATT-GCAAGGATGCTGGCGTAATGGTCGTCAACGACCCGTCTTGAAACACGGACCAAGGAGTCGAACATTTGTGCGAGTGTTTGGGTGTCAAACCCTCACGCGTAATGAAAGTGAACGGAGGTGAGAGCCCCTCGGGGTGCATCATCGACCGATCCTGATGTCTTCGGATGGATTTGAGTAAGAGCATAACTGTTCGGACCCGAAAGATGGTGAACTATGCGTGGATAGGGTGAAGCCAGAGGAAACTCTGGTGGAGGCTCGCAGCGGTTCTGACGTGCAAATCGATCGTCAAATCTGCGCATGGGGGCGAAAGACTTATCGAACCATCTAGTAGCTGGTTACCGCCGAAGTTTCCCTCAGGATAGCAGTGTTGTCTTCAGTTTTATGAGGTAAAGCGAATGATTAGGGACTCGGGGGCGCTATATTGCCTTCATCCATTCTCAAACTTTAAATATGTAAGAAGCCCTTGTTACTTAATTGAACGTGGGCATTCGAATGTACCAACACTAGTGGGCCATTTTTGGTAAGCAGAACTGGCGATGCGGGATGAACCGAACGTGGGGTTAAGGTGCCAGAGTGGACGCTCATCAGACACCACAAAAGGTGTTAGTACATCTTGACAGCAGGACGGTGGCCATGGAAGTCGGAATCCGCTAAGGACTGTGTAACAACTCACCTGCCGAATGTACTAGCCCTGAAAATGGATGGCGCTCAAGCGTCTCACCCATACCCCACCCTTAAGGTAGAAACGATGCCCTAAGG------------------------------------------------------------------------------------------------------------------------------------------CGT------TTGCCT-CGA----CCTT-ATCTCACTTAAGGCGAACGAACACCCCCATCGGAAGAGATGGGAAGCTCGCGAAACCCCGACAGCTCCACAACACCCATTGGGGTCTGGTCTGCCCGGCCGAGACGCCCGAAGGCCAAGCTTGTGGTTTGGTGAAGAATTTGTCCTTGATGTGTTCCATCAGCGTGGGTACGTCGACGGATCCTATCGTAGATTACATGATTACTAGGAACATGGAGGTGTTGGAGGAGTACGAACCTATGCGATACCCTAACGCCACCAAGATCTTCTTGAACGGTTCCTGGATCGGCGTGCATCAGGATCCCAAGACCCTCGTCCGAGATGTTCAACACCTGCGCCGAACTAACCAGATCCCCTCCGAGGTATCGTTGGTCCGCGACATTCGTGACCGTGAGTTCAAGATTTTCTCGGATGCCGGTCGTGTCATGCGTCCGTTGTTTGTCGTACAGCAAGAGGATGATGAGTCCAACGGTATCACC------------AAGGGCTCGTTGGCGCTTAACAAGAGCATGATCCAACGACTAGAAGCAGATGCCGACATAGATCCTAAAAGTGAGGAGTATTTTGGCTGGCAAGGCCTGGTAGACGAAGGAGCTATTGAATTCCTCGATGCCGAGGAGGAGGAGACTGCCATGATTTGCATGACGCCCGAGGATCTAGAGATCTATCGCCAGAGCAAGGCCGGAATTGAAGTGTCTCAGGACAACGGTGAC------GAGATT------AACAAGCGACTCAAGACGAAGTTGAACCCGACGACACATATGTATACACATTGTGAGATCCATCCCAGTATGCTCCTGGGTATCTGCGCGAGCATTATTCCCTTCCCGGACCACAATCAGGCACCCCTGAACGCGTCCGAAAAAACTCCAAACCCCTTGAT-------TTCTGCCCCTCACACACACAAATCACCACAATAACAATCCA------GACCTCTCTACGATACGCTATTGCGAAATTCTACAACGCTTTGA--GAGAATTTGAAGCTAACTACG-TATTTTCATGTCAACAGGTTCACCTTCAGACCGGCCAGTGCGTAAGTACTATCTAC---GATTCCCGACAAAACATGGCGCGAGAAACATAGTGGGGCTCACATATATATCCTAGGGTAACCAAATTGGTGCTGCTTTCTGGCAAACTATCTCTGGCGAGCATGGCCTCGATAGCGATGGTGTGTACG--------TATATCAATGGTCAATTTA---GAGCCTCAAAAATAT-ATCGACTGACCAATAAACAGCTATAACGGTACCTCGGAGCTCCAGCTCGAGCGCATGAGTGTCTACTTCAACGAGGTATGTAGCTCCAGAAATCCAGTATGGATATATAAAATCACCTACTAATTATCCCGGCATCTACAGGGTTCTGGCAACAAGTATGTTCCTCGCGCCGTTCTCGTCGATCTCGAGCCCGGCACCATGGACGCCGTCCGTGCTGGTCCTTTCGGCCAGCTTTTCCGACCTGACAACTTCGTCTTTGGCCAGTCCGGTGCCGGCAACAACTGGGCCAAGGGTCACTACACTGAAGGTGCTGAGCTTGTCGACCAAGTCCTCGATGTCGTTCGTCGTGAGGCTGAAGGCTGCGACTGCCTTCAGGGCTTCCAGATCACCCACTCGCTTGGTGGTGGTACCGGTGCCGGTATGGGTACTCTGTTGATCTCCAAGATCCGTGAAGAGTTCCCCGACCGAATGATGGCCACCTTCTCCGTCGTTCCCTCCCCCAAGGTCTCCGACACCGTCGTCGAGCCTTACAACGCCACCCTCTCCGTCCACCAGCTGGTCGAGAACTCTGACGAGACCTTCTGTATCGACAACGAGGCTCTGTACGACATCTGCATGCGTACTCTGAAGCTGTCCAACCCCTCTTACGGTGACCTGAACCACCTAGTCTCCGCCGTCATGTCCGGCGTTACCACCTGCTTGCGTTTCCCCGGTCAGCTGAACTCTGACCTGCGCAAGCTCGCCGTGAACATGGTTCCTTTCCCTCGTCTCCACTTCTTCATGGTTGGATTCGCTCCTCTGACCAGCCGTGGCGCGTACTCTTTCCGTGCCGTCACCGTTCCCGAGTTGACCCAGCAGATGTTCGACCCCAAGAACATGATGGCTGCCTCTGACTTCCGCAACGGTCGCTACCTGACGTGCTCTGCCATCTTGTAGGATACCCTCTCCGAATTCTTTTT-GCTACTAATTTTACTAACTTGATATTTCCAGCCGTGGCAAGGTCTCCA
	Hypomontagnella_monticulosa	CATTACTGAGTTATCCAAAACTCCCAACCCTTTGTGAA-CTTACCAC-TGTTGCCTCGGCGAGTTGT----GCTACCCTATAGCTACCCT-------------------------GTAGCTACCCGGG-AACACATTCCAAGCTCGCCAGAGGACCTACCAACTCTG---TTTTATACTGTATCTCTGAACTTTATAACTAAATAAGTTAAAACTTTCAACAACGGATCTCTTGGTTCTGGCATCGATGAAGAACGCAGCGAAATGCGATAAGTAATGTGAATTGCAGAATTCAGTGAATCATCGAATCTTTGAACGCACATTGCGCCCATTAGTATTCTAGTGGGCATGCCTATTCGAGCGTCATTTCAACCCTTAAGCCTCAGTTGCTTAGTATTGGGACTCTACGACATTATAGCGTAGTTCCTTAAAGGTAGTGGCGGAGTTATAGCACACTCTAAGCGTAGTAATTCT-CTCTCGCTTCTGTAGTGGTTATAGTTGCTAGCCATAAAACACCCCCTA-TTTTAATGGTTGACCTCGGATTAGG-----CCTAGTAACGGCGAGTGAAGCGGCAACAGCTCAAATTTGAAATCTGGCCTTCG-GGTCCGAATTGTAATTTGTAGAGGATGCTTTGGGTGCGGTACCTTCCGAGTTCCCTGGAACGGGACGCCGGAGAGGGTGAGAGCCCCGTACGGTTGGATACCAAGCCTATGTATAGCTCCTTCGACGAGTCGAGTAGTTTGGGAATGCTGCTCTAAATGGGAGGTAAATTTCTTCTAAAGCTAAATACCGGCCAGAGACCGATAGCGCACAAGTAGAGTGATCGAAAGATGAAAAGCACTTTGAAAAGAGGGTTAAATAGCACGTGAAATTGTTGAAAGGGAAGCGTTTGCGACCAGACCTTTTCCAGGCGGATCATCCGGTGTTCTCACCGGTGCACTTCGCCTGGTTTAGGCCAGCATCGGTTTTCTTAGGGGGATAAAGGTTTAGGGCACGTAGCTCCTTCGGGAGTGTTATAGCCCTCTACGTAATACCCTTCGGGGGACCGAGGACCGCGCATT-GCAAGGATGCTGGCGTAATGGTCGTCAACGACCCGTCTTGAAACACGGACCAAGGAGTCGAACATTTGTGCGAGTGTTTGGGTGTTAAACCCTCACGCGTAATGAAAGTGAACGGAGGTGAGAGCCCTTCGGGGTGCATCATCGACCGATCCTGATGTCTTCGGATGGATTTGAGTAAGAGCATAACTGTTCGGACCCGAAAGATGGTGAACTATGCGTGGATAGGGTGAAGCCAGAGGAAACTCTGGTGGAGGCTCGCAGCGGTTCTGACGTGCAAATCGATCGTCAAATCTGCGCATGGGGGCGAAAGACTTATCGAACCATCTAGTAGCTGGTTACCGCCGAAGTTTCCCTCAGGATAGCAGTGTTGTCTTCAGTTTTATGAGGTAAAGCGAATGATTAGGGACTCGGGGGCGCTATATTGCCTTCATCCATTCTCAAACTTTAAATATGTAAGAAGCCCTTGTTACTTAGTTGAACGTGGGCATTCGAATGTACCAACACTAGTGGGCCATTTTTGGTAAGCAGAACTGGCGATGCGGGATGAACCGAACGTGGGGTTAAGGTGCCAGAGTGGACGCTCATCAGACACCACAAAAGGTGTTAGTACATCTTGACAGCAGGACGGTGGCCATGGAAGTCGGAATCCGCTAAGGACTGTGTAACAACTCACCTNCCGAATGTACTAGCCCTGAAAATGGATGGCGCTCAAGCGTCTCACCCATACCTCACCCTTAGGGTAGAAACGATGCCCTAAGGGTTTCCAGATCGAACTCGCCGCTNAGCCCGCCATCATCACCAACGGGCTCAAGTACTCGCTGGCCACGGGTAACTGGGGTGACCAGAAGAAGGCCATGAGCTCGACTGCCGGTGTATCACAGGTCTTGAATCGATATACGT------TTGCGT-CGA----CCTT-GTCTCACTTGAGGCGAACGAATACACCCATTGGAAGAGATGGGAAGCTCGCGAAGCCTCGACAGCTCCACAACACCCATTGGGGTTTGGTCTGCCCGGCCGAGACGCCCGAAGGCCAGGCTTGTGGTTTGGTGAAGAACTTGTCCTTGATGTGCTCAATCAGCGTGGGTACATCGACAGATCCTATAGTAGACTACATGATTACGAGGAACATGGAAGTCTTGGAGGAGTATGAGCCAATGCGATACCCTAACGCCACCAAGATCTTCTTGAATGGTTCTTGGATCGGTGTGCACCAGGATCCCAAGAGCCTCGTCCGAGACGTCCAGCAGCTGCGCCGAACGAATCAGATCCCTTCCGAAGTATCGCTGGTCCGCGATATTCGTGACCGCGAATTCAAGATCTTTTCCGATGCAGGCCGTGTCATGCGTCCCTTATTTGTCGTGCAGCAAGAGGATGACGAAGCCAACGGTATCACC------------AAAGGCTCGTTAGCGCTGAATAAGAATATGATTCAGCGACTAGAGGCGGATGCCGATATCGACCCGAAGAGTGAGGAGTATTTCGGCTGGCAAGGCCTTGTCGACGAGGGAGCTATCGAATTCCTCGACGCCGAGGAAGAGGAGACCGCCATGATCTGCATGACGCCCGAGGATCTGGAAATCTACCGCCAGAGCAAAGCCGGCATCGAAGTATCCCAGGATAATGGTGAC------GAAATC------AACAAGCGACTCAAGACCAAGTTGAACCCAACGACACATATGTATACGCATTGTGAGATCCATCCCAGCATGCTTCTAGGTATCTGTGCGAGCATCATTCCCTTCCCGGACCACAATCAGGTACCCCTGAACGCGTCCGAAAAAACTCCAAGCCCCTTGAT-------TTTTGCCCCTCACGCACACAAAACACCACAAGAGCAATCTA------GATATGTCTACGATT-GCTACCATGGAATCGTACATAACAGTAT--GGAAATTTGAAACTAACCATG-TCTTTTCATCTCGATAGGTTCACCTCCAGACCGGCCAGTGCGTAAGTACTACCTAC---GATTACCGACGAAACATCGCGAAAAACATAGTGGGAGGCTCACATAAATATTGTAGGGTAACCAAATTGGTGCTGCTTTCTGGCAAACTATCTCTGGCGAGCACGGCCTCGACAGCGATGGTGTGTACG--------TATATCAATGGTCAATTCA---AAGCTCCGAAAT----AACAACTGACCAATAAACAGCTACAACGGTACCTCTGAGCTCCAGCTCGAGCGCATGAGCGTCTACTTCAACGAGGTATGTAGCAACAGAAATCCCGTATAGATATACAAGATCGGCTACTAATCACCCCGATATGTACAGGGTTCTGGCAACAAGTATGTTCCTCGCGCTGTTCTCGTCGATCTCGAGCCCGGTACCATGGATGCCGTCCGTGCTGGTCCCTTCGGCCAGCTTTTCCGACCTGACAACTTCGTCTTTGGCCAGTCCGGTGCCGGCAACAACTGGGCCAAGGGTCACTACACTGAGGGTGCTGAGCTTGTTGACAACGTTCTCGATGTCGTTCGTCGTGAGGCTGAAGGCTGCGACTGCCTTCAGGGTTTCCAGATTACCCACTCGCTCGGTGGTGGTACCGGTGCCGGTATGGGTACTCTGCTGATCTCCAAGATCCGTGAAGAGTTCCCCGACCGAATGATGGCCACCTTCTCCGTCGTTCCCTCCCCCAAGGTCTCTGACACCGTTGTCGAGCCTTACAACGCTACCCTTTCCGTCCACCAGCTTGTCGAGAACTCCGACGAGACCTTCTGTATCGACAACGAGGCGCTGTACGATATCTGCATGCGTACCCTGAAGCTATCCAACCCCTCGTATGGTGACCTAAACCACCTGGTCTCCGCCGTCATGTCCGGTGTCACCACCTGCTTGCGTTTCCCTGGTCAGTTGAACTCTGACCTGCGCAAGCTTGCTGTGAACATGGTTCCTTTCCCCCGTCTCCACTTCTTCATGGTTGGCTTCGCTCCTCTGACCAGCCGTGGCGCGTACTCTTTCCGTGCCGTCACCGTTCCCGAGTTGACCCAGCAGATGTTCGACCCCAAGAACATGATGGCTGCTTCTGACTTCCGTAACGGTCGTTACCTGACGTGCTCTGCCATCTTGTAAGATGCCTCTTTCGAACCC------------------------------------------------------
	Hypoxylon_griseobrunneum	CATTACTGAGTTCT----AAACTCCAACCCTATGTGAACT-TACCAC-TGTTGCCTCGGCGCTGTGC----------------------------------------------------------------TGCGAGAGCAGCCCGCCGGTGGACCACTAAACTCTGCT-ATACCTACTGTATCTCTGAATTTATAACTGAAATACGTTAAAACTTTCAACAACGGATCTCTTGGTTCTGGCATCGATGAAGAACGCAGCGAAATGCGATAAGTAATGTGAATTGCAGAATTCAGTGAATCATCGAATCTTTGAACGCACATTGCGCCCATTAGTATTCTAGTGGGCATGCCTATTCGAGCGTCATTTCAACCCTTAAGCCCCTGTTGCTTAGTGTTGGGAATCTGCG---TTACGGCGCAGTTCCTTAAAGTGATTGGCGGAGCTAGTGCATACTCTAGGCGTAGTAAATACCTTCTCGCTTTTGTAGTAGGCCTGGCGGCTTGCCGTAAAACCCC-TATATTTCTAGTGGTTGACCTCGGATTAGG---------------------------------------ATTTGAAATCTGGCCCTAGTGGTCCGAGTTGTAATTTGTAGAGGATGCTTTGGGTGCGGTGCCTTCTGAGTTCCCTGGAACGGGACGCCAGAGAGGGTGAGAGCCCCGTACGGTTGGACACCTAGCCTATATATAGCTCCTTCGACGAGTCGAGTAGTTTGGGAATGCTGCTCTAAATGGGAGGTATATTTCTTCTAAAGCTAAATACCGGCCAGAGACCGATAGCGCACAAGTAGAGTGATCGAAAGATGAAAAGCACTTTGAAAAGAGGGTTAAATAGCACGTGAAATTGTTGAAAGGGAAGCGTTTGCGACCAGACCTTTTCCGGGCGGATCATCCGGCGTTCTCGCCGGTGCACTTCGCCCGGTTTAGGCCAGCATCGGTTTTCTTAGGGGGATAAAGGCCAGGGGAACGTAGCTCTTTCGGGAGTGTTATAGCCCCTGGTGTAATACCCTTCAGGGGACCGAGGACCGCGCTTTTGCAAGGATGCTGGCGTAATGGTCGTCAACGACCCGTCTTGAAACACGGACCAAGGAGTCGAACATTGGTGCGAGTGTTTGGGTGTTAAACCCTCACGCGTAATGAAAGTGAACGGAGGTGAGAGCCCTTACGGGTGCATCATCGACCGATCCTGATGTCTTCGGATGGATTTGAGTAAGAGCATCACTGTTCGGACCCGAAAGATGGTGAACTATGCGTGGATAGGGTGAAGCCAGAGGAAACTCTGGTGGAGGCTCGCAGCGGTTCTGACGTGCAAATCGATCGTCAAATCTGCGCATGGGGGCGAAAGACTTATCGAACCATCTAGTAGCTGGTTACCGCCGAAGTTTCCCTCAGGATAGCAGTGTTGTCTTCAGTTTTATGAGGTAAAGCGAATGATTAGGGACTCGGGGGCGCTATATTGCCTTCATCCATTCTCAAACTTTAAATATGTAAGAAGCCCTTGTTACTTAATTGAACGTGGGCATTCGAATGTACCAACACTAGTGGGCCATTTTTGGTAAGCAGAACTGGCGATGCGGGATGAACCGAACGCGGGGTTAAGGTGCCAGAGTGGACGCTCATCAGACACCACAAAAGGTGTTAGTACATCTTGACAGCAGGACGGTGGCCATGGAAGTCGGAATCCGCTAAGGACTGTGTAACAACTCACCTGCCGAATGTACTAGCCCTGAAAATGGATGGCGCTCAAGCGTCTCACCCATACCTCGCCCTCAGGGTAGAAACGATGCCCTGAGG------------AGCTTGCGGCGAAGCCCTCCATCATCACCAACGGTCTGAAGTACTCTCTCGCGACGGGCAACTGGGGCGACCAGAAGAAGGCGATGAGCTCGACCGCTGGCGTGTCGCAGGTTCTGAACCGATACACTT------TCGCCT-CCA----CCCT-TTCTCATCTGAGAAGAACCAACACGCCTATTGGAAGAGACGGAAAGCTCGCAAAGCCCAGGCAGCTGCACAACACGCACTGGGGATTGGTCTGTCCGGCCGAGACGCCCGAAGGCCAGGCTTGTGGGTTGGTGAAGAACCTGTCGCTGATGTGCTCCATCAGCGTGGGAACGTCCACAGACCCTATTGTCGATTACATGATCACGAGAAACATGGAGGTTTTGGAAGAGTACGAACCCATGCGTTATCCCAACGCCACCAAGATTTTCCTCAACGGTTCTTGGATTGGTGTGCACCAGGATGCCAAGACTCTGGTCAAGGACGTGCAGGAGCTCCGTCGCTCCAACCAGATTCCCTCGGAAGTATCGCTGATACGCGACATCCGTGACCGCGAGTTCAAGATCTTCTCGGACGCCGGCCGCGTCATGCGCCCGCTCTTCGTGGTGCAGCAGGAGGACATCCCGGAGCGAGGCATCGCC------------AAAGGCACCCTAGCTCTCACAAAAGAAATGGTTCAGCGATTAGAGGCGGATCAGGAGCTTGACCCTGAGAGCGACGACTACTTCGGCTGGCAAGGCCTGTGTGAGGCGGGTGTCATCGAGTACCTGGATGCCGAGGAAGAGGAGACTGCCATGATCTGCATGACGCCCGAAGACTTGGAAACTTATCGGATGGCCAAGGCCGGGTACGACATCCCTCAAGACAACGGCGAC------GAAGTC------AACAAGCGACTGAAGACCAAGGTCAACCCCTCGACACACATGTATACTCACTGTGAGATCCATCCCAGCATGCTTTTGGGAATTTGCGCGAG-------------------------------CCCCTGAACGCGTCCGAGAGAATGCCAATTCCCCTGAT-------ATCTACCCCTCACGTACACCAGCTATCATCACA------------ATCGACTGTCTAGGTCATGTCGCCGTCTGACTACTTGACGAAACGTAGAATAAATGGAAGCTAACTCAA-TATTTTC--ATGCATAGGTTCACCTCCAGACCGGCCAGTGCGTAAGTACAACCAACAA-CTCGATCGAGGAAACGTCGCGAT-GGGAGAAAACATAGCTCACACGATATCAACAGGGTAACCAAATTGGTGCTGCTTTCTGGCAGACCATCTCTGGCGAGCACGGTCTCGACAGCAACGGTGTGTACG--------TATCAAGATCGCCCGCTCC---GATTGTCAAGAATCACAATTAACGACCAATCAACAGCTACAATGGCACCTCCGAGCTCCAGCTCGAGCGCATGAGCGTCTACTTCAACGAGGTACACAGTCAAAGAAGCCTCCCCT---TTTGCGAGATCGGTTATTAATCACCCTAACATACACAGGCTTCTGGTAACAAGTATGTTCCCCGCGCCGTCCTCGTCGATCTCGAGCCCGGTACCATGGACGCCGTCCGTGCCGGTCCCTTCGGTCAGCTCTTCCGCCCCGACAACTTCGTCTTCGGTCAGTCCGGTGCCGGCAACAACTGGGCCAAGGGTCACTACACGGAGGGTGCTGAGCTTGTCGACAACGTTCTCGATGTCGTCCGTCGCGAGGCTGAGGGCTGCGACTGCCTCCAGGGCTTCCAGATCACCCACTCCCTCGGTGGTGGTACCGGTGCCGGTATGGGTACCTTGTTGATCTCCAAGATCCGCGAGGAGTTCCCCGACCGCATGATGGCCACCTTCTCCGTCGTGCCCTCTCCCAAGGTCTCCGACACCGTCGTCGAGCCCTACAACGCCACCCTCTCCGTGCACCAGCTCGTCGAGAACTCCGACGAGACCTTCTGTATCGACAACGAGGCCCTGTACGACATCTGCATGCGTACCCTGAAGTTGTCCAACCCCTCGTACGGTGACCTGAACCACCTAGTCTCTGCCGTCATGTCCGGTGTCACCACCTGTCTGCGCTTCCCCGGCCAGCTGAACTCGGACCTGCGCAAGCTCGCTGTGAACATGGTTCCTTTCCCTCGTCTCCACTTCTTCATGGTCGGCTTCGCTCCCCTGACCAGCCGTGGTGCCTACTCCTTCCGCGCCGTCACCGTTCCCGAGTTGACTCAGCAGATGTTCGACCCCAAGAACATGATGGCTGCCTCTGACTTCCGCAACGGTCGCTACCTGACGTGCTCTGCCATCTTGTAAGATTCCCTACCGACAAAATACCCGAGTGATTGATGTGCTAACCCAACTTCTCCAGCCGTGGCAAGGTCTCCA
	Hypoxylon_cercidicola	CATTACTGAGTTCTACAAAACTCCCAACCCTTTGTGAACCCTACCGT-CGTTGCCTCGGCGCTGAGCGGCGGCTACCCGGGAGCTACCCTGACCTACCCTGTAGGTGGCTACCCTGGAGTTACCCTGTAGTTGCACTTTACTTCCGCCGGAGGACCACCAAACTCTTCTGTATTCTGGTGTATCTCTGAGTACGT-AACAAAATAAGTTAAAACTTTCAACAACGGATCTCTTGGTTCTGGCATCGATGAAGAACGCAGCGAAATGCGATAAGTAATGTGAATTGCAGAATTCAGTGAATCATCGAATCTTTGAACGCATATTGCGCCCATTAGTATTCTAGTGGGCATGCCTATTCGAGCGTCATTTCAACCCTTAAG-CCCTGTTGCTTAGCGTTGGGACCCTACCCTGTAGAGGCGTAGTTCCCTAAAGGTAGTGGCAGTGTTA-GGTACACTCGTAGCGTAGTAATCTT-TTCTCGCTCCTGTGGTGGCCCTGACGACTCGCCGTAAAACCCCCTACACTTCTAGTGG----------------ATTGCCCTAGTAACGGCGAGTGAAGCGGCAACAGCTCAAATTTGAAATCTGGCCCTCGTGGTCCGAGTTGTAATTTGTAGAGGATGCTTTTGGTGCGGTGCCTTCCGAGTTCCCTGGAACGGGACGCCAGAGAGGGTGAGAGCCCCGTACGGTTGGACACCTACCCTATATATAGCTCCTTCGACGAGTCGAGTAGTTTGGGAATGCTGCTCTAAATGGGAGGTAAATTTCTTCTAAAGCTAAATACCGGCCAGAGACCGATAGCGCACAAGTAGAGTGATCGAAAGATGAAAAGCACTTTGAAAAGAGGGTTAAATAGCACGTGAAATTGTTGAAAGGGAAGCGTTTGCGACCAGACCTTTTCTAGGCGGATCATCCGGTGTTCTCACCGGTGCACTTCGCCTAGTCTAGGCCAGCATCGGTTTTCGTAGGAGGATAAAGGCCTGGGGAACGTATCTCTTTCGGGAGTGTTATAGCCCCTCGTGTAATACTCTTACGGGGACCGAGGACCGCGCTTCGGCAAGGATGCTGGCGTAATGGTCGTCAACGACCCGTCTTGAAACACGGACCAAGGAGTCGAACATTTGTGCGAGTGTTTGGGTATTAAACCCTCACGCGTAATGAAAGTGAACGGAGGTGAGAGCCCTTCGGGGTGCATCATCGACCGATCCTGATGTCTTCGGATGGATTTGAGTAAGAGCATAACTGTTCGGACCCGAAAGATGGTGAACTATGCGTGGATAGGGTGAAGCCAGAGGAAACTCTGGTGGAGGCTCGCAGCGGTTCTGACGTGCAAATCGATCGTCAAATCTGCGCATGGGGGCGAAAGACTTATCGAACCATCTAGTAGCTGGTTACCGCCGAAGTTTCCCTCAGGATAGCAGTGTTGTTTTCAGTTTTATGAGGTAAAGCGAATGATTAGGGACTCGGGGGCGCTTTATTGCCTTCATCCATTCTCAAACTTTAAATATGTAAGAAGCCCTTGTTGCTTAATTGAACGTGGGCATTCGAATGTATCAACACTAGTGGGCCATTTTTGGTAAGCAGAACTGGCGATGCGGGATGAACCGAACGCGGGGTTAAGGTGCCAGAGTGGACGCTCATCAGACACCACAAAAGGTGTTAGTACATCTAGACAGTTGGACGGTGGCCATGGAAGTCGGAATCCGCTAAGGACTGTGTAACAACTCACCAACCGAATGTACTAGCCCTGAAAATGGATGGCGCTCAAGCGTCTCACCCATACCTCGCCCTTAGGGTAGAAACGATGCCCTAAGG----------------------------------------------------------------------------------------------------------------TGTGTCGCAGGTG-TGAACCGATACACAT------TCTCCT-CGA----CGCT-TTCTCATTTGCGACGAACCAACACGCCCATTGGGCGAGACGGAAAGCTTGCGAAGCCTCGTCAGCTTCATAATACCCATTGGGGTCTGGTTTGCCCGGCCGAGACGCCTGAGGGTCAGGCTTGCGGCCTGGTGAAGAACTTGTCATTGATGTGTTCAATCAGCGTGGGTACTTCGACGGATCCTATCGTGGATTATATGATTACGAGGAATATGGAGGTTCTCGAGGAGTACGAGCCCTTGCGATACCCCGACGCTACCAAGATCTTCCTCAACGGCTCTTGGATCGGAGTACATCAGAACCCCAAGGCTCTGGTGAGAGATGTGCAGAATCTGCGCCGGGCTAATCAGATTCCGGCCGAAGTGTCGTTGGTCCGCGACATTCGTGACCGTGAATTCAAGATCTTTTCCGATGCCGGTCGGGTCATGCGTCCCTTGTTTGTCGTACAACAAGAGGATA---CCGAAGCTGGCACTAAG------------AAGGGGACGCTAGCTCTTACCAAGGAAATGATCCAGAGGCTCGAGGCAGACGTTGATCTGGACCCCGACGGCGAGGAGTACTTTGGCTGGCAAGGCTTGGTCAATGAAGGTGTCATCGATTACCTTGACGCCGAGGAAGAGGAGACGGCTATGATTTGCATGACGCCCGAGGACCTCGAGATATACCGTCAGACCAAGGCCGGATTCGTAGTGTCCCAGGATAACGGGGAT------GAGATT------AACAAGCGACTGCGGACCAAGGTGAACCCGACTACGCACATGTACACTCACTGCGAGATTCATCCCAGCATGCTCCTAGGTATCTGCGCGAGCATCATTCCGTTCCCGGATC-----------CCCCTGAACGCGTCCCGAAAACCCCAACTTCCCCTGATTTCCTGTTCCTGCCCCTCACCCACAAACACCACAGACACAGAAT-CCGAGATATCAAATCCCTACATCGC---------AAACCACC--ACAGGATTCT-GGAAAACGAAAGCTAACCATA-TATCTTTATCGGAATAGGTTCACCTTCAGACCGGCCAATGCGTAAGAACTACCTACACCAACCAGCGATA--CCAACGCGGA-GAAAGATGGTGGGGCTCACATGAATTTTACAGGGTAACCAAATTGGTGCTGCTTTCTGGCAAACCATCTCTGGCGAGCACGGTCTCGACAGCAATGGCGTGTACG--------TATTCCATTGGTCAATTCC---CATCGACGAGACTGAA-ACTAATAATTTGTAAATAGCTACAACGGAACCTCTGAGCTCCAGTTGGAGCGCATGAGCGTCTACTTCAACGAGGTATGCCACAATCAGG-AAAGAAATCCGTGCGCGAGACATGGTACTAATTACACCGAAATTTGCAGGCTTCCGGCAACAAGTATGTACCCCGTGCCGTCCTCGTCGATCTCGAGCCCGGTACCATGGATGCCGTCCGTGCTGGTCCCTTCGGTCAGCTCTTCCGACCCGACAACTTCGTTTTCGGTCAGTCTGGTGCTGGCAACAACTGGGCCAAGGGTCACTACACTGAGGGTGCCGAGCTCGTTGACCAGGTTTTGGATGTCGTTCGTCGTGAGGCTGAGGGCTGCGACTGCCTTCAGGGTTTCCAGATTACCCACTCGCTCGGTGGTGGTACCGGTGCCGGTATGGGTACCTTGTTGATCTCCAAGATCCGCGAGGAGTTCCCTGACCGCATGATGGCTACTTTCTCCGTCGTTCCCTCTCCTAAGGTCTCTGATACCGTTGTCGAGCCTTACAACGCCACCCTCTCCGTCCACCAGCTGGTCGAGAACTCGGACGAGACCTTCTGCATTGATAACGAGGCCCTGTACGACATCTGCATGCGTACCCTGAAGCTATCCAACCCCTCGTACGGTGACCTGAACCACCTGGTTTCCGCCGTCATGTCTGGTGTCACCACCTGCTTGCGATTCCCTGGCCAGCTGAACTCTGACCTCCGAAAGTTGGCTGTCAACATGGTGCCCTTCCCTCGTCTGCACTTCTTCATGGTCGGCTTCGCTCCCTTGACCAGCCGTGGTGCTTACTCTTTCCGTGCTGTCACCGTTCCCGAGTTGACTCAGCAAATGTTCGACCCCAAGAACATGATGGCTGCCTCTGACTTCCGTAACGGTCGTTACCTGACGTGCTCTGCCATCTTGTAAGATGCCTGTTTCAAGTTGTCGAT-TAGTGCTTATTTGCTGACCTTCA--CTCTAGCCGTGGCAAGATCTCCA
	Hypoxylon_petriniae	CATTACTGAGTTCTACAAAACTCCCAACCCTTTGTGAACCTTACCGT-CGTTGCCTCGGCGCTGAGCGGTAGCTACCTGGGAGCTACCCTGACCTACCCTGTAGGTGGCTACCCTGGAGCTACCCTGTAGTTGCACTTTACCTCCGCCGGAGGACCACCAAACTCTTCTGTTTTATGGTGTATCTCTGAATCGTT-AACTAAATACGTTAAAACTTTCAACAACGGATCTCTTGGTTCTGGCATCGATGAAGAACGCAGCGAAATGCGATAAGTAATGTGAATTGCAGAATTCAGTGAATCATCGAATCTTTGAACGCATATTGCGCCCATTAGTATTCTAGTGGGCATGCCTATTCGAGCGTCATTTCAACCCTTAAGCCCCTGTTGCTTAGCGTTGGGACTCTACCCTGCTGAGGTGTAGTTCCCTAAAGGTAGTGGCAGTGTTA-GGTACACTCGTAGCGTAGTAATTCT-TTCTCGCTTCGGTGGTGGCCCTAGCTACTCGCCGTGAAACCCCCTATACTTCTAGTGGTTGACCTCGGATTAGG-----------------------------------------------------CCTCGTGGTCCGAGTTGTAATTTGTAGAGGATGCTTTTGGTGCGGTGCCTTCCGAGTTCCCTGGAACGGGACGCCAGAGAGGGTGAGAGCCCCGTACGGTTGGACACCTACCCTATATGTAGCTCCTTCGACGAGTCGAGTAGTTTGGGAATGCTGCTCTAAATGGGAGGTAAATTTCTTCTAAAGCTAAATACCGGCCAGAGACCGATAGCGCACAAGTAGAGTGATCGAAAGATGAAAAGCACTTTGAAAAGAGGGTTAAATAGCACGTGAAATTGTTGAAAGGGAAGCGTTTGCGACCAGACCTTTTCTAGGCGGATCATCCGGTGTTCTCACCGGTGCACTTCGCCTGGTTTAGGCCAGCATCGGTTTTCGTAAGAGGATAAAGGCTCGGGGAACGTATCTCTCTCGGGAGTGTTATAGCCCCTTGTGTAATACTCTTATGGGGACCGAGGACCGCGCTTCGGCAAGGATGCTGGCGTAATGGTCGTCAACGACCCGTCTTGAAACACGGACCAAGGAGTCGAACATTTGTGCGAGTGTTTGGGTATTAAACCCTCACGCGTAATGAAAGTGAACGGAGGTGAGAGCCCTTCGGGGTGCATCATCGACCGATCCTGATGTCTTCGGATGGATTTGAGTAAGAGCATAACTGTTCGGACCCGAAAGATGGTGAACTATGCGTGGATAGGGTGAAGCCAGAGGAAACTCTGGTGGAGGCTCGCAGCGGTTCTGACGTGCAAATCGATCGTCAAATCTGCGCATGGGGGCGAAAGACTTATCGAACCATCTAGTAGCTGGTTACCGCCGAAGTTTCCCTCAGGATAGCAGTGTTGTTTTCAGTTTTATGAGGTAAAGCGAATGATTAGGGACTCGGGGGCGCTTTATTGCCTTCATCCATTCTCAAACTTTAAATATGTAAGAAGCCCTTGTTGCTTAATTGAACGTGGGCATTCGAATGTATCAACACTAGTGGGCCATTTTTGGTAAGCAGAACTGGCGATGCGGGATGAACCGAACGTGGAGTTAAGGTGCCAGAGTGGACGCTCATCAGACACCACAAAAGGTGTTAGTACATCTAGACAGTTGGACGGTGGCCATGGAAGTCGGAATCCGCTAAGGACTGTGTAACAACTCACCAACCGAATGTACTAGCCCTGAAAATGGATGGCGCTCAAGCGTCTCACCCATACTTCACCCTTAGGGTAGAAACGATGCCCTAAGG--------------------------------------------------------------------------------------------------------------------------GTGTTGAACCGATACACAT------TCGCCT-CGA----CGCT-TTCACATTTGCGAAGAACCAACACGCCCATTGGGCGAGATGGAAAGCTCGCGAAGCCTCGGCAGCTTCATAATACCCATTGGGGTCTGGTCTGCCCAGCCGAGACACCCGAGGGTCAGGCTTGCGGTCTGGTGAAGAACTTATCATTGATGTGTTCAATCAGTGTCGGCACCTCGACGGATCCTATCGTGGATTATATGATTACTAGGAATATGGAGGTCCTCGAGGAGTACGAACCTTTGCGATACCCCGACGCTACCAAGATCTTCCTCAACGGCTCTTGGATCGGTGTACATCAGAACCCCAAGGCTCTAGTGAGAGACGTGCAGAATCTGCGCCGGGCTAATCAGATTCCGGCCGAAGTGTCGTTGGTCCGCGACATTCGTGACCGTGAATTCAAGATCTTTTCCGATGCCGGTCGGGTCATGCGCCCCTTGTTTGTCGTACAACAAGAGGATA---CCGAGGCTGGCATTAAG------------AAGGGGACGCTAGCTCTTACTAAGGACATGATCCAGAGGCTCGAGGCAGACGTCGATCTGGATCCCGACGGCGAGGAGTACTTTGGCTGGCAAGGCTTGGTCAATGAAGGTGTCATCGACTACCTTGACGCCGAGGAGGAAGAAACGGCCATGATTTGTATGACGCCCGAAGACCTTGAGACATACCGCCAGACCAAGGCGGGATTCGCAGTGTCCCAGGATAACGGGGAT------GAGATT------AACAAGCGACTGCGGACCAAGGTTAACCCGACTACGCACATGTACACCCACTGCGAGATTCATCCTAGCATGCTCCTAGGTATCTGCGCGAGCATT---------------------------CCCCTGAACGCGTCCCGAAAACCCCAGCTTCCCCTGATTTCCTGTTCCTGCCCCTCACGCACAAACACCACAAACACAGAAC-CCGAGATATCAAATCCCTACGTCGC---------AAACTACC--ACAGGAT--T-GGAAAATGAAAGCTAACCATA-TATCTTTATCGGAATAGGTTCACCTTCAGACCGGCCAATGTGTAAGAACTATCTACACCAACCAGCGATCA----ACGCGAA-GCAAGATGGTGGGGCTCACATGAATTTTATAGGGTAACCAAATTGGTGCTGCTTTCTGGCAGACCATCTCTGGCGAGCACGGCCTCGACAGCAATGGCGTGTACG--------TATTCCATTGGTCAATTCC---TCCGACGAGA--CCAAAACTAATAATTTGTCAACAGCTACAACGGAACCTCTGAGCTCCAGCTGGAGCGCATGAGCGTCTACTTCAACGAGGTATGTCACAATCAAGAGCAGGAACCCGTGCGCGAGACCTGTTACTAA---CCCCGACTTGCGCAGGCTTCCGGCAACAAGTATGTACCTCGTGCCGTCCTCGTCGATCTCGAGCCCGGTACCATGGATGCCGTCCGTGCTGGTCCCTTCGGTCAGCTCTTCCGACCCGACAACTTCGTTTTCGGTCAGTCCGGTGCTGGCAACAACTGGGCCAAGGGTCATTACACTGAGGGTGCCGAGCTCGTTGACCAGGTTTTGGATGTCGTTCGTCGTGAGGCTGAGGGCTGCGACTGCCTTCAGGGTTTCCAGATTACCCACTCGCTTGGTGGTGGTACCGGTGCCGGTATGGGTACCTTGTTGATCTCTAAGATCCGCGAGGAGTTCCCCGACCGCATGATGGCTACTTTCTCCGTCGTTCCCTCCCCCAAGGTTTCTGACACCGTTGTCGAGCCTTACAACGCCACCCTCTCTGTCCACCAGCTGGTCGAGAACTCGGACGAGACCTTCTGCATTGATAACGAGGCTCTGTACGACATCTGCATGCGTACCCTGAAGCTATCCAACCCCTCGTACGGTGACCTGAACCACCTGGTCTCCGCCGTCATGTCCGGTGTTACCACCTGCTTGCGATTCCCTGGCCAGCTGAACTCTGACCTCCGAAAGTTGGCTGTCAACATGGTGCCCTTCCCTCGTCTGCACTTCTTCATGGTCGGCTTCGCTCCCCTGACCAGCCGCGGTGCTTACTCCTTCCGTGCTGTCACCGTTCCCGAGTTGACTCAGCAGATGTTCGACCCCAAGAACATGATGGCCGCCTCCGACTTCCGCAACGGTCGCTACCTGACGTGCTCTGCCATCTTGTAAGATACCTGTTCCGATTTGTCGAT-TAGTGCTT-TTTGCTAAC------------------------------
	Hypoxylon_texense	CATTACTGAGTTCTCCAAAACTCCCAACCCTTTGTGAACCTTACCGT-CGTTGCCTCGGCGCCGAGCGGCGGCTACCCTGGAGCTACCCGGACCTACCCCGTAGGTGGCTACCCTGGAGCTACCCTGTAGTTGCTCTTTACCTCCGCCGGTGGACCTCTACACTCTGTT-TTGTATAGTGTATCTCTGAAACCTATAACTTAATACGTTAAAACTTTCAACAACGGATCTCTTGGTTCTGGCATCGATGAAGAACGCAGCGAAATGCGATAAGTAATGTGAATTGCAGAATTCAGTGAATCATCGAATCTTTGAACGCATATTGCGCCCATTAGTATTCTAGTGGGCATGCCTATTCGAGCGTCATTTCAACCCTTACG-CCCTGCTGCGTAGTGTTGGGAACCTACAAGCCCGCCCTGTAGCTCCCTAAAGGTAGTGGCGGTGTTA-GGTACACTCGTAGCGTAGTACGTCTTTTCTCGCTTCTGTAGTGCACCTAG-GGCCTGCCGTGAAAACCCCTATACTTCTAGTGGTTGACCTCGGATTAGG-----------------------------------------------------------------AATTGTAATTTGTAGAGGATGCTTTTGGTGCGGCGCCTTCCGAGTTCCCTGGAACGGGACGCCAGAGAGGGTGAGAGCCCCGTACGGTTGGATACCTAGCCTCTATATAGCTCCTTCGACGAGTCGGGTAGTTTGGGAATGCTGCTCTAAACGGGAGGTAAATTTCTTCTAAAGCTAAATACCGGCCAGAGACCGATAGCGCACAAGTAGAGTGATCGAAAGATGAAAAGCACTTTGAAAAGAGGGTTAAATAGCACGTGAAATTGTTGAAAGGGAAGCGTTTGCGACCAGACCTTTTCCGGGCGGATCATCCGGTGTTCTCACCGGTGCACTTCGCCCGGTTTAGGCCAGCATCGGTTTTCGTAGGGGGATAAAGGCCTGGGGAACGTATCTCCTTCGGGAGTGTTATAGCCCCTCGCGTAATACCCTTACGGGGACCGAGGACCGCGCTCT-GCAAGGATGCTGGCGTAATGGTCGTCAACGACCCGTCTTGAAACACGGACCAAGGAGTCGAACATTTGTGCGAGTGTTTGGGTGTTAAACCCTCACGCGTAATGAAAGTGAACGGAGGTGAGAGCCCTTCGGGGTGCATCATCGACCGATCCTGATGTCTTCGGATGGATTTGAGTAAGAGCATAACTGTTCGGACCCGAAAGATGGTGAACTATGCGTGGATAGGGTGAAGCCAGAGGAAACTCTGGTGGAGGCTCGCAGCGGTTCTGACGTGCAAATCGATCGTCAAATCTGCGCATGGGGGCGAAAGACTTATCGAACCATCTAGTAGCTGGTTACCGCCGAAGTTTCCCTCAGGATAGCAGTGTTGTTTTCAGTTTTATGAGGTAAAGCGAATGATTAGGGACTCGGGGGCGCTTTATTGCCT-CATCCATTCTCAAACTTTAAATATGT-----------------------------------------------------------------------------------------------------------------------------------------------------------------------------------------------------------------------------------------------------------------------------------------------------------------ATTTCGAAATCGCTCTAGCCGCCAAGCCGGCTATTATTACGAATGGCCTCAAGTACTCGCTCGCCACAGGAAACTGGGGCGATCAGAAGAAGGCCATGAGTTCGACGGCTGGTGTCTCGCAGGTGTTGAACCGATATACAT------TCGCCT-CGA----CTCT-CTCTCATTTGAGAAGAACCAATACGCCCATCGGCCGAGACGGAAAGCTGGCGAAGCCCCGTCAGCTTCACAATACCCATTGGGGCTTGGTCTGCCCGGCCGAAACGCCCGAGGGCCAGGCCTGCGGTCTCGTGAAGAATTTGTCATTGATGTGCTCAATCAGTGTCGGTACGTCTACTGATCCTATCGTCGACTATATGATCACGAGGAATATGGAGGTTCTTGAGGAGTACGAGCCGCTACGATATCCAGATGCCACCAAGATCTTTCTCAACGGTTCTTGGATCGGTGTGCATCAGAACCCCAAGGCTCTGGTAAGAGATGTCCAGAACCTGCGCCGAACCAATCAGATCCCGGCCGAGGTGTCGTTGGTCCGCGATATTCGCGATCGTGAATTCAAGATCTTTTCGGATGCCGGTCGGGTCATGCGCCCCCTGTTTGTGGTACAGCAAGAGGATA---CCGAGGCTGGCATCAAG------------AAAGGAACGTTAGCTCTTACCAAGGAGATGATCCAGAGGCTCGAGGCGGATGTCGATATCGATCCCGATAGCGACGAGTATTTTGGCTGGCAAGGCCTGGTCAACGAAGGTGTCATCGATTATCTTGACGCCGAGGAAGAAGAGACGGCGATGATATGTATGACGCCCGAGGACCTCGAGACCTACCGCCAGACCAAGGCCGGTTACGCGGTGTCCCAGGATAACGGGGAT------GAGATT------AACAAGCGACTGAGGACCAAGGTTAACCCGACCACCCACATGTACACGCACTGCGAAATTCATCCTAGTATGCTGCTAGGTATCTGCGCCAGTATTATTCCGTTCCCAGACCACAATCAGGTACCCCTGAACGCGTCCCAAA--CCCCAACTTCCCCTGATTTCCTGTTCCTACCCCTCACGCACAAACACCACAAGCACGAAACGGCGATATCCCAATTCTCTATATCGC--------GAAACCACCCGATATTATCTT-GGAATAGGAAAGCTAACCATA-TATCTTCATTTCAATAGGTTCACCTTCAGACCGGCCAATGCGTAAGAACTACCCACACCAACCACCAACCA-TCGACGCGAT-AGAATATGGCGGGGCTCACACGAATTATTTAGGGTAACCAAATCGGTGCTGCTTTCTGGCAAACCATCTCTGGCGAGCACGGTCTCGACAGCAATGGCGTGTACG--------TATATGGTTGGGCAATTCC---CTCGAAAGGAGTACAAAATTAATAGTTTGTCAACAGCTACAACGGAACCTCTGAGCTCCAGCTGGAGCGAATGAGTGTCTACTTTAACGAGGTACGCCATAATCAAGACTAGGAATACATGCGCAAATCCCTTTACTAATTACATCGATTTGCGCAGGCTTCCGGAAACAAGTATGTGCCCCGTGCCGTCCTCGTCGATCTCGAGCCCGGCACCATGGATGCCGTCCGTGCTGGTCCTTTCGGTCAGCTCTTCCGACCCGACAACTTTGTCTTCGGTCAGTCCGGTGCCGGCAACAACTGGGCCAAGGGTCACTACACTGAGGGTGCCGAGCTCGTTGACCAGGTTTTGGATGTCGTTCGTCGTGAGGCTGAGGGCTGCGACTGCCTTCAGGGTTTCCAGATCACCCACTCGCTCGGTGGTGGTACTGGTGCCGGTATGGGTACCCTGTTGATCTCCAAGATCCGCGAGGAGTTCCCCGACCGCATGATGGCTACTTTCTCCGTCGTGCCTTCCCCCAAGGTCTCTGACACCGTCGTCGAGCCTTACAACGCCACTCTCTCTGTCCACCAGCTGGTCGAGAACTCCGACGAGACCTTCTGCATTGACAACGAGGCTCTGTACGACATCTGCATGCGTACCCTCAAGCTATCCAACCCCTCGTATGGTGACCTGAACCACCTGGTCTCGGCCGTTATGTCTGGTGTCACCACCTGCTTGCGATTCCCAGGCCAGCTGAACTCTGATCTCCGCAAGTTGGCTGTGAACATGGTGCCCTTCCCTCGTCTGCACTTCTTCATGGTTGGCTTCGCTCCCCTGACCAGCCGCGGTGCTTACTCTTTCCGTGCCGTCACCGTTCCCGAGTTGACTCAGCAGATGTTCGACCCCAAGAACATGATGGCTGCCTCTGACTTCCGCAACGGTCGTTACTTGACGTGCTCTGCCATCTTGTAAGATACCTGCTCCAAGTTATTAAT-AT---TTCGTATGCTGACCCTGA--TTCTAGCCGTGGCAAGATCTCCA
	989	CATTACTGAGTTCTACAAAACTCCCAACCCTTTGTGAACCTTACCGT-CGTTGCCTCGGCGCCGAGCGGCGGCTACCCTGGAGCTACCCGGACCTACCCTGTAGGTGGCTACCCTGGAGCTACCCTGTAGTTGCATTCTACCTCCGCCGGCGGACCTTTACACTCTGTT-TTGTATAGTGTATCTCTGAAACCTATAACGTAATACGTTAAAACTTTCAACAACGGATCTCTTGGTTCTGGCATCGATGAAGAACGCAGCGAAATGCGATACGTAATGTGAATTGCAGAATTCAGTGAATCATCGAATCTTTGAACGCATATTGCGCCCATTAGTATTCTAGTGGGCATGCCTATTCGAGCGTCATTTCAACCCTTACGCCCCTGTTGCGTAGTGTTGGGAACCTACAGGCCTGACCTGTAGCTCCCTAAAGGTAGTGGCGGTGTTA-GGTACACTCGTAGCGTAGTAACACTTTTCTCGCTCCTGCAGTGTACCTAA-GGCCTGCCGTGAAAAACCCTATACTTCTAGTGGTTGACCTCGGATTAGG---GCCCTAGTAACGGCGAGTGAAGCGGCAACAGCTCAAATTTGAAATCTGGCCCTCGTGGTCCGAATTGTAATTTGTAGAGGATGCTTTGGGTGCGGTGCCTTCCGAGTTCCCTGGAACGGGACGCCAGAGAGGGTGAGAGCCCCGTACGGTTGGCCACCTAGCCTCTATATAGCTCCTTCGACGAGTCGGGTAGTTTGGGAATGCTGCTCTAAATGGGAGGTAAATTTCTTCTAAAGCTAAATACCGGCCAGAGACCGATAGCGCACAAGTAGAGTGATCGAAAGATGAAAAGCACTTTGAAAAGAGGGTTAAATAGCACGTGAAATTGTTGAAAGGGAAGCGTTTACGACCAGACCTTCTCCAGGCGGATCATCCGGTGTTCTCACCGGTGCACTTCGTCTGGTGTAGGCCAGCATCGGTTTTCGTAAGGGGATAAAGGCCTGGGGAACGTATCTCCTTCGGGAGTGTTATAGCCCCTCGCGTAATACCCTTACGGGGACCGAGGACCGCGCTCTCGCAAGGATGCTGGCGTAATGGTCGTCAACGACCCGTCTTGAAACACGGACCAAGGAGTCGAACATTTGTGCGAGTGTTTGGGTGGTAAACCCTCACGCGTAATGAAAGTGAACGGAGGTGAGAGCCCCTCGGGGTGCATCATCGACCGATCCTGATGTCTTCGGATGGATTTGAGTAAGAGCATAACTGTTCGGACCCGAAAGATGGTGAACTATGCGTGGATAGGGTGAAGCCAGAGGAAACTCTGGTGGAGGCTCGCAGCGGTTCTGACGTGCAAATCGATCGTCAAATCTGCGCATGGGGGCGAAAGACTTATCGAACCATCTAGTAGCTGGTTACCGCCGAAGTTTCCCTCAGGATAGCAGTGTTGTTTTCAGTTTTATGAGGTAAAGCGAATGATTAGGGACTCGGGGGCGCTTTATTGCCTTCATCCATTCTCAAACTTTAAATATGTAAGAAGCCCTTGTTACTTAACTGAACGTGGGCATTCGAATGTATCAACACTAGTGGGCCATTTTTGGTAAGCAGAACTGGCGATGCGGGATGAACCGAACGTGGGGTTAAGGTGCCAGAGTGGACGCTCATCAGACACCACAAAAGGTGTTAGTACATCTAGACAGTTGGACGGTGGCCATGGAAGTCGGAATCCGCTAAGGACTGTGTAACAACTCACCAACCGAATGTACTAGCCCTGAAAATGGATGGCGCTCAAGCGTCTCACCCATACCTCACCCTTAGGGTAGAAACGATGCCCTAAGGATTTCGAAATCGCCCTAGCCGCCAAGCCGGCTATTATTACGAATGGCCTCAAGTACTCGCTCGCTACAGGAAACTGGGGCGATCAGAAGAAGGCCATGAGTTCGACAGCTGGTGTCTCGCAGGTCCTGAACCGATATACAT------TCGCCT-CGA----CTCT-CTCTCATTTGAGAAGAACCAATACGCCCATTGGCCGAGACGGAAAGCTGGCGAAGCCCCGTCAGCTTCACAATACCCATTGGGGCTTGGTCTGCCCGGCCGAAACGCCCGAGGGTCAGGCTTGCGGTCTCGTGAAGAACTTGTCATTGATGTGCTCAATCAGTGTCGGTACGTCTACTGACCCTATCGTCGACTATATGATCACTAGAAATATGGAGGTTCTCGAGGAGTACGAACCGCTACGATATCCCGATGCCACCAAGATCTTTCTCAACGGTTCTTGGATCGGTGTCCATCAGAACCCCAAGGCTCTGGTGAGAGATGTCCAGAATCTGCGTCGAACCAATCAGATCCCGGCCGAGGTGTCGTTGGTCCGCGACATCCGCGATCGTGAATTCAAGATCTTTTCGGATGCCGGTCGGGTCATGCGCCCCCTGTTTGTAGTCCAGCAAGAGGATA---CCGAGGCTGGCATTAAG------------AAGGGAACGTTAGCTCTTACCAAGGAGATGATCCAGAGGCTCGAGGCGGATGTCGATATCGATCCCGATAGCGATGAGTATTTTGGCTGGCAGGGTCTGGTCAACGAAGGTGTCATCGATTATCTTGACGCCGAGGAAGAAGAGGGGGCGATGATATGTATGACGCCCGAGGACCTCGAGACCTACCGCCAAACCAAGGCCGGTTACGCGGTGTCCCAGGATAACGGGGAT------GAGATT------AACAAGCGACTGAGGACCAAGGTTAACCCGACCACCCACATGTACACGCACTGCGAGATTCATCCTAGTATGCTCCTAGGTATCTGCGCCAGTATTATTCCGTTCCCGGATCATAATCAGGTACCCCTGAACGCGTCCCAAA--CCCCAACTTCCCCTGATTTCCTGTTCCTACCCCTCACGCACAAACACCACAAGCACGAAACGGCGATATCCCAATTCTCTATATCGC--------GAAACCACCCGATATTATCTT-GGAATATGAAAGCTAACCATA-TATCTTCATTTCAATAGGTTCACCTTCAGACCGGCCAATGCGTAAGAACTACCTACACCAACCACCAACCA-TCGACGCGAT-AGAATATGGCGGGGCTCACACGAATTATTTAGGGTAACCAAATCGGAGCTGCTTTCTGGCAAACCATCTCTGGCGAGCACGGTCTCGACAGCAATGGCGTGTACG--------TATATGATTGGGCAATTCC---CTCGAAAGGAGTACAAAATTAATAGTTTATCAATAGCTACAACGGAACCTCTGAGCTCCAACTGGAGCGAATGAGCGTCTACTTCAACGAGGTATGCCATAATTAAGCCTAGAAATACATGCGCAAAACCCTTTACTAATTACATCGATTCGCGCAGGCTTCCGGAAACAAGTATGTGCCTCGTGCCGTCCTCGTCGATCTCGAGCCCGGCACCATGGATGCCGTTCGTGCTGGTCCCTTCGGTCAGCTCTTCCGACCCGACAACTTTGTCTTCGGTCAGTCCGGTGCCGGCAACAACTGGGCGAAGGGTCACTACACTGAGGGTGCCGAGCTCGTTGACCAGGTTTTGGATGTCGTTCGTCGTGAGGCTGAGGGCTGCGATTGCCTTCAGGGTTTCCAGATCACCCACTCGCTCGGAGGTGGTACTGGTGCCGGTATGGGTACCCTGTTGATCTCCAAGATCCGTGAGGAGTTCCCCGACCGCATGATGGCCACTTTCTCCGTTGTGCCTTCCCCCAAGGTCTCTGACACCGTCGTCGAGCCTTACAACGCCACTCTTTCTGTCCACCAGCTGGTCGAGAACTCTGACGAGACCTTCTGCATTGACAACGAGGCTCTGTACGACATCTGCATGCGTACCCTCAAGCTATCCAACCCCTCGTATGGTGATCTGAACCATCTGGTCTCCGCTGTCATGTCCGGTGTCACCACCTGTCTGCGATTCCCTGGCCAGCTGAACTCTGATCTCCGCAAGTTGGCCGTGAACATGGTGCCCTTCCCTCGTCTGCACTTCTTCATGGTTGGCTTTGCTCCCCTGACCAGCCGCGGTGCTTACTCTTTCCGTGCCGTCACCGTTCCCGAGTTGACTCAGCAGATGTTCGACCCCAAGAACATGATGGCTGCTTCTGACTTCCGCAACGGTCGTTACCTGACGTGCTCCGCCATCTTGTAAGAAACCTGCTCCGAGTCGTTAAT-GAATGCT-----------------------------------------
	Hypoxylon_rubiginosum	CATTACTGAGTTCTACAAAACTCCCAACCCTTTGTGAACCTTACCGT-CGTTGCCTCGGCGCCGAGCGGCGGCTACCCGGGAGCTACCCTGACCTACCCTGTAGGTGCCTACCCTGTAGCTACCCTGTAGTTGCACTTTACCTCCGCCGGTGGACTACCCAACTCTGTT-TTTAATGGTGTATCTCTGAAAACAAAAACAAAATAAGTTAAAACTTTCAACAACGGATCTCTTGGTTCTGGCATCGATGAAGAACGCAGCGAAATGCGATAAGTAATGTGAATTGCAGAATTCAGTGAATCATCGAATCTTTGAACGCATATTGCGCCCACTAGTATTCTGGTGGGCATGCCTATTCGAGCGTCATTTCAACCCTTAAG-CCCTGTTGCTTAGTGTTAGGAGCCTACTACCTTACGGCGTAGCTCCCTAAAGGCAGTGGCGGTGTTA-GGTACACTCGTAGCGTAGTAATTTTTTTCTCGCTCCTGCTGTGTACCTAG-GGCCTGCCGTAAAACCCC-TATACTTCTAGTG--------------------------GTAACGGCGAGTGAAGCGGCAACAGCTCAAATTTGAAATCTGGCCCTAGCGGTCCGAATTGTAATTTGTAGAGGATGCTTTTGGTGCGGTGCCTTCCGAGTTCCCTGGAACGGGACGCCAGAGAGGGTGAGAGCCCCGTACGGTTGGACACCTACCCTATATATAGCTCCTTCGACGAGTCGAGTAGTTTGGGAATGCTGCTCTAAATGGGAGGTAAATTTCTTCTAAAGCTAAATACCGGCCAGAGACCGATAGCGCACAAGTAGAGTGATCGAAAGATGAAAAGCACTTTGAAAAGAGGGTTAAATAGCACGTGAAATTGTTGAAAGGGAAGCGTTTACGACCAGACCTCTTCCAGGCGGATCATCCGGTGTTCTCACCGGTGCACTTCGTCTGGTTTAGGCCAGCATCGGTTTTCGTAGGGGGATAAAGACCTGGGGAACGTATCTCCTTCGGGAGTGTTATAGCCCCTCGTGTAATACCTCTACGGGGACCGAGGACCGCGCACT-GCAAGGATGCTGGCGTAATGGTCGTCAACGACCCGTCTTGAAACACGGACCAAGGAGTCGAACATTTGTGCGAGTGTTTGGGTATTAAACCCTCACGCGTAATGAAAGTGAACGGAGGTGAGAGCCCTTCGGGGTGCATCATCGACCGATCCTGATGTCTTCGGATGGATTTGAGTAAGAGCATAACTGTTCGGACCCGAAAGATGGTGAACTATGCGTGGATAGGGTGAAGCCAGAGGAAACTCTGGTGGANGCTCGCAGCGGTTCTGACGTGCAAATCGATCGTCAAATCTGCGCATGGGGGCGAAAGACTTATCGAACCATCTAGTAGCTGGTTACCGCCGAAGTTTCCCTCAGGATAGCAGTGTTGTGTTCAGTTTTATGAGGTAAAGCGAATGATTAGGGACTCGGGGGCGCTTTATTGCCTTCATCCATTCTCAAACTTTAAATATGTAAGAAGCCCTTGTTACTTAATTGAACGTGGGCATTCGAATGTATCAACACTAGTGGGCCATTTTTGGTAAGCAGAACTGGCGATGCGGGATGAACCGAACGTGGGGTTAAGGTGCCAGAGTGGACGCTCATCAGACACCACAAAAGGTGTTAGTACATCTAGACAGTAGGACGGTGGCCATGGAAGTCGGAATCCGCTAAGGACTGTGTAACAACTCACCAACCGAATGTACTAGCCCTGAAAATGGATGGCGCTCAAGCGTCTCACCCATACCTCACCCTTAGGGTAGAAACGATGCCCTAAGGATTTTGAAATCGCCCTAGCCGCCAAGCCGGCTATTATTACGAACGGCCTCAAGTACTCGCTCGCTACAGGAAACTGGGGCGATCAGAAGAAGGCCATGAGTTCAACGGCCGGTGTGTCGCAGGTCCTGAATCGATACACGT------TCGCCT-CGA----CGCT-TTCTCATTTGAGAAGAACCAATACGCCCATCGGGCGAGACGGAAAGCTTGCGAAGCCCCGTCAGCTTCACAATACTCATTGGGGCCTGGTCTGCCCGGCCGAAACGCCCGAGGGTCAGGCCTGCGGTCTGGTGAAGAACTTATCATTGATGTGTTCAATCAGCGTCGGTACGTCCACGGATCCTATCGTGGATTATATGATTACTAGGAATATGGAGGTTCTCGAGGAGTACGAGCCGCTGCGATATCCCGATGCTACCAAGATCTTCCTGAACGGCTCTTGGATCGGTGTACATCAGAACCCCAAGGCTCTGGTGAGAGATGTCCAGAATCTGCGCCGAACTAATCAGATCCCGTCCGAGGTGTCGTTGGTCCGCGACATTCGCGATCGTGAATTCAAGATCTTTTCGGATGCCGGTCGGGTCATGCGCCCCTTGTTTGTGGTACAGCAAGAGGATA---CCGAAGCTGGCGCCAAG------------AAGGGAACGTTAGCTCTTACCAAGGACATGATCCAGAGGCTCGAGGCGGATGTCGAAATAGATCCCGACAGTGATGAGTATTTTGGCTGGCAAGGTTTGGTCAACGAAGGTGTCATCGATTATCTCGACGCCGAGGAAGAAGAGGGGGCGATGATATGTATGACGCCCGAGGACCTCGAGACCTACCGCCAGACCAAGGCCGGATACGCGGTGTCTCAGGATAACGGGGAT------GAGATT------AACAAGCGACTGAGGACCAAGGTTAACCCGACCACGCACATGTACACTCACTGCGAGATTCATCCTAGCATGCTCTTGGGTATTTGCGCCAGCATCATTCCATTC------------------CCCCTGAACGCGTCCCAAAACCCCCAATTTCCCCTGATTTCCTGTTCCTACCCCTCACGCACAAACACCAGAGGCACGAAACGACGATATGCCAATTGCGTATATCGC--------GAAACCACC--ACAAGACCTT-GGAATACAAAAGCTAACCATA-CATCTTTATTTCGATAGGTTCATCTTCAGACCGGCCAATGCGTAAGAATTACCTATACGAACCACCGATCA-ACAACGCGATGAAGATATGGCGGGGCTCACATGAATTTTTTAGGGTAACCAAATTGGTGCTGCTTTCTGGCAAACCATCTCTGGCGAGCACGGTCTCGACAGCAATGGCGTGTATG--------TGTTTGACCAGCGAATTCC---CCCGACGAGAGTTCAAAATTAATATTTTGTCAACAGCTACAACGGAACCTCTGAGCTCCAGCTGGAGCGCATGAGCGTCTACTTCAACGAGGTACGCCACAATCAAATCCGACAATCCATGCGCAAGACTCGTTACTAATTACTTCGATATGCGCAGGCTTCCGGAAACAAGTATGTGCCCCGTGCCGTCCTCGTCGATCTCGAGCCTGGTACCATGGATGCCGTCCGCGCTGGTCCCTTCGGTCAGCTCTTCCGACCCGACAACTTCGTTTTCGGTCAGTCCGGTGCTGGCAACAACTGGGCCAAGGGTCACTACACTGAGGGTGCCGAACTCGTTGACCAGGTTTTGGATGTCGTTCGTCGTGAGGCTGAGGGCTGCGACTGCCTTCAGGGTTTCCAGATCACTCACTCGCTCGGTGGTGGTACCGGTGCCGGTATGGGTACCTTGTTGATCTCCNAGATCCGCGAGGANTTCCCCGACCGCATGATGGCTACTTTCTCCGTCGTCCCCTCCCC----------------------------------------------------------------------------------------------------------------------------------------------------------------------------------------------------------------------------------------------------------------------------------------------------------------------------------------------------------------------------------------------------------------------------------------------------------------------------------------------------------------------------
	Hypoxylon_musceum	CATTACTGAGTTCTACAAAACTCCCAACCCTTTGTGAATTCTACTCT-TGTTGCCTCGGCGCCGAGCAGCAGCTACCCGGGAGCTACCCGGAGCTACCCTGTAGTTGGCTACCCGGTAGCTACCCTGTAGATGCGCCTACGCTCCGCCGGTGGACCATGCAACTCTTGT-TTTTATAGTGTATCTCTGAACCATATAACTAAATTCGTTAAAACTTTCAACAACGGATCTCTTGGTTCTGGCATCGATGAAGAACGCAGCGAAATGCGATAAGTAATGTGAATTGCAGAATTCAGTGAATCATCGAATCTTTGAACGCATATTGCGCCCATTAGTATTCTAGTGGGCATGCCTATTCGAGCGTCATTTCAACCCTTAAG-CCCTGTTGCTTAGTGTTGGGAATCTACCCTCCTGGGAGGTAGTTCCCGAAAATCAGTGGCGGTGTTC-GGTACACACATAGCGTAGTAAATCCTATCTCGCTTCTGTAGTGGCCTGAATATCCCGCCGTGAAACCCCCTAA-TTTTCCATGGTTGACCTCGGATTAGG-----------------------------------------TTGAAATCTGGCCCTCG-GGTCCGAATTGTAATTTGTAGAGGATGCTTTTGGTGCGGTGCCTTCCGAGTTCCCTGGAACGGGACGCCATAGAGGGTGAGAGCCCCGTACGGTTGGAAGCCAAGCCTATATATAGCTCCTTCGACGAGTCGAGTAGTTTGGGAATGCTGCTCTAAATGGGAGGTAAATTTCTTCTAAAGCTAAATACCGGCCAGAGACCGATAGCGCACAAGTAGAGTGATCGAAAGATGAAAAGCACTTTGAAAAGAGGGTTAAATAGCACGTGAAATTGTTGAAAGGGAAGCGTTTATGACCAGACCTCTTCCAGGCGGATCATCCGGTGTTCTCACCGGTGCACTTCGTCTGGTTTAGGCCAGCATCGGTTTCCTTAGGGGGATAAAAGCCTGGGGAATGTGGCTCTTTCGAGAGTGTTATAGCCCCTAGCATAATACCCTTCAGGGGACCGAGGACCGCGCTTCGGCATGGATGCTGGCGTAATGGTTATCAACGACCCGTCTTGAAACACGGACCAAGGAGTCGAACATTTGTGCGAGTGTTTGGGTGTTAAACCCTCACGCGTAATGAAAGTGAACGGAGGTGAGAGCCCCTCGGGGTGCATCATCGACCGATCCTGATGTCTTCGGATGGATTTGAGTAAGAGCATAACTGTTCGGACCCGAAAGATGGTGAACTATGCGTGGATAGGGTGAAGCCAGAGGAAACTCTGGTGGAGGCTCGCAGCGGTTCTGACGTGCAAATCGATCGTCAAATCTGCGCATGGGGGCGAAAGACTTATCGAACCATCTAGTAGCTGGTTACCGCCGAAGTTTCCCTCAGGATAGCAGTGTTGTATTCAGTTTTATGAGGTAAAGCGAATGATTAGGGACTCGGGGGCGCTATATTGCCTTCATCCATTCTCAAACTTTAAATATGTAAGAAGCCCTTGTTACTTCATTGAACGTGGGCATTCGAATGTATCAACACTAGTGGGCCATTTTTGGTAAGCAGAACTGGCGATGCGGGATGAACCGAACGCGAGGTTAAGGTGCCAGAGTGGACGCTCATCAGACACCACAAAAGGTGTTAGTACATCTAGACAGTTGGACGGTGGCCATGGAAGTCGGAATCCGCTAAGGACTGTGTAACAACTCACCAACCGAATGTACTAGCCCTGAAAATGGATGGCGCTCAAGCGTCTCACCCATACCTCGCCCTTAGGGTAGAAACGATGCCTTAAGG-----------------------------------------------------------------------------------------------------------------------------------------------------------------CGCT-TTCTCACTTGAGAAGAACCAACACGCCTATTGGGCGAGATGGAAAGTTGGCGAAGCCCCGGCAGCTTCACAATACCCATTGGGGTCTAGTCTGCCCGGCCGAGACGCCCGAGGGTCAGGCTTGCGGTCTGGTGAAGAACTTGTCGCTGATGTGTTCGATCAGTGTTGGTACCTCTACGGATCCTATCGTAGACTACATGATTACCAGAAATATGGAGGTTCTCGAGGAGTACGAACCGCTGCGATACCCCGATGCTACTAAGATCTTCCTCAACGGCTCTTGGATCGGCGTACATCAGAATCCCAAGGCTCTAGTGAGGGATGTTCAGAATTTACGTCGTACCAATCAGATCCCGGCCGAGGTGTCGTTGGTCCGCGACATTCGCGATCGTGAATTCAAGATCTTTTCAGATGCCGGTCGTGTCATGCGCCCCATGTTCGTTGTACACCAAGAAGACA---CCGAGGATGGTATTAAG------------AAGGGAACGCTTGCTCTCACCAAGGACATGATCGCGAGGCTCGAGGCAGATCTCGACGTAGATCCTGATAGTGAGGAGTACTTTGGCTGGGAAGGCCTGGTCAATGAAGGTGCCATCGATTATCTTGATGCCGAGGAGGAAGAAACGTGCATGATTTGCATGACGCCCGAGGAACTCGAGGGCTACCGCCAGCGTAAGGCCGGATTCGAAGTTTCTCAGGATAACGGGGAT------GAGATT------AATAAGCGACTCAAGACTAAGATCAATCCGACGACACATATGTATACTCATTGCGAGATCCATCCCAGTATGCTTCTAGGTATTTGCGCAAGCATTATTCCGTTCCCGGATCATAATCAGGTACCCCTGAACGCGTCCCGAAAACCCCAACTTCCCCTGATTTCATGCTCCTACCCCTCAAGCACAAACACCACAAACCCAAAAC-GAGATATCTCAGTGCCCAGCATCGC---------AGACTACA--TCGGATTATT-TGAAGCTAAAAGCTAACCTTA-TTTCTTCGTCTCAATAGGTTCACCTCCAGACCGGCCAATGCGTAAGAACCACCTATACCGACCATCGATCG-TCAACGCGATAAAAATATAGCGGGGCTCACG--AATTTTATAGGGTAACCAAATTGGTGCCGCTTTCTGGCAAACCATCTCTGGCGAGCACGGTCTCGACAGCAATGGCGTGTATG--------TGCTTGATTGGACAATTCT---TCATATGGGGATCGAAAATTAATAATTTCTGAATAGCTACAACGGAACCTCTGAGCTTCAGTTGGAGCGCATGAGCGTCTACTTCAACGAGGTACGTCGGAATTAAGATAAAAGCTACATGCGCAAGAATTGTCACTAATTAT--TGATATGCGCAGGCTTCCGGCAACAAGTATGTCCCCCGTGCCGTCCTCGTCGATCTCGAGCCCGGCACCATGGATGCCGTCCGTGCTGGTCCTTTCGGTCAGCTCTTCCGACCCGACAACTTCGTCTTTGGTCAATCCGGTGCTGGCAACAACTGGGCCAAGGGTCACTACACTGAGGGTGCTGAGCTTGTTGACAACGTTTTGGATGTCGTTCGTCGTGAGGCTGAGGGCTGCGACTGCCTTCAGGGTTTCCAGATTACCCACTCGCTCGGTGGTGGTACCGGTGCCGGTATGGGTACCTTGTTGATCTCCAAGATCCGCGAGGAGTTCCCCGACCGAATGATGGCCACCTTCTCCGTCGTTCCCTCCCCCAAGGTCTCCGACACCGTCGTCGAGCCCTACAACGCCACCCTGTCCGTTCACCAGCTGGTCGAGAACTCGGACGAGACCTTCTGCATTGATAACGAGGCTCTGTACGATATCTGCATGCGTACCCTTAAGCTATCCAACCCCTCGTATGGTGACCTGAACCACCTGGTCTCCGCCGTTATGTCGGGTGTCACCACTTGCTTGCGATTCCCTGGTCAGCTAAACTCTGACCTGCGCAAGTTGGCCGTCAACATGGTGCCCTTCCCTCGTCTGCACTTCTTCATGGTTGGCTTCGCTCCTCTGACCAGCCGTGGTGCTTACTCTTTCCGTGCTGTCACCGTTCCCGAGTTGACACAGCAGATGTTCGACCCCAAGAACATGATGGCTGCCTCTGACTTCCGTAACGGTCGCTACCTGACGTGCTCTGCCATCTTGTAAGAGACCTGCTTTAAAGTTTTGAT-AAGTGCTTATTTGCTAACTCCTAATCTTTAGCCGTGGCAAGATCTCCA
	Hypoxylon_perforatum_France	CATTACTGAGTTCTACAAAACTCCCAACCCTTTGTGAATTATACCTT-AGTTGCCTCGGCGTCGAGCGAGACCTACCCGGGAGCTACCCTGACCTACCCTGTAGACGGCTACCCTGGAGCTACCCTGTAGTTGCACTTTCGCGTCGCCGGTGGACTACCAAACTCTTAT-ATGTATAGTGTATCTCTGAATTCTT-AACAAAATTAGTTAAAACTTTCAACAACGGATCTCTTGGTTCTGGCATCGATGAAGAACGCAGCGAAATGCGATAAGTAATGTGAATTGCAGAATTCAGTGAATCATCGAATCTTTGAACGCATATTGCGCCCAGTAGTATTCTACTGGGCATGCCTATTCGAGCGTCATTTCAACCCTTACG-CCCTGTAGCGTAGTGTTAGGACTCTACTCT-TTAGAGAGCAGTTCCCTAAAACCAGTGGCAGTGTTC-GGTACACTCATAGCGTAGTAATT--CTTCTCGCTTCTGCAGTGGCCCGTACTACTCGCCGTAAAACCCCTAAT-TTTCTAATGGTTGACCTCGGATTAGGATTGCCCTAGTAACGGCGAGTGAAGCGGCAACAGCTCAAATTTGAAATCTGGCCCTCGTGGTCCGAGTTGTAATTTGTAGAGGATGCTTTTGGCGCGGTGCCTTCTGAGTTCCCTGGAACGGGACGCCAGAGAGGGTGAGAGCCCCGTACGGTTGGACACCTAGCCTCTGTATAGCTCCTTCGACGAGTCGAGTAGTTTGGGAATGCTGCTCTAAATGGGAGGTAAATTTCTTCTAAAGCTAAATACCGGCCAGAGACCGATAGCGCACAAGTAGAGTGATCGAAAGATGAAAAGCACTTTGAAAAGAGGGTTAAATAGCACGTGAAATTGTTGAAAGGGAAGCGTTTGCGACCAGACCTTTTCCTGGCGGATCATCCGGTGTTCTCACCGGTGCACTTCGCTTGGTTTAGGCCAGCATCGGTTTTCTTAGGGGGATAAAGGCTTAGGGAACGTAGCTCCTCCGGGAGTGTTATAGCCCTCTGCGTAATACCCTTCAGGGGACCGAGGACCGCGCTCT-GCAAGGATGCTGGCGTAATGGTCGTCAACGACCCGTCTTGAAACACGGACCAAGGAGTCGAACATTTGTGCGAGTGTTTGGGTGTTAAACCCTCACGCGTAATGAAAGTGAACGGAGGTGAGAGCCCTTACGGGTGCATCATCGACCGATCCTGATGTCTTCGGATGGATTTGAGTAAGAGCATAACTGTTCGGACCCGAAAGATGGTGAACTATGCGTGGATAGGGTGAAGCCAGAGGAAACTCTGGTGGAGGCTCGCAGCGGTTCTGACGTGCAAATCGATCGTCAAATCTGCGCATGGGGGCGAAAGACTTATCGAACCATCTAGTAGCTGGTTACCGCCGAAGTTTCCCTCAGGATAGCAGTGTTGTCTTCAGTTTTATGAGGTAAAGCGAATGATTAGGGACTCGGGGGCGCTATTTAGCCTTCATCCATTCTCAAACTTTAAATATGTAAGAAGCCCTTGTTACTTAATTGAACGTGGGCATTCGAATGTACCAACACTAGTGGGCCATTTTTGGTAAGCAGAACTGGCGATGCGGGATGAACCGAACGCGGGGTTAAGGTGCCAGAGTGGACGCTCATCAGACACCACAAAAGGTGTTAGTACATCTTGACAGCAGGACGGTGGCCATGGAAGTCGGAATCCGCTAAGGACTGTGTAACAACTCACCTGCCGAATGTACTAGCCCTGAAAATGGATGGCGCTCAAGCGTCTCACCCATACCTCGCCCTCAGGGTAGAAACGATGCCCTGAGG--------------------------------------------------------------------------------------------------------------------------------------TACACTT------TCGCCT-CGA----CGCT-TTCTCATTTGAGAAGAACTAACACGCCCATCGGGCGAGATGGAAAGCTGGCAAAGCCTCGACAGCTTCACAATACCCATTGGGGTCTGGTCTGCCCCGCCGAAACGCCTGAGGGTCAAGCCTGCGGTCTGGTGAAGAACTTATCACTGATGTGTTCCATCAGCGTCGGCACATCTACGGATCCCATCGTAGATTACATGATTACGAGAAATATGGAGGTACTCGAGGAGTACGAACCCTTACGATACCCCGACGCCACGAAAATCTTCCTCAACGGCTCTTGGATCGGCGTGCACCAGAACCCTAAAGCTCTGGTGAGAGATGTTCAGAATCTGCGCCGGACCAATCAGATCCCGGCCGAGGTGTCGTTGGTCCGCGACATACGTGATCGTGAATTCAAGATCTTTTCAGATGCTGGCCGCGTTATGCGCCCCATGTTCGTTGTTAACCAAGAGGACA---CGGAGGGTGGCGCTAAG------------AAGGGAACGCTAGCTCTCACCAAGGAGATGATTCAGAGGCTCGAAGCAGATGTCGAGATAGATCCTAACAGTCAGGAGTACTTTGGCTGGCAAGGCTTGGTCAACGAAGGTGCCATCGATTATCTTGATGCCGAGGAGGAAGAAACGGCCATGATCTGCATGACACCCGAAGACCTCGAGACCTACCGACAGACTAAGGCCGGATACCAAGTGTCGCAAGACAACGGGGAT------GAGGTT------AACAAACGTCTGAGGACCAAAGTCAATCCGACCACTCACATGTACACTCACTGTGAGATCCACCCTAGCATGCTTCTAGGTATCTGTGCCAGCATCATTCCGTTCCCGGATCACAACCAGGTACCCCTGAACGCGTCCCGAAAACCCCAATTTCCCCTGATTTCATGCTCCTACCCCTCACGCACAAACACCACAAACACAAAAC-GAGATATCTCCATTCCCTGCATCGC---------AGACTTCA--GCAGAGTTTTGGGGAAATGAAAGCTAACCTTA-TATCTTCGTCTCAATAGGTTCACCTCCAGACCGGCCAATGCGTAAGAATTACCTACCCCAACTACCGACTA-TCAACGCGATAAAACGATAGCGGGGCTCACGAATATTATATAGGGTAACCAAATTGGTGCTGCTTTCTGGCAAACCATCTCTGGCGAGCACGGTCTCGACAGCAATGGCGTGTACG--------TATTTCATTGGTCAATCCT---TCGGATGGGAGTTGGATATTAATGGTTTATCAACAGCTACAACGGAACCTCTGAGCTACAGCTGGAGCGCATGAGCGTCTACTTCAACGAGGTACGTCGAAATCAAGAACAAGAATACATGCGCAAAGCCCGTTACTAATTATCTTGACTTGTGCAGGCTTCCGGCAACAAGTATGTTCCCCGTGCCGTCCTCGTCGATCTCGAGCCCGGTACCATGGACGCCGTCCGTGCTGGTCCCTTCGGTCAACTCTTCCGACCCGACAACTTCGTCTTTGGTCAATCCGGTGCCGGCAACAACTGGGCCAAGGGTCACTACACTGAGGGTGCTGAGCTGGTCGACCAGGTTTTGGATGTTGTTCGTCGTGAGGCTGAGGGCTGTGACTGCCTCCAGGGTTTCCAGATTACCCACTCGCTCGGTGGTGGTACCGGTGCCGGTATGGGTACCTTGTTGATCTCCAAGATCCGCGAGGAGTTCCCCGACCGAATGATGGCCACCTTCTCCGTCGTTCCCTCCCCCAAGGTCTCTGACACCGTTGTCGAGCCTTACAACGCTACCCTTTCCGTCCACCAGCTGGTCGAGAACTCGGACGAGACCTTCTGCATTGATAACGAGGCTCTATACGATATCTGCATGCGTACCCTGAAGCTATCCAACCCCTCGTACGGTGACCTGAACCACCTGGTCTCTGCTGTCATGTCGGGTGTCACCACTTGCCTGCGATTCCCCGGTCAGCTGAACTCTGACCTCCGCAAGTTGGCTGTCAACATGGTGCCCTTCCCCCGTCTGCACTTCTTCATGGTCGGCTTCGCTCCTCTGACCAGCCGCGGCGCTTACTCCTTCCGTGCTGTCACCGTTCCCGAGTTGACGCAGCAGATGTTCGACCCCAAGAACATGATGGCTGCCTCTGACTTCCGCAACGGTCGTTACCTGACATGCTCTGCCATCTTGTAAGATACTATGTCCAAATCGTCAAT-AAATGTTTATTTGCTAACCCTTAATCTCTAGCCGTGGCAAGATCTCCA
	Annulohypoxylon_michelianum	CATTAACGAGTTACCAAAACTCCAAAACCCTTTGTGAACCTTACCT--AGTTGCCTCGGCGTGAGCT-GCGGTTACCCTGGAGCTACCCTGGCTTACCCCGTAAGTGGTCAGGAAGAAGCTACCCTGG-AACCGGCCTACGGCCCGCCGGAGGACCGCTAAACTCTGTCTTATACCACTGTATCTCTGAATTCGTAACTAAAATAAGTTAAAACTTTCAACAACGGATCTCTTGGTTCTGGCATCGATGAAGAACGCAGCGAAATGCGATAAGTAATGTGAATTGCAGAATTCAGTGAATCATCGAATCTTTGAACGCACATTGCGCCCATTAGTATTCTAGTGGGCATGCCTATTCGAGCGTCATTTCGACCCTTAAG-CCTTGCTGCTTAGCGTTGGGAGTCTACGGC----TGGCGTAGCTCCTTAAAGTCAGTGGCGGAGTTATGGCACACTCTAAGCGTAGTAATCTTCCTCTCGCTTCTGTAGTTGCCTTAACTGCCTGCCGTAAAACCCCCTATATTTCTAATGGTTGACCTCGGATTAGGATTGCCCTAGTAACGGCGAGTGAAGCGGCAACAGCTCAAATTTGAAATCTGGCCCTCGCGGTCCGAGTTGTAATTTGTAGAGGATGCTTTTGGTACGGTGCCTTCCGAGTTCCCTGGAACGGGACGCCAGAGAGGGTGAGAGCCCCGTACGGTGGGACACCTATCCTATATATAGCTCCTTCGACGAGTCGAGTAGTTTGGGAATGCTGCTCTAAATGGGAGGTAAATTTCTTCTAAAGCTAAATACCGGCCAGAGACCGATAGCGCACAAGTAGAGTGATCGAAAGATGAAAAGCACTTTGAAAAGAGGGTTAAATAGCACGTGAAATTGTTGAAAGGGAAGCGTTTGCGACCAGACCTTTTCCAGGCGGATCATCCGGTGTTCTCACCGGTGCACTTCGCCTGGTTTAGGCCAGCATCGGTTTCCTTAGGGGGATAAAGGCCTGGGGAACGTAGCTCTTTAGGGAGTGTTATAGCCCCTCGCGTAATACCCCTCAGGGGACCGAGGACCGCGCTCT-GCAAGGATGCTGGCGTAATGGTCGTCAACGACCCGTCTTGAAACACGGACCAAGGAGTCGAACATTTGTGCGAGTGTTTGGGTGTTAAACCCTCACGCGTAATGAAAGTGAACGGAGGTGAGAGCCCTTAGGGGTGCATCATCGACCGATCCTGATGTCTTCGGATGGATTTGAGTAAGAGCATAACTGTTCGGACCCGAAAGATGGTGAACTATGCGTGGATAGGGTGAAGCCAGAGGAAACTCTGGTGGAGGCTCGCAGCGGTTCTGACGTGCAAATCGATCGTCAAATCTGCGCATGGGGGCGAAAGACTTATCGAACCAT--------------------------------------------------------------------------------------------------------------------------------------------------------------------------------------------------------------------------------------------------------------------------------------------------------------------------------------------------------------------------------------------------------------------------------------------------------------------------------------------------------------------------------------------------------------------------------------CGATATACCTTCCGCGTCCGAC-TCC----TCCT-CCTCCATTTGAGACGAACGAACACGCCCATCGGAAGAGACGGAAAGCTAGCCAAGCCGCGGCAGCTTCACAACACTCATTGGGGTCTGGTCTGTCCGGCAGAGACGCCCGAAGGCCAGGCTTGCGGGCTGGTGAAGAACTTGTCCCTGATGTGTTCCATCAGCGTTGGTACGTCGACAGATCCCATTGTAGACTACATGATTACTAGGAATATGGAAGTCCTCGAGGAATATGAGCCGATGAGATACCCAAACGCCACGAAGATCTTCCTCAACGGCTCTTGGATCGGCGTGCACCAGGACGCCAAGACCCTCGTCAGAGATGTCCAGGCGCTTCGCCGGGCCAACCAGATTCCCGCCGAGGTATCGCTGGTTCGTGATATCCGCGACCGCGAATTCAAGATCTTCTCGGATGCCGGTCGCGTGATGCGTCCCTTGTTCCGCGTACAGCAGGAGGATATCCAGGAGCTGAGCATCGAG------------AAAGGCACGCTGGCTCTTACCAAGCAGATGATCAAGCGCCTAGAGACGGACGTCGATTTGGATCCGGAGAGCGAAGGGTACTTCGGCTGGCAAGGCCTGGTCAACGAGGGTGTTATCGAGTTCCTCGACGCGGAGGAAGAGGAGACCGCCATGATCTGCATGACGCCCGAAGATCTAGACATTTACCGCATGACCAAGCTCGGATACGACGTAGCCCAGGACAACGGTGAC------GAGGTT------AACAAGCGACTGAAGACCAAAGTGAACCCGTCGACGCACATGTATACCCACTGCGAAATCCATCCCAGCATGCTCCTAGGCATCTGCGCGAGCATCATCCCGTTCCCGGACCACAACCAGGTACCGATTATCGCCT----AAACCTTGAAGATCTCCAGGA-------TTCCCAACAACATCCAGAG---------------------------------------GTTACACCAGCATCAAGTTCCACAACGATAGAGTTTGTGAATCGAAGCTAACCGCA-TATTTC-ATCTCAATAGGTTCACCTCCAGACCGGCCAATGCGTAAGTACTA-CGATCA------ACGACGAGATATCGCGCT-GGAGTATAGTGGGGCTTACACGAATATCGTAGGGTAACCAAATTGGTGCTGCTTTCTGGCAAACCATCTCTGGCGAGCACGGTCTCGACAGCAATGGCGTGTAAG--------TGTTTGAGTTGCCAATTCG---GAATGCCAAGAATAGCAACTAATCACCAATAAACAGCTACAACGGAACTTCCGAGCTCCAGCTCGAGCGCATGAGCGTTTACTTCAACGAGGTACGCAACCAGGGGGACCTTCAACACATGTGGAAGAGTAGTTACTAATCACCCCAACATGCACAGGCATCTGGTAACAAATACGTTCCTCGAGCCGTCCTCGTCGATCTCGAGCCCGGTACCATGGATGCCGTCCGTGCTGGTCCTTTCGGCCAGCTCTTCCGACCTGACAACTTCGTCTTCGGTCAGTCCGGTGCCGGAAACAACTGGGCCAAGGGTCACTACACTGAGGGTGCCGAGCTTGTCGACAACGTTCTGGATGTCGTTCGTCGCGAGGCTGAGGGATGCGACTGCCTTCAGGGTTTCCAGATCACCCACTCTCTCGGTGGTGGTACCGGTGCCGGTATGGGTACTCTGTTGATCTCCAAGATCCGCGAAGAGTTCCCCGACCGCATGATGGCTACGTTCTCCGTCGTTCCCTCCCCTAAGGTTTCCGACACCGTTGTCGAGCCTTACAACGCCACTCTCTCCGTCCACCAGCTGGTCGAGAACTCCGATGAGACCTTCTGCATTGACAACGAGGCTCTCTACGACATCTGCATGCGTACGCTGAAGCTGTCTAACCCCTCGTACGGCGACCTGAACCATCTGGTCTCCGCCGTCATGTCCGGTGTTACTACCTGCTTGCGTTTCCCTGGTCAGCTGAACTCTGATCTGCGCAAGCTCGCCGTGAACATGGTTCCTTTCCCTCGTCTCCACTTCTTCATGGTCGGATTCGCTCCCCTGACCAGCCGTGGCGCTTACTCCTTCCGTGCCGTCACCGTTCCCGAGTTGACTCAGCAGATGTTCGACCCCAAGAACATGATGGCTGCCTCCGACTTCCGCAACGGTCGCTACCTGACATGCTCTGCCATCTT----------------------------------------------------------------------------
	Hypoxylon_haematostroma	CATTACAGAGTTATCC--AACTCCCAACCCTTTGTGAACCTTACCGC-AGTTGCCTCGGCGCGAGCC-GCGGCTACCCTGCAGCTACCCT-------------------------GTAGCTGCCGCGT-AGCACGCACATGGCCCGCCGGTGGACAGCTAAACTCTTGTATGTACACAAGTATGTCTGATTGCTTAAATAAAATAAGTCAAAACTTTCAACAACGGATCTCTTGGTTCTGGCATCGATGAAGAACGCAGCGAAATGCGATAAGTAATGTGAATTGCAGAATTCAGTGAATCATCGAATCTTTGAACGCACATTGCGCCCATTAGTATTCTAGTGGGCATGCCTATTCGAGCGTCATTTCAACCCTTAAGCCTCTGTCGCTTAGCGTTGGGAGCCTACGTC--TACAGCGTATCTCCTCAAAGTCAGTGGCGGTGCTGGAGCACACTCTCAGCGTAGTAGTTTTCTTCTCGCTTCTGTAGTGGCCCCTGCAGCCTGCCGTAA------------------------------------------------------------------------------------------CCTCGCGGTCCGAGTTGTAATTTGTAGAGGATGCTTTTGGTGCGGCGCCTTCCGAGTTCCCTGGAACGGGACGCCGGAGAGGGTGAGAGCCCCGTACGGTTGGACGCCTAGCCTATATATAGCTCCTTCGACGAGTCGAGTAGTTTGGGAATGCTGCTCTAAATGGGAGGTAAATTTCTTCTAAAGCTAAATACCGGCCAGAGACCGATAGCGCACAAGTAGAGTGATCGAAAGATGAAAAGCACTTTGAAAAGAGGGTTAAATAGCACGTGAAATTGTTGAAAGGGAAGCGTTTGCGACCAGACTTTTTCCAGGGGAATCATCCGGTGTTCTCACCGGTGCACTTCCCCTGGTTTAGGCCAGCGTCGGTTCTCTTAGGGGGATAAAGGCTTGGGGAACGTAGCTCTTTCGGGAGTGTTATAGCCCCTCGCGTAATACCCTTCGGGGGACCGAGGATCGCGCTCT-GCAAGGACGCTGGCGTAATGGTCGTCAACGACCCGTCTTGAAACACGGACCAAGGAGTCGAACATTTGTGCGAGTGTTTGGGTGTTAAACCCTCACGCGTAATGAAAGTGAACGGAGGTGAGAGCCCTCACGGGTGCATCATCGACCGATCCTGATGTCTTCGGATGGATTTGAGTAAGAGCATAACTGTTCGGACCCGAAAGATGGTGAACTATGCGTGGATAGGGTGAAGCCAGAGGAAACTCTGGTGGAGGCTCGCAGCGGTTCTGACGTGCAAATCGATCGTCAAATCTGCGCATGGGGGCGAAAGACTTATCGAACCATCTAGTAGCTGGTTACCGCCGAAGTTTCCCTCAGGATAGCAGTGTTGTCTTCAGTTTTATGAGGTAAAGCGAATGATTAGGGACTCGGGGGCGCTATTTTGCCTTCATCCATTCTCAAACTTTAAATATGTAAGAAGCCCTTGTTACTTAGTTGAACGTGGGCATTCGAATGTACCAACACTAGTGGGCCATTTTTGGTAAGCAGAACTGGCGATGCGGGATGAACCGAACGCGGGGTTAAGGTGCCAGAGTGGACGCTCATCAGACACCACAAAAGGTGTTAGTACATCTTGACAGCAGGACGGTGGCCATGGAAGTCGGAATCCGCTAAGGACTGTGTAACAACTCACCTGCCGAATGTACTAGCCCTGAAAATGGATGGCGCTCAAGCGTCTCACCCATACCTCGCCCTTAGGGTAGAAACGAAGCCCTAAGGGCTTCCAGATCGAGCTCGCTGCAAAACCCGCCATTATTACCAACGGGNTGAAGTATTCCCTTGCCACTGGTAACTGGGGTGACCAGAANAAGGNNATGAGCTCGACCGCTGGTGTATCGCAGGTCCTGAATAGATACACAT------TCGCGT-CGA----CTCT-TTCTCACTTGAGAAGAACCAACACCCCCATTGGGAGAGACGGGAAATTGGCGAAACCCCGTCAGCTTCATAACACTCATTGGGGCTTGGTCTGCCCGGCCGAAACGCCCGAAGGCCAGGCCTGTGGACTGGTGAAGAACTTGTCATTGATGTGCTCCATCAGCGTTGGCACGTCAACGGACCCTATCGTGGACTACATGATTACCAGGAATATGGAGGTCCTAGAGGAATACGAGCCGATGCGATACCCCAACGCCACTAAGATCTTCCTCAATGGCTCTTGGATCGGTGTTCACCAAGATCCCAAGTCTCTCGTCAGGGATGTCCAGCAGCTACGTCGGGCCAACCAGATCCCATCAGAGGTGTCATTGGTTCGCGATATTCGAGATCGAGAGTTCAAGATCTTCTCGGACGCTGGGCGTGTCATGCGCCCCTTGTTTGTCGTGCAGCAAGAGGATATGCCCGAAAAGAATGTTTCC------------AAGGGGACATTAGCTCTCACCAAGGAGATGATCCAGAGACTAGAAGCGGATGTCGACATAGACCCGGATAGCGACGAGTATTTCGGTTGGCAGGGTCTGGTTAACTCGGGTGTTATCGAGTATCTGGACGCCGAGGAAGAGGAGACGGCCATGATATGCATGACACCTGAGGACCTGGAGACGTATCGCATGGCCAAGGCCGGATATGATGTGACGCAGGATAATGGAGAC------GAGATT------AACAGACGACTAAAAACCAAGATAAATCCTACCACGCACATGTATACCCATTGCGAGATTCACCCCAGCATGCTTCTGGGCATCTGCGCCAGCATTATTCCCTTCCCCGACCACAACCAGGTACCCTGCAACGCGTCTTGGTTT-------CCCCTTGGAT-------TTGCACCCCTCGCCCATACCAACCATCAACGCA-------------------TTCAACGGTTC--CAACCTTATACCGAA-------CTATCACGCGAATCGAAGCTAATCATG-TCTCTTCCTATCTATAGGTTCACCTTCAAACCGGCCAGTGCGTAAGTGCGAGCCCTCGCGACACCCGATGATTTGTAGCAGGGAAGGTTCCACAGAACTCATACAGAGATTATAGGGTAACCAAATCGGTGCTGCTTTCTGGCAAACCATCTCTGGCGAGCATGGTCTCGACAGCAATGGCGTGTACG--------TATTTTATTCGACAATTCC---AATCTTGAGAATCCGTAACTAACAACCAATAAACAGCTACAACGGAACCTCTGAGCTCCAGCTCGAGCGCATGAGCGTCTACTTCAACGAGGTACATACCTATTGAGATCCGTAACGGATACGCGCGAATAGTCACTGACTGTACTGACACGCACAGGCTTCCGGTAACAAGTATGTTCCCCGTGCCGTTCTCGTCGATCTCGAGCCCGGTACCATGGACGCCGTCCGTGCTGGTCCCTTCGGTCAGCTCTTCCGTCCCGACAACTTCGTCTTCGGCCAATCTGGTGCCGGCAACAACTGGGCCAAGGGTCACTACACTGAGGGTGCTGAGCTTGTTGACAACGTCCTCGACGTTGTCCGTCGTGAGGCTGAGGGCTGTGATTGCCTCCAGGGTTTCCAGATCACCCACTCACTCGGTGGTGGTACCGGTGCCGGTATGGGTACCTTGTTGATCTCCAAGATTCGCGAGGAGTTCCCCGACCGCATGATGGCAACCTTCTCCGTCGTTCCCTCCCCCAAAGTTTCCGACACCGTCGTCGAGCCTTACAATGCCACTCTCTCCATCCACCAGCTGGTTGAGAACTCGGACGAGACCTTCTGCATTGATAACGAGGCCCTCTACGACATCTGCATGCGCACGCTTAAGTTGTCCAACCCGTCTTACGGCGACCTGAACCACCTGGTCTCCGCCGTCATGTCTGGCGTTACCACTNGCTTGCGATTCCCCGGCCAGTTGAACTCCGATCTGCGCAAGCTTGCCGTCAACATGGTTCCCTTCCCTCGTCTCCACTTCTTCATGGTCGGCTTTGCTCCCCTGACCAGCCGCGGCGCCTACTCCTTCCGCGCCGTTACCGTCCCCGAGTTGACCCAGCAGATGTTCGACCCCAAGAACATGATGGCTGCTTCCGACTTCCGCAGCGGTCGATACCTGACATGCT-TGCCATCTTGTAAGATATTCACCCCATT---------------------------------------------------------
	Hypoxylon_lateripigmentum	-------------------------AAACCTTTGTGAACTTAACCGT-CGTTGCCTCGGCGTGAGCT-GCGGCTACCCGGTAGCTACCCT-------------------------GTAGCTACCCTGT-AGCCGGTTCACGGCCCGCCGAAGGACAGCTAAACTCTTGTAATTACCACTGTATCTCTGAATTGTC-AACTAAATAAGTTAAAACTTTCAACAACGGATCTCTTGGTTCTGGCATCGATGAAGAACGCAGCGAAATGCGATAAGTAATGTGAATTGCAGAATTCAGTGAATCATCGAATCTTTGAACGCACATTGCGCCCATTAGTATTCTAGTGGGCATGCCTATTCGAGCGTCATTTCAACCCTTAAGCCAATGCTGCTTAGTGTTGGGAGCATACCCTCCCCGGGGGTATCTCCTTAAAGTTAGTGGCGGAGTTAGGGCACACTCTCAGCGTAGTAATT--TCTCTCGCTCGG------------------------------------------------------------------------------------------------------ATTTGAAATCTGGCCCTCGTGGTCCGAGTTGTAATTTGTAGAGGATGCTTTTGGTGCGGTGCCTTCCGAGTTCCCTGGAACGGGACGCCAGAGAGGGTGAGAGCCCCGTACGGTTGGACGCCTAGCCTACATATAGCTCCTTCGACGAGTCGAGTAGTTTGGGAATGCTGCTCTAAATGGGAGGTAAATTTCTTCTAAAGCTAAATACCGGCCAGAGACCGATAGCGCACAAGTAGAGTGATCGAAAGATGAAAAGCACTTTGAAAAGAGGGTTAAATAGCACGTGAAATTGTTGAAAGGGAAGCGTTTACGACCAGACCTTCTCCGGGGGGATCATCAGGTGTTCTCACCTGTGCACTTCCCCCGGTTTAGGCCAGCATCGGTTTCCTTAGGGGGATAAAGGCTCGGGGAACGTAGCTCCTTAGGGAGTGTTATAGCCCCTTGCGTAATACCCCTCGGGGGACCGAGGACCGCGCTCT-GCAAGGATGCTGGCGTAATGGTCGTCAACGACCCGTCTTGAAACACGGACCAAGGAGTCGAACATTTGTGCGAGTGTTTGGGTGTTAAACCCTCACGCGTAATGAAAGTGAACGGAGGTGAGAGCCCTTACGGGTGCATCATCGACCGATCCTGATGTCTTCGGATGGATTTGAGTAAGAGCATAACTGTTCGGACCCGAAAGATGGTGAACTATGCGTGGATAGGGTGAAGCCAGAGGAAACTCTGGTGGAGGCTCGCAGCGGTTCTGACGTGCAAATCGATCGTCAAATCTGCGCATGGGGGCGAAAGACTTATCGAACCATCTAGTAGCTGGTTACCGCCGAAGTTTCCCTCAGGATAGCAGTGTTGTCTTCAGTTTTATGAGGTAAAGCGAATGATTAGGGACTCGGGGGCGCTATTTTGCCTTCATCCATTCTCAAACTTTAAATATGTAAGAAGCCCTTGTTACTTAGTTGAACGTGGGCATTCGAATGTACCAACACTAGTGGGCCATTTTTGGTAAGCAGAACTGGCGATGCGGGATGAACCGAACGCGGGGTTAAGGTGCCAGAGTGGACGCTCATCAGACACCACAAAAGGTGTTAGTACATCCAGACAGCAGGACGGTGGCCATGGAAGTCGGAATCCGCTAAGGACTGTGTAACAACTCACCTGCCGAATGTACTAGCCCTGAAAATGGATGGCGCTCAAGCGTCTCACCCATACCTCGCCCTTAGGGTAGGATCGATGCCCTAAGGGTTTCCAGATTGAGCTAGCAGCCAAACCCGCTATCATCACAAATGGATTGAAGTACTCTCTTGCCACAGGTAACTGGGGTGATCAGAAGAAGGCGGCGAGCTCGACTGCCGGTGTGTCACAGGTCTTGAACCGTTACACTT------TCGCAT-CGA----CTCT-ATCTCACTTGAGGCGAACAAACACTCCTATCGGGAGAGACGGCAAGCTTGCTAAGCCTCGACAACTTCACAACACTCATTGGGGTCTGGTCTGTCCGGCTGAGACGCCTGAAGGCCAGGCTTGTGGATTGGTGAAGAACTTGTCGCTCATGTGTTCCATCAGCGTGGGTACATCAACGGATCCTATCGTGGACTACATGATTACGAGAAACATGGAAGTTTTGGAGGAATATGAACCCATGCGATACCCTAACGCTACCAAGATCTTCCTCAATGGTTCTTGGATCGGTGTACATCAGGATCCCAAGACTCTCGTCAGAGATATCCAGATGCTTCGTCGGGCCAACCAAATTCCCTCTGAAGTTTCTTTGGTCCGCGATATCCGTGATCGTGAGTTCAAGATCTTCTCGGATGCCGGTCGTGTCATGCGTCCCTTGTTCGTCGTCCACCAAGAGGATA---CTGAGCAAGGCGCTGCT------------AAGGGAACATTGGCCCTTACCAAAGACATGATCCAGCGACTAGAGGCGGACGTCGATCTAGATCCCGACAGCGAAGAGTACTTCGGCTGGCAAGGCCTGGTCAACGAGGGTGTAATTGAGTTCCTCGATGCGGAGGAAGAGGAGACGGCTATGATTTGCATGACACCAGAAGATTTGGAAGTCTACCGCGCGGCCAAGCTTGGGTATGATGTGGTTCAGGATAACGGTGAT------GAGATT------AATAAACGACTCAAGACGAAGATAAACCCCACGACGCACATGTACACGCATTGCGAGATTCATCCCAGCATGCTTCTCGGCATCTGCGCCAGC------------------------------------------------------------------------------------ACGCACACGT--AAAACCACCACAGCTCCTG-------CGGCTGTTTTCGATACGATGTCAACAAAAAGCAGACGCNCATGACATAGGAATCAAAGCTAACAGTGTTTGTCTC-----AATAGGTTCACCTCCAGACCGGCCAATGCGTAAGTACAA-TGATCA-GACCGCAGACGAAGAAACGCGCTGGAATTATAGAGGGGCTCACAC--AAGCTGCAGGGTAACCAAATCGGTGCTGCTTTCTGGCAAACCATCTCTGGCGAGCACGGTCTCGACAGCAATGGCGTGTAAG--------TACCTGAGTTGTCAATTCC---TGATGCCAAGAACAGGAGCTAACCACCAATATTTAGCTACAACGGAACCTCTGAGCTGCAGCTCGAGCGCATGAGCGTCTACTTCAATGAGGTATGCATGTATCGAAATCAAGGATGGCCATGCTAGGACAGTCACTAATCACCCTAACCTACACAGGCTTCCGGCAACAAGTATGTCCCTCGCGCCGTCCTCGTCGATCTCGAGCCCGGTACCATGGATGCCGTCCGTGCTGGCCCCTTCGGCCAGCTTTTCCGACCTGACAACTTCGTCTTCGGTCAATCCGGTGCCGGAAACAACTGGGCCAAGGGTCACTACACTGAGGGTGCTGAGCTGGTTGACAACGTCCTTGACGTCGTTCGTCGTGAGGCTGAGGGTTGCGACTGCCTCCAGGGTTTCCAGATCACCCACTCCCTCGGTGGTGGTACCGGTGCCGGTATGGGTACCCTCTTGATCTCCAAGATCCGCGAGGAGTTCCCCGATCGCATGATGGCCACCTTCTCCGTCGTTCCTTCCCCTAAGGTCTCCGACACCGTCGTCGAGCCCTACAACGCCACCCTGTCTGTCCACCAGCTGGTCGAGAACTCGGACGAGACCTTCTGCATTGACAACGAGGCTCTGTACGACATCTGCATGCGTACCCTGAAGCTATCCAACCCCTCGTATGGTGACCTGAACCACCTGGTCTCTGCCGTCATGTCCGGTGTTACCACCTGTTTGCGATTCCCCGGCCAGCTGAACTCCGACCTACGCAAGCTCGCCGTGAACATGGTTCCTTTCCCTCGTCTTCACTTCTTCATGGTCGGCTTCGCTCCTCTGACCAGCCGTGGCGCTCACTCCTTCCGTGCCGTCACCGTTCCCGAGTTGACTCAGCAGATGTTCGACCCCAAGAACATGATGGCTGCCTCTGACTTCC--------------------------------------------------------------------------------------------------------------
	Jackrogersella_minutella	CATTACAGAGTAAAACAAACTCCAAAACCCTTTGTGAACCTTACCTT-AGTTGCCTCGGCGTGCGCC-GCGGCTACCCGGGAGGACCGCTG----------TAG-----------GCGGTTACCCTGT-AGCCGGCCCACGGCCCGCCGAAGGACCACTGAACTCTTGTTTATCACATTGCATCTCTGATTTAAACATTAAAATAAGTTAAAACTTTCAACAACGGATCTCTTGGTTCTGGCATCGATGAAGAACGCAGCGAAATGCGATAAGTAATGTGAATTGCAGAATTCAGTGAATCATCGAATCTTTGAACGCACATTGCGCCCATTAGTATTCTAGTGGGCATGCCTATTCGAGCGTCATTTCGACCATTAAGCCCCTGTAGCTTAGCGTTGGGAGCCTACGTCCTCGCGGCGCAGCTCCTCAAAGTCAGTGGCGGAGTCGGGTCGTGCTCTGAGCGTAGTAGTTAATATCTCGCTTCTGCGGTGCCCCCGGCTGCCTGCCGTAAAACCCCCTATATTCGTATTGGTTGACCTCGGATTAGGATTGCCCTAGTAACGGCGAGTGAAGCGGCAACAGCTCAAATTTGAAATCTGGCCCTAGCGGTCCGAGTTGTAATTTGCAGAGGATGCTTTTGGTGCGGTGCCTTCCGAGTTCCCTGGAACGGGACGCCAGAGAGGGTGAGAGCCCCGTACGGTTGGACGCCTACCCTATATATAGCTCCTTCGACGAGTCGAGTAGTTTGGGAATGCTGCTCTAAATGGGAGGTAAATTTCTTCTAAAGCTAAATACCGGCCAGAGACCGATAGCGCACAAGTAGAGTGATCGAAAGATGAAAAGCACTTTGAAAAGAGGGTTAAATAGCACGTGAAATTGTTGAAAGGGAAGCGTTTGCGACCAGACCTTCTCCAGGCGGAACATCCGGTGTTCTCACCGGTGCACTTCGCCTGGTCTAGGCCAGCATCGGTTTCCTTAGGGGGATAAAGGCCTGGGGAACGTAGCTCTTTAGGGAGTGTTATAGCCCCTAGCGTAATACCCCTCGGGGGACCGAGGACCGCGCTTCGGCAAGGATGCTGGCGTAATGGTCGTCAACGACCCGTCTTGAAACACGGACCAAGGAGTCGAACATTTGTGCGAGTGTTTGGGTGTCAAACCCTCACGCGTAATGAAAGTGAACGGAGGTGAGAGCCCTTAGGGGTACATCATCGACCGATCCTGATGTCTTCGGATGGATTTGAGTAAGAGCATAACTGTTCGGACCCGAAAGATGGTGAACTATGCGTGGATAGGGTGAAGCCAGAGGAAACTCTGGTGGAGGCTCGCAGCGGTTCTGACGTGCAAATCGATCGTCAAATCTGCGCATGGGGGCGAAAGACTTATCGAACCAT--------------------------------------------------------------------------------------------------------------------------------------------------------------------------------------------------------------------------------------------------------------------------------------------------------------------------------------------------------------------------------------------------------------------------------------------------------------------------------------------------------------------------------------------------------------------------------------CGATACACTTTCC---TCCGTC-CGA----CCCT-TTCCCATCTTAGACGAACGAACACCCCCATCGGAAGAGACGGAAAGTTGGCCAAACCGCGACAGCTTCACAACACCCATTGGGGTCTCGTCTGTCCGGCCGAGACGCCCGAAGGTCAAGCTTGCGGGTTGGTGAAGAACTTGTCTCTGATGTGTTCCATCAGCGTGGGAACATCGACCGATCCTATCGTGGACTATATGATTACTAGAAATATGGAAGTCCTCGAGGAGTACGAGCCGATGAGATACCCCAACGCGACCAAGATCTTCCTCAACGGCTCCTGGATCGGTGTGCACCAGGACGCCAAGACCCTGGTTCGAGACGTCCAGGCGCTTCGTCGCGCTAATCAGATCCCCTCCGAGGTATCATTAGTGCGTGACATTCGTGATCGCGAGTTCAAGATCTTCTCAGATGCCGGCCGTGTGATGCGCCCCTTGTTTCGCGTACAACAAGAGGACATCCCCGAGAGCGGCATTAGC------------AAGGGCACTCTAGCTCTTAGCAAAGACATGATCCAGCGCTTAGAGGCGGATGTTGATCTGGATCCTGAGAGCGAAGAATACTTTGGCTGGCAAGGCCTGGTCAACGAGGGTGTCATCGAATTCCTCGATGCGGAGGAGGAGGAGACCGCGATGATTTGCATGACGCCCGAAGATCTAGAAATCTTTCGCATGACAAAGCTCGGATACGACATGGTCCAAGACAACGGCGAC------GAGGTG------AATAAGCGACTGAAGACCAAGGTAAACCCGTCGACACACATGTATACCCACTGCGAGATCCATCCCAGCATGCTCCTGGGTATCTGCGCGAGCATCATCCCGTTCCCGGATCACAACCAGGTACCCCTGAACGCGTCCAAA---CTCCAAATCCCCCTGAT-------TTCTGCCCCTCACGCACAGAAAAAACAACATCAAGTCCCAA------TAGCTACCTGCGTTACGCCATCTTGGAAATTCAAAACAATATATTTTCAATCAAAATGCTAACCGCATTTCTCTC-----AATAGGTTCACCTTCAGACCGGCCAATGCGTAAGTTTTATCAC----GACTACAGACGAAATATCGCGAT-AGAAGATAGCGGGGCTCACACAAATATTGTAGGGTAACCAAATCGGTGCTGCTTTCTGGCAAACCATCTCTGGCGAGCACGGCCTCGACAGCAATGGCGTGTAAG--------TATCTAAGTCGTCAATTCA---TATCGCCAAGAATATCAACTAATCACCAATGAACAGTTACAATGGAACTTCTGAGCTCCAGCTTGAGCGCATGAGCGTCTACTTCAACGAGGTACGCAGCTAGATAAACCATCAACATGATTCAGAGAGTAGTTACTAATCACCCCAACATGCACAGGCATCTGGTAACAAGTACGTCCCTCGTGCCGTCCTTGTCGACCTCGAGCCCGGTACCATGGACGCCGTTCGTGCCGGCCCCTTCGGACAGCTTTTCCGACCTGACAACTTCGTCTTCGGCCAGTCTGGTGCCGGAAACAACTGGGCCAAAGGTCATTACACTGAGGGTGCTGAGCTTGTCGACCAGGTTCTCGATGTCGTTCGTCGCGAGGCTGAGGGATGCGACTGCCTCCAGGGTTTCCAAATCACTCACTCCCTCGGTGGTGGTACCGGTGCCGGTATGGGTACTCTGTTGATCTCCAAGATCCGTGAGGAGTTCCCCGACCGAATGATGGCTACCTTCTCCGTCGTTCCCTCCCCCAAGGTCTCCGACACCGTTGTTGAGCCTTACAACGCTACCCTCTCCGTCCACCAGCTGGTCGAGAACTCCGACGAGACCTTCTGCATTGACAACGAGGCTCTCTACGACATCTGCATGCGTACGCTGAAGCTGTCCAACCCCTCGTACGGTGACTTGAACCACCTGGTCTCCGCCGTCATGTCTGGTGTCACCACCTGTCTACGTTTCCCTGGCCAGCTGAACTCCGACTTGCGCAAGCTCGCCGTGAACATGGTTCCCTTCCCCCGTCTTCACTTCTTCATGGTCGGCTTCGCTCCTTTGACCAGCCGTGGCGCTTACTCCTTCCGTGCCGTCACCGTTCCCGAGTTGACGCAGCAGATGTTCGACCCCAAGAACATGATGGCTGCTTCCGACTTCCGCAACGGTCGTTACCTGACGTGCTCTGCCATCTTGTAAGATACCCTATTCCCACATGTCTTGTAATACCAATTCGCTAACACTAAATTTTTAGCCGTGGTAAGATCTCCA
	Jackrogersella_cohaerens	CATTACAGAGTTAAAC-AAACTCCAAACCCTTTGTGAACCTTACCATAAGTTGCCTCGGCGTGCGCT-GCGGCTACCCGGTTTCCGGCCCC------CCAGAAG-----------GTGGTTACCCTGT-AGCCGGCCAACAGCCCGCCGAAGGACCCCTAAACTCTGTT-TAAAATGGTGTATTCTGAATTACTTAAACTAAATAAGTTAAAACTTTCAACAACGGATCTCTTGGTTCTGGCATCGATGAAGAACGCAGCGAAATGCGATAAGTAATGTGAATTGCAGAATTCAGTGAATCATCGAATCTTTGAACGCACATTGCGCCCATTAGTACTCTAGTGGGCATGCCTATTCGAGCGTCATTTCGACCATTAAG-CCCTGCAGCTTAGCGTTGGGAGCCTACGCCCTTGCGGCGTAGCTCCTCAAAGTCAGTGGCGGAGTTGGAGCACACTCTAAGCGTAGTAAACTT-ATCTCGCTTCTGTAGTTGCCCCGGCTGCCTGCCGTAAAACCCCCTATATTTCTAGTGGTTGACCTCGGATTAGGATTGCCCTAGTAACGGCGAGTGAAGCGGCAACAGCTCAAATTTGAAATCTGGCCCTCGTGGTCCGAGTTGTAATTTGTAGAGGATGCTTTTGGTGCGGTGCCTTCCGAGTTCCCTGGAACGGGACGCCAGAGAGGGTGAGAGCCCCGTACGGTTGGACACCTACCCTATATATAGCTCCTTCGACGAGTCGAGTAGTTTGGGAATGCTGCTCTAAATGGGAGGTAAATTTCTTCTAAAGCTAAATACCGGCCAGAGACCGATAGCGCACAAGTAGAGTGATCGAAAGATGAAAAGCACTTTGAAAAGAGGGTTAAATAGCACGTGAAATTGTTGAAAGGGAAGCGTTTGCGACCAGACTTTTTCCAGGGGGATCATCCGGTGTTCTCACCGGTGCACTCCGCCTGGTTTAGGCCAGCATCGGTTCTCTTAGGGGGATAAAGGCTTGGGGAACGTAGCTCCTTCGGGAGTGTTATAGCCCCTTGCGTAATACCCTTCGGGGGACCGAGGATCGCGCTCT-GCAAGGATGCTGGCGTAATGGTCGTCAACGACCCGTCTTGAAACACGGACCAAGGAGTCGAACATTTGTGCGAGTGTTTGGGTGTTAAACCCTCACGCGTAATGAAAGTGAACGGAGGTGAGAGCCCTTACGGGTGCATCATCGACCGATCCTGATGTCTTCGGATGGATTTGAGTAAGAGCATAACTGTTCGGACCCGAAAGATGGTGAACTATGCGTGGATAGGGTGAAGCCAGAGGAAACTCTGGTGGAGGCTCGCAGCGGTTCTGACGTGCAAATCGATCGTCAAATCTGCGCATGGGGGCGAAAGACTTATCGAACCATCTAGTAGCTGGTTACCGCCNAAGTTTCCCTCAGGATAGCAGTGTTGTTTTCAGTTTTATGAGGTAAAGCGAATGATTAGGGACTCGGGGGCGCTATTTAGCCTTCATCCATTCTCAAACTTTAAATANNTAAGAAGCCCTTNTTACTTAATTGAACGTGGGCATTCGAATGTATCANCACTAGTGGGCCATTTTTGGTAAGCAGAACTGGCGATGCGGGATGAACCGAACGCGGGGTTAAGGTGCCAGAGTGGACGCTCATCAGNCACCACAAAAGGTGTTAGTACATCTTGACAGCAGGACGGTGGCCATGGAAGTCGGAATCCGCTAAGGAC-----------------------------------------------------------------------------------------------------GTTTCCAAATTGAACTAGCTGCCAAACCCGCCATCATCACTAATGGCTTGAAATATTCTCTCGCCACAGGTAACTGGGGTGATCAGAAAAAGGCGATGAGCTCGACGGCTGGTGTATCCCAAGTCTTGAACCGTTACACTT------TCTCGT-CAA----CTCT-TTCTCATTTGAGAAGAACGAACACACCTATCGGGAGAGATGGGAAACTCGCCAAGCCGCGGCAACTTCATAACACTCATTGGGGTCTGGTCTGTCCGGCCGAGACACCCGAAGGCCAAGCCTGCGGACTGGTGAAGAATCTGTCACTCATGTGTTCTATCAGCGTGGGAACATCGACTGATCCTATTGTGGACTATATGATTACTAGAAATATGGAAGTCCTCGAGGAGTATGAACCGATGAGATATCCCAACGCTACCAAGATCTTTCTAAACGGCTCTTGGATCGGTGTTCACCAGGATCCCAAGACCCTCGTTAGGGATGTACAAAACCTTCGCCGGAACAATCAAATTCCTTCCGAAGTCTCGTTGGTTCGCGATATCCGCGATCGTGAGTTCAAGATCTTTTCAGATGCCGGCCGTGTGATGCGTCCATTGTTC---------------------------------------------------------------------------------------------------------------------------------------------------------------------------------------------------------------------------------------------------------------------------------------------------------------------------------------------------------------------------------------------------------------------------------------CCCCTGAACGCGTCCTGATCCTCCAAAACCCCCTTGAT-------TTCTGCCCCTCACGCACAGAAAACACCACCATATTCC----------TCGTTGTTTACTTCACGCCAGCTTCAAATTACACAATCGTACATTCTCGATCAATAAGCTAACCATATTTTTTTCATCCCAATAGGTTCACCTCCAGACCGGCCAATGCGTAAGTTTTATTACTTGTAACTACAGACGAGATATCGCGCTGGGAATATGGCGGGGCTAATATGAAGATGGTAGGGTAACCAAATTGGTGCTGCTTTCTGGCAAACCATCTCTGGCGAGCACGGCCTCGACAGCAATGGCGTGTAAG--------TATCTGAGTCGTCAATTCG---CAAGGCCAAGGATAGCAACTGACAACCAATAAACAGCTACAACGGAACCTCTGAGCTCCAGCTTGAGCGCATGAGCGTCTACTTCAACGAGGTACGCAATCCAAGAAACCGATTCATAGATGCAAGGAGTAGTTACTAATCACCCCAACATACACAGGCATCTGGTAACAAGTATGTTCCTCGCGCCGTCCTCGTCGACCTCGAGCCCGGCACCATGGACGCCGTTCGCGCCGGTCCTTTCGGTCAGCTTTTCCGACCTGACAACTTCGTTTTCGGCCAGTCTGGTGCCGGAAACAACTGGGCCAAGGGTCATTACACCGAGGGTGCTGAGCTTGTCGACCAGGTTCTTGATGTCGTTCGTCGCGAGGCTGAGGGATGTGATTGCCTCCAGGGTTTCCAGATCACCCACTCCCTCGGTGGTGGTACCGGTGCCGGTATGGGAACCTTGTTGATCTCCAAGATCCGCGAGGAGTTCCCCGACCGAATGATGGCTACCTTCTCCGTCGTTCCCTCTCCCAAGGTCTCCGACACCGTCGTCGAGCCCTACAACGCCACCCTGTCCGTCCATCAGCTGGTCGAGAACTCGGACGAGACCTTCTGCATTGACAACGAGGCTCTCTACGACATCTGCATGCGCACGCTGAAGCTGTCTAACCCTTCGTACGGTGACCTGAACCACCTGGTCTCCGCCGTCATGTCTGGTGTCACCACCTGCTTGCGTTTCCCCGGCCAGCTGAACTCTGACCTGCGCAAACTCGCCGTGAACATGGTTCCTTTCCCCCGTCTCCATTTCTTCATGGTCGGCTTTGCTCCCCTGACCAGCCGTGGCGCCTACTCTTTCCGTGCCGTTACCGTTCCCGAGTTAACTCAGCAGATGTTTGACCCCAAGAACATGATGGCTGCTTCTGACTTCCGCAACGGTCGCTACCTGACGTGCTCTGCCATCTTGTAAGATAAATACACGATACGTTCCTACGATACCTAATTTGCTAACCCGAACTTTTTAGCCGTGGCAAGATCTCCA
	Jackrogersella_multiformis	--------------------CTCCAAACCCTTTGTGAACCTTACCTCCAGTTGCCTCGGCGCTCGCT-GCGGCTACCCCGTAGTCCGCCCT---------GTAG------AACGGGCGGCTACCCTGT-AGCCGGCTCACGGCCCGCCGAAGGACCCCTAAACTCTGTT-TAAAATAGTGTATTTCTGAATGCTCCAACAAAATAAGTTAAAACTTTCAACAACGGATCTCTTGGTTCTGGCATCGATGAAGAACGCAGCGAAATGCGATAAGTAATGTGAATTGCAGAATTCAGTGAATCATCGAATCTTTGAACGCACATTGCGCCCATTAGTATTCTAGTGGGCATGCCTATTCGAGCGTCATTTCGACCATTAAG-CCCTGTAGCTTAGCGTTGGGAGCCTACGGT--TGTAGCGTAGCTCCTCAAAGTCAGTGGCGGAGTTATGGCGTACTCTGAGCGTAGTAAATCTTTTCTCGCTTCTGTAGTCGCCCTAGCTGCCTGC-----------------------------------------------------------------------------------------------CCTAGCGGTCCGAGTTGTAATTTGCAGAGGATGCTTTTGGTGCGGTGCCTTCCGAGTTCCCTGGAACGGGACGCCGGAGAGGGTGAGAGCCCCGTACGGTTGGACACCTACCCTATACATAGCTCCTTCGACGAGTCGAGTAGTTTGGGAATGCTGCTCTAAATGGGAGGTAAATTTCTTCTAAAGCTAAATACCGGCCAGAGACCGATAGCGCACAAGTAGAGTGATCGAAAGATGAAAAGCACTTTGAAAAGAGGGTTAAATAGCACGTGAAATTGTTGAAAGGGAAGCGTTTGCGACCAGACCTTTTCCAGGCGGATCATCCGGCGTTCTCGCCGGTGCACTCCGCCTGGTCTAGGCCAGCATCGGTTTCCTTAGGGGGATAAAGGCCTGGGGAACGTAGCTCTTCAGGGAGTGTTATAGCCCCTAGCGTAATACCCTTCAGGGGACCGAGGACCGCGCTTCGGCAAGGATGCTGGCGTAATGGTCGTCAACGACCCGTCTTGAAACACGGACCAAGGAGTCGAACATTTGTGCGAGTGTTTGGGTGTCAAACCCTCACGCGTAATGAAAGTGAACGGAGGTGAGAGCCCTTACGGGTGCATCATCGACCGATCCTGAAGTCTTCGGATGGATTTGAGTAAGAGCATAACTGTTCGGACCCGAAAGATGGTGAACTATGCGTGGATAGGGTGAAGCCAGAGGAAACTCTGGTGGAGGCTCGCAGCGGTTCTGACGTGCAAATCGATCGTCAAATCTGCGCATGGGGGCGAAAGACTTATCGAACCATCTAGTAGCTGGTTACCGCCGAAGTTTCCCTCAGGATAGCAGTGTTGTCTTCAGTTTTATGAGGTAAAGCGAATGATTAGGGACTCGGGGGCGCTATTTTGCCTTCATCCATTCTCAAACTTTAAATATGTAAGAAGCCCTTGTTGCTTAATTGAACGTGGGCATTCGAATGTATCAACACTAGTGGGCCATTTTTGGTAAGCAGAACTGGCGATGCGGGATGAACCGAACGCGGGGTTAAGGTGCCAGAGTGGACGCTCATCAGACACCACAAAAGGTGTTAGTACATCTTGACAGCAGGACGGTGGCCATGGAAGTCGGAATCCGCTAAGGACTGTGTAACAACTCACCTGCCGAATGTACTAGCCCTGAAAATGGATGGCGCTCAAGCGTCTCACCCATACCTCGCCCTTAGGGTAGAAACGATGCCCTAAGGGTTTCCNAATCGAACTAGCTGCCAAGCCCGCCATCATCACTAACGGTTTGAAATATTCTCTCGCTACAGGTAACTGGGGTGATCAGAAAAAGGCGATGAGCTCGACGGCTGGTGTATCACAAGTCTTGAACCGCTACACTT------TCTCAT-CAA----CTCT-TTCCCATTTGAGAAGGACAAACACACCTATCGGAAGAGACGGGAAGCTCGCCAAGCCACGACAGCTTCATAACACTCACTGGGGCCTGGTGTGTCCGGCCGAGACGCCCGAAGGCCAAGCCTGCGGGCTGGTGAAGAATCTGTCGCTCATGTGTTCCATCAGCGTGGGAACCTCGACGGATCCTATTGTCGATTATATGATAACGAGAAATATGGAAGTCCTCGAGGAGTATGAGCCGATGAGATATCCCAACGCCACTAAGATCTTTCTGAACGGTTCTTGGATCGGTGTTCACCAGGACCCCAAGTCCCTCGTTCGAGACGTACAGACGCTCCGCCGTAACAACCAAATTCCTTCTGAAGTCTCGTTGGTTCGCGATATCCGCGATCGTGAATTCAAGATCTTCTCGGATGCCGGTCGTGTGATGCGTCCTCTGTTCCGTGTACAACAGGATGATCTTCCCGAGGAGGGCATAAAC------------AAGGGCACCTTAGCTCTAACCAAGGATATGATCCAGCGTTTAGAGGCCGACCTTGATTTGGATCCGGATAGTGAAGAATACTTCGGTTGGCAAGGACTAGTCAACGAGGGTGTTGTTGAATTCCTTGATGCCGAGGAAGAGGAGACAGCCATGATTTGCATGACGCCCGAGGATTTAGAAAACTTCCGACTGGCCAAGGCTGGATACCAGGTAGTTCTAGACAACGGAGAC------GAGGTG------AACAAGCGATTGAAGACTAAGTTCAACCCGTCAACGCACATGTACACTCATTGCGAAATCCACCCCAGTATGCTCCTAGGCATCTGCGCAAGCATCATTCCGTTCCC----------------CCCCTGAACGCGTCCCGAAACAGAAAAAAACCCTTGAT-------TCCTGCCCCTCACGCACAGTAAACACTGCCGTATTTCG---------CAATTGTTTACTTCACATCATCTTCAAACTACGCAACGATACATGCTCGATCAACATGCTAACCATATTTTTTTCATCTCGATAGGTTCACCTCCAGACCGGCCAATGCGTAAGTTTTACCGCCTC-GACCACGGACGGAACGTCGCGCG-GGAATATAGCGGGGCTAACGTGAAGATGGTAGGGTAACCAAATTGGTGCTGCTTTCTGGCAAACCATCTCTGGCGAGCACGGCCTCGACAGCAATGGCGTGTAAG--------TATTTTAGTCGTCAATTCG---CAACGCCAAGGATAGCAACTGACAGCCAATAAACAGCTACAATGGAACTTCGGAGCTCCAGCTTGAGCGCATGAGCGTCTACTTCAACGAGGTACGCAATCCAAGAAACCCACGATAGCATCCAAGGAGCAGTTACTAATCACCCCAACATACACAGGCATCTGGTAACAAGTATGTTCCCCGCGCCGTCCTCGTCGATCTCGAGCCCGGCACCATGGACGCCGTTCGTGCCGGTCCTTTCGGCCAGCTTTTCCGACCTGACAACTTCGTCTTCGGCCAGTCCGGTGCCGGAAACAACTGGGCCAAGGGTCATTACACTGAGGGTGCTGAGCTTGTCGACCAAGTTCTCGATGTCGTCCGTCGCGAGGCTGAGGGCTGTGACTGCCTCCAGGGTTTCCAGATCACCCACTCCCTCGGTGGTGGTACCGGTGCCGGTATGGGAACCCTGTTGATCTCCAAGATCCGCGAGGAGTTCCCTGACCGAATGATGGCTACCTTCTCCGTCGTTCCCTCTCCAAAGGTCTCCGACACCGTCGTCGAGCCTTACAACGCCACCCTCTCCGTCCATCAGCTAGTCGAGAACTCCGATGAGACCTTCTGCATCGACAACGAGGCCCTCTACGACATCTGCATGCGCACGCTGAAGCTGTCTAACCCCTCGTACGGTGACCTGAACCACCTGGTCTCCGCTGTCATGTCTGGTGTCACCACCTGCTTGCGTTTCCCCGGCCAGCTGAACTCTGACCTGCGCAAACTCGCCGTGAACATGGTTCCCTTCCCCCGTCTCCATTTCTTCATGGTCGGCTTCGCTCCTCTGACCAGCCGTGGCGCTTACTCCTTCCGCGCCGTCACCGTTCCCGAGTTGACTCAGCAGATGTTCGACCCCAAGAACATGATGGCTGCCTCCGACTTCCGCAACGGTCGCTACCTGACGTGCTCTGCCATCTTGTAAGATGATATGTTCCATCCGGTCTATGATAACTAATTTGCTAACTTGAATTTTCTAGCCGTGGCAAGATCTCCA
	Hypoxylon_trugodes	CATTACTGAGTTATCA-AAACTCCCAACCCTTTGTGAACCTTACCAC-TGTTGCCTCGGCGTCAGCT-GCGGCTACCCTGG-GCTACCCTGACCTACCTGGTAG-GTGCTACCTGGTAGTTACCCTGT-AGCCCGCGTATAGCGCGCCGGTGGACCAATAAACTCTGTT-TTTACCTGAGAATCTCTGAATGCTTCAACTAAATTAGTTAAAACTTTCAACAACGGATCTCTTGGTTCTGGCATCGATGAAGAACGCAGCGAAATGCGATAAGTAATGTGAATTGCAGAATTCAGTGAATCATCGAATCTTTGAACGCACATTGCGCCCATTAGTATTCTAGTGGGCATGCCTATTCGAGCGTCATTTCAACCCTTAAGCCTTAGTTGCTTAGCGTTGGGACTCTGAGCCTTTACGGCCTAGTTCCTTAAAGTTAGTGGCGGAGTTATAGCACACTCTCAGCGTAGTAATTTCTATCTCGCTTTTGTGGTGGCTGTGGCGACTTGCCGTAAAACCCCTAAT--------------------------------CCTAGTAACGGCGAGTGAAGCGGCAACAGCTCAAATTTGAAATCTGGCCCTTGCGGTCCGAATTGTAATTTGTAGAGGATGCTTTTGGTGCGGTGCCTTCTGAGTTCCCTGGAACGGGACGCCAGAGAGGGTGAGAGCCCCGTACGGTTGGACACCTAGCCTATATATAGCTCCTTCGACGAGTCGAGTAGTTTGGGAATGCTGCTCTAAATGGGAGGTAAATTTCTTCTAAAGCTAAATACCGGCCAGAGACCGATAGCGCACAAGTAGAGTGATCGAAAGATGAAAAGCACTTTGAAAAGAGGGTTAAATAGCACGTGAAATTGTTGAAAGGGAAGCGTTTGCGACCAGACTTTTTCCAGGCGGATCATCCGGTGTTCTCACCGGTGCACTTCGTCTGGTTTAGGCCAGCATCGGTTTTCTTAGGGGGATAAAGGCTTGGGGAACGTAGCTCTTTCGGGAGTGTTATAGCCCCTTGCGTAATACCCCTCGGGGGACCGAGGAACGCGCTCT-GCAAGGATGCTGGCGTAATGGTCGTCAACGACCCGTCTTGAAACACGGACCAAGGAGTCGAACATTTGTGCGAGTGTTTGGGTGTTAAACCCTCACGCGTAATGAAAGTGAACGGAGGTGAGAGCCTT--AGGGTGCATCATCGACCGATCCTGATGTCTTCGGATGGATTTGAGTAAGAGCATAACTGTTCGGACCCGAAAGATGGTGAACTATGCGTGGATAGGGTGAAGCCAGAGGAAACTCTGGTGGAGGCTCGCAGCGGTTCTGACGTGCAAATCGATCGTCAAATCTGCGCATGGGGGCGAAAGACTTATCGAACCAT---------------------------------------------------------------------------------------------------------------------------------------------------------------------------------------------------------------------------------------------------------------------------------------------------------------------------------------------------------------------------------------------------------------------------------------------------GTTTCCAGGTCGAATTGGCAGCCAAGCCTGCTATCGTCACAAATGGTCTCAAGTATTCCCTCGCGACGGGTAACTGGGGTGACCAGAAGAAGGCCATGAGCTCAACGGCTGGTGTGTCGCAGGTCTTGAACAGATATACAT------TCGCAT-CAA----CTCT-TTCCCACTTGAGGCGAACGAACACGCCTATCGGACGAGACGGAAAATTAGCTAAGCCCCGACAACTTCACAACACTCATTGGGGTCTTGTCTGCCCGGCCGAAACGCCCGAAGGCCAAGCTTGTGGGTTGGTCAAGAATTTATCGTTGATGTGTTCTATCAGTGTGGGTACCTCCACAGAACCCATCATTGACTATATGATCACGAGAAGTATGGAAGTGCTCGAGGAATATGAGCCCATGCGCTACCCCAATGCCACGAAGATCTTCCTCAATGGTTCTTGGATTGGTGTACACCAAGATCCTAAGTCGCTTGTCAGAGATGTCCAACAGCTTCGCCGAGCCAACCAAATTCCCTCGGAAGTTTCATTGGTTCGTGACATTCGTGATCGTGAGTTCAAGATATTCTCAGATGCAGGCCGTGTCATGCGTCCCTTGTTCGTTGTTCAACAAGAAGACGCCCCTGAAGCTGGCATCGAG------------AAAGGTACACTGGCTTTGAACAAGGAAATGATCCAACGACTAGAGGCGGACGTCGATCTCGATCCGGAAAGCGAAGAGTATTTTGGTTGGCAAGGTCTAGTCAATGAGGGTGTTATTGAGTATCTTGATGCCGAGGAAGAAGAGACGGCCATGATTTGCATGACTCCCGAAGACCTAGAAAACTACCGAATGACGAAGCTCGGCCACGAAGCACCACAGGACAACGGCGAT------GAAGTT------AACAAACGACTCAAGACCAAGGTGAATCCTTCGACACACATGTATACGCACTGTGAGATCCATCCTAGCATGCTTCTAGGTATCTGCGCCAGCATCATTCCTTTCCCGGATCACAATCAGGTACCCTTGAACGCGTCCCAAAAACTCCAAACCCCCTTGAT-------TTCTGCCCCTCACGCACACGAAACACGATTGTACACC---------CATATTATTTACACCATGATACCCTCAAATCGTGTGATATTTCGAT-CAAGGATAATAGCTAACCATATTTTTTTTATCTAAATAGGTTCACCTCCAGACCGGCCAATGCGTGAGTACAACCATA-------ACCGATAAAATATCATCTC-TGGGTATAGCGGGGAACTCATAAGTATTATAGGGTAACCAAATTGGTGCCGCCTTCTGGCAAACCATCTCTGGCGAGCACGGTCTCGACAGCAATGGCGTGTACG--------TATTCGACTCGCCAATTCA---ATATGCCAAGGATGCGAACTAATCAGCAATAAACAGCTACAACGGAACTTCCGAGCTCCAGCTCGAGCGCATGAGCGTCTACTTTAACGAGGTACGGGGCTC-----AATGCCTATACACGGAAGGGATCAGTTACTAATCACCCCAACATGCACAGGCATCTGGTAACAAATACGTTCCTCGCGCCGTCCTCGTCGATCTCGAACCCGGTACCATGGACGCCGTTCGCGCCGGTCCTTTCGGACAACTTTTCCGCCCCGACAACTTCGTCTTCGGTCAGTCCGGTGCTGGAAACAACTGGGCCAAGGGTCACTACACGGAAGGTGCTGAGCTAGTCGACAACGTTCTTGACGTCGTTCGTCGTGAGGCCGAGGCTTGCGACTGCCTCCAGGGTTTCCAGATCACCCACTCTCTCGGTGGTGGTACTGGTGCTGGTATGGGTACTCTATTGATCTCCAAGATCCGCGAAGAGTTCCCCGACCGCATGATGGCTACTTTCTCGGTCGTTCCCTCTCCTAAGGTTTCCGACACCGTCGTTGAGCCTTACAATGCTACTCTCTCCGTCCACCAGCTGGTCGAGAACTCCGACGAGACCTTCTGCATTGACAACGAGGCTCTCTACGACATCTGCATGCGTACTCTTAAGCTATCCAACCCCTCGTACGGTGACCTGAACCACCTGGTTTCCGCTGTCATGTCCGGTGTTACTACTTGCTTGCGATTCCCTGGTCAGCTAAACTCAGATCTACGCAAGCTCGCTGTAAACATGGTTCCGTTCCCTCGTCTCCACTTCTTCATGGTTGGATTCGCTCCTCTAACCAGCCGTGGTGCTTACACTTTCCGTGCTGTCACCGTTCCTGAGTTGACTCAGCAAATGTTCGACCCCAAGAACATGATGGCTGCTTCTGACTTCCGTAACGGTCGCTACCTAACGTGCTCTGCCATCTTGTAAGATACTCTCTTCGAAGCATTTGT-TACTACCCA-TTACTAACA----TTTTCTAGCCGTGGCAAGGTCACTG
	Hypoxylon_fendleri	CATTACAGAGTTATACTAAACTCCAAACCCTATGTGAACC-TACCAC-TGTTGCCTTGGCGTGTGCC-GC----------------------------------------------GGGCTACCCTGT-AGTGCGCATACGGCCCGCCGAAGGACCACTAAACTCTTTT-TTTTACTGTGAATATCTGAATGCTTCAACTTAATAAGTTAAAACTTTCAACAACGGATCTCTTGGTTCTGGCATCGATGAAGAACGCAGCGAAATGCGATAAGTAATGTGAATTGCAGAATTCAGTGAATCATCGAATCTTTGAACGCACATTGCGCCCATTAGTATTCTAGTGGGCATGCCTATTCGAGCGTCATTTCAACCCTTAAG-CCCTGTTGCTTAGCGTTGGGAATCAGCGTC-TTTCGGCGCTGTTCCTTAAATTTAGTGGCGGAGTTATAGCACACTCTAAGCGTAGTAAAT--CTTCTCGCTTCTGAAGTTGCCCTAATTCTTAGCCGTAAAACCCCCTAT-TTTCTAATGGTTGACCTCGGATTAGG----------------------------------CTCAAATTTGAAATCTGGCCCTAGCGGTCCGAGTTGTAATTTGTAGAGGATGCTTTTGGTGAGGTGCCTTCTGAGTTCCCTGGAACGGGACGCCAGAGAGGGTGAGAGCCCCGTACGGTCGGCCACCGAACCTATATATAGCTCCTTCGACGAGTCGAGTAGTTTGGGAATGCTGCTCTAAATGGGAGGTAAATTTCTTCTAAAGCTAAATACCGGCCAGAGACCGATAGCGCACAAGTAGAGTGATCGAAAGATGAAAAGCACTTTGAAAAGAGGGTTAAATAGCACGTGAAATTGTTGAAAGGGAAGCGTTTGCGACCAGACTTTTTCCTGTCGGATCATCCGGTGTTCTCACCGGTGCACTTCGGCAGGTTTAGGCCAGCATCGGTTCTCTTAGGGGGATAAAGGCCTTGGGAACGTAGCTCTTTAGGGAGTGTTATAGCCCCTGGCGCAATACCCTTCGGGGGACCGAGGATCGCGCTCT-GCAAGGATGCTGGCGTAATGGTCGTCAACGACCCGTCTTGAAACACGGACCAAGGAGTCGAACATTTGTGCGAGTGTTTGGGTGTCAAACCCTCACGCGTAATGAAAGTGAACGGAGGTGAGAGCCTTA--GGGCGCATCATCGACCGATCCTGATGTCTTCGGATGGATTTGAGTAAGAGCATAACTGTTCGGACCCGAAAGATGGTGAACTATGCGTGGATAGGGTGAAGCCAGAGGAAACTCTGGTGGAGGCTCGCAGCGGTTCTGACGTGCAAATCGATCGTCAAATCTGCGCATGGGGGCGAAAGACTTATCGAACCATCTAGTAGCTGGTTACCGCCGAAGTTTCCCTCAGGATAGCAGTGTTGTCTTCAGTTTTATGAGGTAAAGCGAATGATTAGGGACTCGGGGGCGCTATATTGCCTTCATCCATTCTCAAACTTTAAATATGTAAGAAGCCCTTGTTACTTAGTTGAACGTGGGCATTCGAATGTACCAACACTAGTGGGCCATTTTTGGTAAGCAGAACTGGCGATGCGGGATGAACCGAACGCGGGGTTAAGGTGCCAGAGTGGACGCTCATCAGACACCACAAAAGGTGTTAGTACATCTTGACAGCAGGACGGTGGCCATGGAAGTCGGAATCCGCTAAGGACTGTGTAACAACTCACCTGCCGAATGTACTAGCCCTGAAAATGGATGGCGCTCAAGCGTCTCACCCATACCTCGCC--------------------------GATTCCAAATCGAGCTTGCTGCTAAGCCTGCCATCGTCACCAACGGACTGAAGTATTCACTCGCTACGGGTAACTGGGGTGATCAGAAGAAGGCTATGAGTTCGACAGCTGGTGTATCTCAAGTTTTGAACCGTTACACAT------TCGCAT-CGA----CCCT-ATCTCATTTAAGAAGAACCAACACTCCTATCGGAAGAGATGGTAAATTGGCCAAACCTCGACAACTTCACAATACTCATTGGGGTTTGGTCTGTCCGGCTGAAACCCCTGAAGGTCAAGCTTGTGGACTTGTGAAGAATTTGTCACTTATGTGCTCCATCAGCGTGGGTACATCGACAGACCCTATCATCGACTACATGATTACCAGGAACATGGAAGTCCTTGAGGAATACGAACCCATGAGATATCCTAATGCTACCAAGATCTTCCTCAATGGTTCGTGGATCGGTGTACACCAAGATCCCAAGTCTCTTGTCAGGGATGTTCAGCAGCTACGTCGAGCCAACCAGATTCCCTACGAAGTTTCTCTTGTACGCGACATTCGTGATCGTGAGTTCAAGATTTTTTCGGATGCTGGTCGTGTCATGCGTCCTTTGTTTGTCGTTCAACAAGAGGATT---------CCGATTCTGCCCAG---------AAAGGTTCTTTGGCCCTCACAAAGGACATGATACAGAGACTCGAGGCAGATGTTGACTTGGATCCTGAGAGCGAGGATTATTTCGGATGGCAGGGTCTAGTCAACGAAGGTGTTATCGAATATCTCGATGCCGAAGAAGAAGAGACTGCCATGATTTGCATGACACCTGAAGACTTGGAGAATTACCGATTGACCAAGGCTGGGGTTGATGTTTACCAGGACAANGGAGAT------GAAATT------AACAAACGTCTCAAGACCAAGGTCAACCCAACGACACATATGTATACTCATTGTGAGATTCATCCTAGTATGTTGTTGGGTATTTGCGCCAGTATTATTCCATTCCCGGATCATAATCAGGTACCCCTGAACGCGTCCCAAATCCTCCAATGCCCCTGATT-------TCCTGCCCCTCACGCACACAAAAAAACATCACACAAC--------CTTGATACTATATATTGAGCTGCTATTTAATTACACAATGACATGAT-AAGGAATTGAAGCTAACCATC-TTTTTTTTCCACTATAGGTTCACCTCCAGACCGGCCAGTGCGTAAGTAACA-------CGACCATCAACGA-ATATTGCGAT-GAGACATTGCGGGGCTCACACGAAGTAAATAGGGTAACCAAATTGGTGCTGCCTTCTGGCAAACCATCTCTGGCGAGCACGGCCTCGACAGCAATGGCGTGTACG--------TAAATAATTCGCCAATTCC---TATCGAGAGGATAACCAACTAATGGTCAATAAACAGCTACAACGGTACTTCCGAGCTCCAGCTCGAGCGCATGAGCGTCTACTTCAACGAGGTATGCACAGAGAAGAATTGGGAAAAGATGCAAAAGATCGGTTATTAATCATCAT-------ACAGGCTTCCGGCAACAAGTATGTTCCTCGCGCCGTCCTCGTCGATCTCGAGCCCGGTACCATGGATGCCGTCCGTGCTGGTCCCTTCGGTCAGCTCTTCCGACCCGACAACTTCGTCTTCGGTCAGTCTGGTGCCGGAAACAACTGGGCCAAGGGTCACTACACTGAGGGTGCTGAGCTTGTTGACAACGTCCTCGATGTCGTTCGTCGTGAGGCTGAGGGTTGTGATTGCCTTCAGGGTTTCCAGATCACCCACTCCCTCGGTGGTGGCACTGGTGCTGGTATGGGTACTTTGTTGATCTCCAAGATCCGTGAGGAGTTCCCCGACCGAATGATGGCCACCTTTTCCGTTGTTCCCTCTCCCAAGGTCTCCGACACCGTCGTCGAGCCTTACAACGCCACCCTCTCGGTCCACCAGCTGGTCGAGAACTCGGACGAGACCTTCTGCATTGACAACGAGGCTCTGTACGACATCTGCATGCGTACCCTCAAGCTGTCTAACCCCTCCTATGGCGACCTGAACCACCTCGTCTCCGCTGTCATGTCTGGTGTCACCACTTGCCTGCGTTTCCCCGGTCAGCTGAACTCTGACCTGCGCAAGCTTGCCGTCAACATGGTTCCCTTCCCTCGTCTGCACTTCTTCATGGTTGGCTTCGCTCCTTTGACCAGCCGTGGCGCCCACTCTTTCCGCGCCGTCACCGTCCCCGAGTTGACCCAGCAGATGTTCGACCCCAAGAACATGATGGCTGCTTCTGACTTCCGCAACGGTCGCTACCTGACGTGCTCTGCCATCTTGTGAGATATTTATTCCAGCTAACCCGT-TTTCGCATATTTGCTAACCCGTATTCTGTAGCCGTGGCAAGGTCTCCA
	Hypoxylon_invadens	CATTACAGAGTTACTTAAAACTCCCAACCCTTTGTGAACT-TACCAC-TGTTGCCTCGGCGCTGGCT-GCGGCTACCCTATAGCTACCCTG----------TAGGAAACTACCCTGTACCTATCTTGT-AGTACGCTTA--GCCCGTCGGAGGACCATTGAACTCTTGT-TTTTACTGTGAATATCTGAATGCTTCAACTAAATAAGTTAAAACTTTCAACAACGGATCTCTTGGTTCTGGCATCGATGAAGAACGCAGCGAAATGCGATAAGTAATGTGAATTGCAGAATTCAGTGAATCATCGAATCTTTGAACGCACATTGCGCCCATTAGTATTCTAGTGGGCATGCCTATTCGAGCGTCATTTCAACCCTTAAGCCCCTGTTGCTTAGCGTTAGGAGACTGAGCCCCCGGGGCCCAGCTCCCTAAAACTAGTGGCGATGTTATGGCACATCCTAAGCGTAGTAATTTTCTTCTCGCTTCTGTGATTGTCGAACCTATCTGCCGTAAAACCCCCTAT-ATTCTAGTGGTTGACCTCGGATTAGG---------------------------------------ATTTGAAATCTGGCCCTCGTGGTCCGAGTTGTAATTTGTAGAGGATGCTTTTGGTGCGGTGCCTTCCGAGTTCCCTGGAACGGGACGCCATAGAGGGTGAGAGCCCCGTACGGTTGGACGCCTACCCTATATATAGCTCCTTCGACGAGTCGAGTAGTTTGGGAATGCTGCTCTAAATGGGAGGTAAATTTCTTCTAAAGCTAAATACCGGCCAGAGACCGATAGCGCACAAGTAGAGTGATCGAAAGATGAAAAGCACTTTGAAAAGAGGGTTAAATAGCACGTGAAATTGTTGAAAGGGAAGCGTTTGCGACCAGACTTTTTCCAGGCGGATCATCCGGTGTTCTCACCGGTGCACTTCGCCTGGTTTAGGCCAGCATCGGTTTCCTTAGGGGGATAAAGGCCTGGGGAACGTAGCTCTCTAGGGAGTGTTATAGCCCCTCGCGTAATACCCCTCGGGGGACCGAGGATCGCGCTCT-GCAAGGATGCTGGCGTAATGGTCGTCAACGACCCGTCTTGAAACACGGACCAAGGAGTCGAACATTTGTGCGAGTGTTTGGGTGTTAAACCCTCACGCGTAATGAAAGTGAACGGAGGTGAGAGCCCTTACGGGTGCATCATCGACCGATCCTGATGTCTTCGGATGGATTTGAGTAAGAGCATAACTGTTCGGACCCGAAAGATGGTGAACTATGCGTGGATAGGGTGAAGCCAGAGGAAACTCTGGTGGAGGCTCGCAGCGGTTCTGACGTGCAAATCGATCGTCAAATCTGCGCATGGGGGCGAAAGACTTATCGAACCATCTAGTAGCTGGTTACCGCCGAAGTTTCCCTCAGGATAGCAGTGTTGTATTCAGTTTTATGAGGTAAAGCGAATGATTAGGGACTCGGGGGCGCTATTTAGCCTTCATCCATTCTCAAACTTTAAATATGTAAGAAGCCCTTGTTGCTTAGTTGAACGTGGGCATTCGAATGTACCAACACTAGTGGGCCATTTTTGGTAAGCAGAACTGGCGATGCGGGATGAACCGAACGCGGGGTTAAGGTGCCAGAGTGGACGCTCATCAGACACCACAAAAGGTGTTAGTACATCTTGACAGCAGGACGGTGGCCATGGAAGTCGGAATCCGCTAAGGACTGTGTAACAACTCACCTGCCGAATGTACTAGCCCTGAAAATGGATGGCGCTCAAGCGTCTCACCCATACCTCGCCC-------------------------GTTTCCAGATTGAGCTCGCAGCCAAGCCCTCCATCGTCACCAACGGGCTAAAGTATTCCCTGGCTACAGGTAACTGGGGCGACCAGAAAAAGGCGATGAGCTCAACCGCCGGTGTGTCACAGGTGTTGAACCGATATACAT------TCGCAT-CAA----CCTT-GTCACATTTGAGGCGAACCAACACCCCCATCGGAAGAGACGGGAAACTAGCGAAGCCTCGACAACTTCACAACACCCATTGGGGTCTGGTCTGTCCGGCCGAAACGCCCGAGGGTCAGGCCTGTGGGTTGGTGAAGAATCTGTCGCTGATGTGTTCTATCAGCGTGGGTACATCGACGGATCCTATCGTGGACTATATGATTACTAGGAATATGGAAGTCCTTGAGGAATATGAACCGATGCGATACCCCAACGCCACCAAGATTTTCCTGAATGGTTCTTGGATTGGTGTACATCAGGACCCCAAGTCTCTGGTTAGAGATGTTCAGCAGCTTCGCCGGGCTAACCAGATCCCCTCAGAAGTATCGTTGGTCCGCGATATTCGTGATCGCGAGTTCAAGATCTTCTCAGATGCCGGTCGTGTTATGCGCCCCTTGTTTGTCGTGCAACAAGATGACAATCCGGAAGCCGGTATCATC------------AAAGGCACATTGGCTCTCAACAAGGACATGATCCAACGGCTAGAGGCCGATGTTGACTTAGATCCCGACAGTGATGAGTACTTTGGCTGGCAGGGTCTGGTTAATGAGGGTGTTATCGAGTACCTTGATGCCGAGGAAGAGGAAACGGCTATGATATGCATGACGCCTGAAGACTTGGAAAATTATCGTTTGACCAAGGCTGGTGTCGAGGTGCCCCAGGATAATGGGGAT------GAGGTT------AACAAACGACTGAAGACCAAGGTGAATCCTTCGACACATATGTATACGCATTGCGAGATCCACCCTAGCATGCTCCTGGGTATTTGCGCCAGTATCATTCCCTTCCCGGATCACAATCAAGTACCCCTGAACCCAACGCGAAAACCCCAAATCCCCTTGAT-------TTCTGCCCCTCATACACTCAAGACATGATTATATCCC--------CCAAGTTATCAACACGATGATATCCTCGAATAGAACTGTAATACGATGAAGATAAGAAAGCTGACCATA----TTTCATCTCAATAGGTTCACCTCCAGACCGGCCAATGTGTAAGTAACAACA----GGACTACCGACGAGATATCGCGTCTATAGCGAGAGGGTGCTCACACGAAGATAATAGGGTAACCAAATTGGTGCTGCTTTCTGGCAGACCATCTCCAGCGAGCACGGTCTCGACAGCAATGGCGTGTACG--------TATTCGACTCGTCAATTCA---TCGTGCCAAGAGCACAAACTAACGACCAATAAACAGCTACAATGGAACCTCTGAGCTACAGCTCGAGCGTATGAGCGTCTACTTTAACGAGGTACGGGGCAC-----ATAACCCATATACGGAAGAGATCAGTTACTAATCACCCCAACATGCACAGGCATCTGGTAACAAATACGTTCCTCGCGCCGTCCTCGTCGATCTCGAACCCGGTACCATGGACGCCGTTCGCGCTGGTCCCTTTGGTCAACTTTTCCGTCCCGACAACTTCGTTTTCGGTCAGTCCGGTGCTGGCAACAACTGGGCCAAGGGTCACTACACTGAGGGTGCCGAGTTGGTCGACCAGGTTCTCGATGTCGTTCGTCGCGAGGCTGAGGCTTGCGACTGCCTCCAGGGTTTCCAGATTACTCACTCCCTCGGTGGTGGTACTGGTGCTGGTATGGGTACCCTGCTGATCTCCAAGATCCGCGAAGAGTTCCCAGACCGCATGATGGCCACTTTCTCGGTCGTCCCCTCTCCTAAGGTCTCTGACACTGTCGTTGAGCCTTATAACGCTACCTTATCCGTCCACCAGCTGGTCGAAAACTCTGACGAGACCTTTTGCATTGATAACGAGGCTCTCTACGATATCTGCATGCGTACTCTCAAGTTATCTAACCCTTCGTATGGTGACCTGAACTACCTGGTCTCTGCTGTCATGTCCGGCGTCACCACTTGCTTACGATTCCCTGGTCAGCTGAACTCCGACCTGCGCAAGCTCGCCGTGAACATGGTTCCGTTCCCTCGTCTCCACTTCTTCATGGTTGGATTCGCTCCTCTGACCAGCCGTGGCGCTCACTCTTTCCGTGCCGTCACCGTTCCCGAATTAACTCAGCAGATGTTTGACCCCAAGAACATGATGGCCGCCTCTGATTTCCGTAATGGTCGCTACCTAACGTGCTCTGCCATCTTGTAAGACACTCTTTTTAAAATGCGTAT-TGCTGTTGATATACTAATTTGATCTTTTTAGCCGTGGCAAGGTTACTG
	Hypoxylon_hypomiltum	CATTACAGAGTTACTAAAAACTCCCAACCCTTTGTGAACCTTACCGT-CGTTGCCTCGGTGGAAGGTGGTGTGCGGTGGGAAGCTACCCTGACCTACCCTGTAGATAGCTACCCTGGAGCTACCCTGAAAATACGCCCCCCAGCCGCCGAAGGACCACTAAACTCTTGT-TTTTACTGTGTCTCTCTGAATAATGAAACAAAATTCGTTAAAACTTTCAACAACGGATCTCTTGGTTCTGGCATCGATGAAGAACGCAGCGAAATGCGATAAGTAATGTGAATTGCAGAATTCAGTGAATCATCGAATCTTTGAACGCATATTGCGCCCATTAGTATTCTAGTGGGCATGCCTATTCGAGCGTCATTTCAACCCTTAAGCCCTATCTGCTTAGCGTTGGGAGTCTGCGCC----CGGCGCAGTTCCCTAAAGGTAGTGGCAGTGTTA-GGTACACTCGTAGCGTAGTAATTTTCTTCTCGCGTCTGTAGTGGTCCTGACGTCTAGCCGTTAAACCCC-CCTATTTCTCAAGGTTGACCTCGGATTAGGATTGCCCTAGTAACGGCGAGTGAAGCGGCAACAGCTCAAATTTGAAATCTGGCCCTCGTGGTCCGAATTGTAATTTGTAGAGGATGCTTTTGGTGTGGTGCCTTCTGAGTTCCCTGGAACGGGACGCCAGAGAGGGTGAGAGCCCCGTACGGTTGGACACCTATCCTATATATAGCTCCTTCGACGAGTCGAGTAGTTTGGGAATGCTGCTCTAAATGGGAGGTAAATTTCTTCTAAAGCTAAATACCGGCCAGAGACCGATAGCGCACAAGTAGAGTGATCGAAAGATGAAAAGCACTTTGAAAAGAGGGTTAAATAGCACGTGAAATTGTTGAAAGGGAAGCGTTTGCGACCAGACCTTTTCCTGGCGGATCATCCGGTGTTCTCACCGGTGCACTTCGCTTGGTTTAGGCCAGCATCGGTTTTCTTAGGGGGATAAAGGCCTGGGGCACGTAGCTCTTCCGGGAGTGTTATAGCCCCTAGCGTAATGCCCTTACGGGGACCGAGGACCGCGCTTCGGCAAGGATGCTGGCGTAATGGTCGTCAACGACCCGTCTTGAAACACGGACCAAGGAGTCGAACATTTGTGCGAGTGTTTGGGTGTTAAACCCTCACGCGTAATGAAAGTGAACGGAGGTGAGAGCCCTTCGGGGTGCATCATCGACCGATCCTGATGTCTTCGGATGGATTTGAGTAAGAGCATAACTGTTCGGACCCGAAAGATGGTGAACTATGCGTGGATAGGGTGAAGCCAGAGGAAACTCTGGTGGAGGCTCGCAGCGGTTCTGACGTGCAAATCGATCGTCAAATCTGCGCATGGGGGCGAAAGACTTATCGAACCATCTAGTAGCTGGTTACCGCCGAAGTTTCCCTCAGGATAGCAGTGTTGTTTTCAGTTTTATGAGGTAAAGCGAATGATTAGGGACTCGGGGGCTCTTTTTTGCCTTCATCCATTCTCAAACTTTAAATATGTAAGAAGCCCTTGTTACTTAATTGAACGTGGGCATTCGAATGTATCAACACTAGTGGGCCATTTTTGGTAAGCAGAACTGGCGATGCGGGATGAACCGAACGCGGGGTTAAGGTGCCAGAGTGGACGCTCATCAGACACCACAAAAGGTGTTAGTACATCCAGACAGCAGGACGGTGGCCATGGAAGTCGGAATCCGCTAAGGACTGTGTAACAACTCACCTGCCGAATGTACTAGCCCTGAAAATGGATGGCGCTCAAGCGTCTCACCCATACCTCGCCCTTAAGGTAGAAACGATGCCTTAAGGATTTCGAGATCGCTCTAGCCGCTAAACCAGCTATCATCACGAACGGTCTCAAATACTCACTCGCTACGGGAAACTGGGGCGACCAGAAGAAGGCCATGAGCTCGACAGCTGGTGTATCACAGGTCTTGAATCGATACACGT------TTGCTT-CCA----CACT-TTCTCACTTGAGAAGAACCAACACACCCATTGGGCGTGACGGCAAGCTTGCGAAACCTCGACAGCTTCACAATACGCATTGGGGCCTAGTCTGTCCAGCAGAAACGCCTGAAGGCCAGGCCTGCGGTTTGGTGAAGAACCTGTCTCTGATGTGTTCCGTCAGTGTGGGGACAGCAACGGATCCTATAGTAGACTATATGATCACTAGGAATATGGAAGTTCTTGAGGAGTACGAACCCATGCGATACCCTGACGCAACCAAGATTTTCCTCAATGGTTCCTGGATCGGTGTCCATCAGAACCCCAAGGCTCTAGTAAAGGACGTTCAGCATCTGCGCCGAACGAATCAGATCCCGGCCGAGGTATCGCTAGTTCGCGACATACGTGATCGCGAGTTCAAGATCTTTTCAGATGCTGGTCGAGTCATGCGTCCTTTATTTGTTGTAAACCAAGAGGATA---CAGAAGCCGGCGCCAAA------------AAGGGTACCTTGGCTCTTACCAAGGATATGATTCAGAGGCTCGAGGCAGATGTCGATCTTGATCCTGAGAGTGAGGAGTACTTTGGCTGGCAGGGCTTGGTCAGTGAAGGTGTCATCGACTACCTGGACGCCGAAGAAGAAGAAACAGCCATGATATGCATGACACCCGAGGACCTTGAGACCTACCGACAAGCTAAACTCGGATACGATGTATCTCAGGACAATGGAGAC------GAGGTT------AATAAACGACTGAAGACCAAGGTTAATCCGACAACGCACATGTACACGCACTGCGAGATCCATCCCAGCATGCTTCTCGGTATTTGTGCCAGTATTATCCCATTTCCAGATCATAACCAAGTACCCCTGAACGCGTTCCAAAAACCCCAACTTCCCCTGATTTCTTGCTTTTGCCCCTCACCCACAAACACAAACATCACA----GGAAGAATCGAGGTGTCGTGTCTCGCGT----------TTTTACTACA--GAATC-AGAAAATGGAAGCTAATCATA-TCTCTTCGTCTTAATAGGTTCACCTTCAGACCGGCCAATGCGTAAGAACTACCTATATCAACT---GATTA-TCAACGCGATAGGAATATTGCGGGGCTCACATGGATTTTTTAGGGTAACCAAATTGGTGCTGCTTTCTGGCAAACCATCTCTGGCGAGCACGGTCTCGACAGCAATGGCGTGTATG--------TGTTT-ATTATTCAATTCC---TATAACGCAAGTTAAAAGCTAATGGTTGGCCAATAGTTACAACGGAACCTCTGAGCTCCAGCTGGAGCGCATGAGCGTCTACTTCAACGAGGTAAGCTACGATAGAAGCTACAAATACGTGTCCAAATCTAGGCACTAATCC----TGCTTGCATAGGCTTCCGGTAACAAGTATGTTCCCCGTGCCGTTCTCGTCGATCTCGAGCCCGGTACCATGGATGCCGTCCGTGCTGGTCCCTTCGGTCAGCTCTTCCGACCCGACAACTTCGTCTTTGGTCAGTCCGGTGCTGGCAACAACTGGGCCAAGGGTCACTACACTGAAGGTGCTGAGCTTGTTGACAATGTTTTGGATGTCGTTCGTCGTGAGGCTGAGGGCTGTGACTGCCTTCAGGGTTTCCAGATCACCCACTCTCTCGGTGGTGGTACTGGTGCCGGTATGGGTACCCTGTTGATCTCCAAGATCCGCGAAGAGTTCCCTGACCGCATGATGGCTACCTTCTCCGTTGTTCCTTCTCCCAAGGTTTCGGATACCGTTGTTGAGCCTTACAACGCCACTCTCTCCGTCCACCAGCTGGTCGAGAACTCAGACGAGACCTTCTGCATTGACAACGAAGCTCTATACGACATCTGCATGCGTACCCTGAAGCTATCCAACCCCTCGTACGGTGACCTGAACCACCTGGTTTCCGCTGTCATGTCTGGTGTCACTACCTGCTTGCGTTTCCCCGGTCAGCTAAACTCTGACCTCCGCAAGCTGGCTGTCAACATGGTGCCTTTCCCTCGTCTGCACTTCTTCATGGTCGGCTTCGCGCCCCTGACCAGCCGTGGTGCTTACTCTTTCCGTGCCGTCACCGTTCCTGAGTTGACTCAGCAGATGTTCGATCCCAAGAACATGATGGCTGCTTCTGACTTCCGTAACGGTCGTTACCTGACATGCTCTGCTATCTTGTGAGATAACCCTTCCTAATTATTGAC-TAATATTTGTTTACTAACGTAAA---TCTAGCCGTGGCAAGATCTCCA
	Hypoxylon_fuscum	CATTACTGAGTTCTTACAAACT-CCAACCCTTTGTGAACCATACCAACTGTTGCCTCGGCGTGAGCT-GCGGCTGCGTGGTAGCTACCCGG----------TAGTCACCTACCCGGTACCTACCCTGT-AGCGTCTGCGTAGCCCGCCGAAGGACCACTAAACTCTGTT---TGACAGTGTAT-TCTGAATGCTTCAACT-AAATAGTTAAAACTTTCAACAACGGATCTCTTGGTTCTGGCATCGATGAAGAACGCAGCGAAATGCGATAAGTAATGTGAATTGCAGAATTCAGTGAATCATCGAATCTTTGAACGCACATTGCGCCCATTAGTATTCTAATGGGCATGCCTATTCGAGCGTCATTTCGACCCTGAAGCCCTGGTTGCTTCGCGTTGGGACTCTACTGG-CTACCCTGTAGTTCCCTAATGACAGTGGCGGAGTTCAGGTGTACTCTCAGCGTAGTAATTTC-TTCTCGCTTTTGCAGTAG-CCTGGTCACCAGCCGTAAAACCCT-----TTTCTAGTGGTTGACCTCGGATTAGG----------------------------------------------------CCCTCGTGGTCCGAGTTGTAATTTGTAGAGGATGCTTTTGGTGCGGTGCCTTCCGAGTTCCCTGGAACGGGACGCCAGAGAGGGTGAGAGCCCCGTACGGTTGGACACCTACCCTATATATAGCTCCTTCGACGAGTCGAGTAGTTTGGGAATGCTGCTCTAAATGGGAGGTAAATTTCTTCTAAAGCTAAATACCGGCCAGAGACCGATAGCGCACAAGTAGAGTGATCGAAAGATGAAAAGCACTTTGAAAAGAGGGTTAAATAGCACGTGAAATTGTTGAAAGGGAAGCGTTTGCGACCAGACCTTTTCCCGGCGGATCATCTGGTGTTCTCACCGGTGCACTTCGCTTGGTTTAGGCCAGCATCGGTTTCTTTAGGGGGATAAAGGCGTTGGGAACGTAGCTCTTTCGGGAGTGTTATAGCCCTTCACGTAATACCCTTCGAGGGACCGAGGACCGCGCATT-GCAAGGATGCTGGCGTAATGGTCGTCAACGACCCGTCTTGAAACACGGACCAAGGAGTCGAACATTTGTGCGAGTGTTTGGGTGTTAAACCCTCACGCGTAATGAAAGTGAACGGAGGTGAGAGCCCTTACGGGTGCATCATCGACCGATCCTGATGTCTTCGGATGGATTTGAGTAAGAGCATAACTGTTCGGACCCGAAAGATGGTGAACTATGCGTGGATAGGGTGAAGCCAGAGGAAACTCTGGTGGAGGCTCGCAGCGGTTCTGACGTGCAAATCGATCGTCAAATCTGCGCATGGGGGCGAAAGACTTATCGAACCATCTAGTAGCTGGTTACCGCCGAAGTTTCCCTCAGGATAGCAGTGTTGTATTCAGTTTTATGAGGTAAAGCGAATGATTAGGGACTCGGGGGCGCTTTATTGCCTTCATCCATTCTCAAACTTTAAATATGTAAGAAGCCCTTGTTGCTTAATTGAACGTGGGCATTCGAATGTATCAACACTAGTGGGCCATTTTTGGTAAGCAGAACTGGCGATGCGGGATGAACCGAACGCGGGGTTAAGGTGCCAGAGTGGACGCTCATCAGACACCACAAAAGGTGTTAGTACATCTTGACAGCAGGACGGTGGCCATGGAAGTCGGAATCCGCTAAGGACTGTGTAACAACTCACCTGCCGAATGTACTAGCCCTGAAAATGGATGGCGCTCAAGCGTCTCACCCATACCTCGCCCTTAGGGTAGAAACGATGCCCTAAGGACTTCGAGATTGCTTTAGCAGCCAAGCCAGCCATCGTGACCAACGGTCTCAAGTATTCGCTCGCTACAGGCAACTGGGGTGACCAAAAGAAGGCGGCGAGCTCGACAGCCGGTGTGTCGCAAGTGCTCAACAGATACACAT------TCGCGT-CTA----CTCT-ATCTCATTTGAGAAGAACGAACACGCCCATCGGCCGAGACGGCAAGCTTGCGAAACCCCGACAGCTTCACAACACGCATTGGGGTCTAGTCTGCCCGGCCGAGACGCCCGAGGGACAGGCTTGTGGTTTGGTCAAGAATCTGTCCTTGATGTGCTCCATCAGTGTGGGCACGTCCACCGATCCTATCGTCGATTATATGATCACGAGAAACATGGAGGTACTCGAAGAATATGAACCTTTGCGTTACCCGGATGCCACCAAGATCTTCTTGAACGGTTCGTGGATCGGTGTACACCAGGATCCCCAAGCTCTAGTTAAGGACGTGCAGCGTTTGCGTCGCTCCGGCCAGATTCCTCCTGAAGTGTCGCTGGTGAGGGACATCCGTGACCGTGAGTTCAAGATCTTCTCCGATGCTGGTCGAGTCATGCGCCCCTTGTTCGTTGTACAGCAAGAGGATGAGGAAGGGACCGATGACGAACCGGGCAAGGGCAAGGGAACCTTGGCTCTCACCAAGGACATGATCCAGAGGCTGGAGGCGGACAACGAAGTCGACCCTAGCAGCGAAGAGTACTTTGGTTGGGAAGGCTTGGTCGGAGCGGGTGTCATCGATTACCTAGATGCGGAAGAGGAAGAGACCGCTATGATTTGCATGACCCCCGAAGACCTGGACATCTACCGTAGGACCAAGGCCGGCGACGAAGTCTATCAGGATAACGGAGAG------GAGATT------AACAAGCGCCTGAAGACGAAGATCAACCCGACCACTCACATGTACACCCACTGTGAGATTCATCCCAGCATGCTGCTAGGTATTTGCGCCAGCATCATTCCGTTCCCGGATCACAACCAGGTACCCCTGAACGCGTCCCAAAT-CTCCGACATCCCCTGAT----TTCTTCTACCCCTCACGCACACAAACGACAACCGCATCGT---------GCCATTCTCTACATCGCAAACTGTTCAATTGATATG-----ATATTGGAATATTAAAAGCTAACCGTGTCTTCTTCCTCTTAATAGGTCCACCTCCAGACCGGCCAATGCGTAAGATTGA-------TAT-CCCCGACGAAACAAGGCGATAGAAAGATGGCGGGGCTCACACGAATATCATAGGGTAACCAAATCGGTGCTGCTTTCTGGCAAACCATCTCTGGCGAGCACGGTCTCGACAGCAATGGCGTGTACGTGTTGTGTTGTTTTATTGGTCAATTCTTCTCTAAGAGACAAACATCAATTGAC-AATCTAAAATAGGTACAACGGAACTTCCGAGCTTCAGCTGGAGCGCATGAGCGTCTACTTCAACGAGGTACGCTATCTTGAAAAAACATGA-GATGCGCAAAGACGTTTTACTAATCACCCCAACATGCACAGGCGTCTGGTAACAAGTACGTGCCTCGTGCCGTCCTCGTCGATCTCGAGCCCGGTACCATGGATGCTGTCCGTGCTGGTCCCTTCGGTCAACTCTTCCGACCCGACAACTTCGTCTTTGGTCAATCCGGTGCCGGAAACAACTGGGCAAAGGGTCATTACACCGAGGGTGCTGAGCTGGTTGACCAGGTTCTCGATGTCGTTCGTCGTGAGGCTGAGGGCTGCGATTGCCTTCAGGGTTTCCAGATCACCCACTCGCTCGGTGGTGGTACTGGTGCCGGTATGGGTACCTTGTTGATTTCCAAGATTCGCGAGGAGTTCCCCGACCGCATGATGGCTACCTTCTCCGTCGTACCCTCCCCCAAGGTCTCCGACACCGTCGTCGAGCCTTACAACGCTACCCTCTCCGTCCATCAGCTGGTCGAGAACTCGGATGAGACCTTCTGCATCGACAACGAGGCTCTGTACGATATCTGTATGCGTACTCTGAAGCTATCCAACCCCTCGTACGGTGACCTGAACCACCTGGTCTCCGCCGTCATGTCTGGTGTTACTACCTGCTTGCGATTCCCCGGTCAGCTGAACTCTGATCTGCGCAAGCTGGCCGTCAACATGGTTCCTTTCCCGCGTCTGCACTTCTTCATGGTCGGCTTCGCACCCCTGACCAGCCGTGGTGCTTACACCTTCCGCGCCGTCACCGTTCCCGAGTTGACTCAGCAGATGTTCGACCCCAAGAACATGATGGCTGCCTCTGACTTCCGCAACGGTCGTTACCTGACATGCTCTGCCATCTTGTAAGTGACCTATCTTTATTAATATCTGTATTGAGTAAGTACTAATACGA-CATTATAGCCGTGGCAAGGTCTCCA
	STMA_18263_Corylus	CATTACTGAGTTCTTACAAACT-CCAACCCTTTGTGAACCATACCAACTGTTGCCTCGGCGTGAGCT-GCGGCTGCGTGGTAGCTACCCGG----------TAGTCACCTACCCGGTACCTACCCTGT-AGCGTYTGCGTAGCCCGCCGAAGGACCACTAAACTCTGTT---TGACAGTGTAT-TCTGAATGCTTCAACT-AAATAGTTAAAACTTTCAACAACGGATCTCTTGGTTCTGGCATCGATGAAGAACGCAGCGAAATGCGATAAGTAATGTGAATTGCAGAATTCAGTGAATCATCGAATCTTTGAACGCACATTGCGCCCATTAGTATTCTAGTGGGCATGCCTATTCGAGCGTCATTTCGACCCTGAAGCCCTGGTTGCTTCGCGTTGGGACTCTACTGG-CTACCCTGTAGTTCCCTAATGACAGTGGCGGAGTTCAGGTGTACTCTCAGCGTAGTAATTTC-TTCTCGCTTTTGCAGTAG-CCTGGTCACCAGCCGTAAAACCCCCTAT-TTTCTAGTGGTTGACCTCGGATTAGGATTGCCCTAGTAACGGCGAGTGAAGCGGCAACAGCTCAAATTTGAAATCTGGCCCTCGTGGTCCGAGTTGTAATTTGTAGAGGATGCTTTTGGTGCGGTGCTTTCCGAGTTCCCTGGAACGGGACGCCAGAGAGGGTGAGAGCCCCGTACGGTTGGACACCTACCCTATATATAGCTCCTTCGACGAGTCGAGTAGTTTGGGAATGCTGCTCTAAATGGGAGGTAAATTTCTTCTAAAGCTAAATACCGGCCAGAGACCGATAGCGCACAAGTAGAGTGATCGAAAGATGAAAAGCACTTTGAAAAGAGGGTTAAATAGCACGTGAAATTGTTGAAAGGGAAGCGTTTGCGACCAGACCTTTTCCCGGCGGATCATCTGGTGTTCTCACCGGTGCACTTCGCTTGGTTTAGGCCAGCATCGGTTTCTTTAGGGGGATAAAGGCGTTGGGAACGTAGCTCTTTCGGGAGTGTTATAGCCCTTCACGTAATACCCTTCGAGGGACCGAGGACCGCGCATT-GCAAGGATGCTGGCGTAATGGTCGTCAACGACCCGTCTTGAAACACGGACCAAGGAGTCGAACATTTGTGCGAGTGTTTGGGTGTTAAACCCTCACGCGTAATGAAAGTGAACGGAGGTGAGAGCCCTTACGGGTGCATCATCGACCGATCCTGATGTCTTCGGATGGATTTGAGTAAGAGCATAACTGTTCGGACCCGAAAGATGGTGAACTATGCGTGGATAGGGTGAAGCCAGAGGAAACTCTGGTGGAGGCTCGCAGCGGTTCTGACGTGCAAATCGATCGTCAAATCTGCGCATGGGGGCGAAAG-----------------------------------------------------------------------------------------------------------------------------------------------------------------------------------------------------------------------------------------------------------------------------------------------------------------------------------------------------------------------------------------------------------------------------------------------------------------ACTTCGAGATTGCTCTAGCAGCCAAGCCAGCCATCGTGACCAACGGTCTCAAGTATTCGCTCGCTACAGGCAACTGGGGTGACCAAAAGAAGGCGGCGAGCTCGACAGCCGGTGTGTCACAGGTGCTCAACAGATACACAT------TCGCGT-CTA----CTCT-ATCACATCTGAGAAGAACGAACACGCCCATCGGCCGAGACGGCAAGCTTGCAAAACCCCGACAGCTTCACAACACGCATTGGGGTCTAGTCTGCCCGGCCGAGACGCCCGAGGGACAGGCTTGTGGTTTGGTCAAGAATCTGTCCTTGATGTGCTCCATCAGTGTGGGCACGTCCACCGATCCTATCGTCGATTATATGATCACGAGAAACATGGAGGTACTCGAAGAATATGAACCTTTGCGTTACCCGGATGCCACCAAGATCTTCTTGAACGGTTCGTGGATCGGTGTACACCAGGATCCCCAAGCTCTAGTTAAGGACGTGCAGCGTTTGCGTCGCTCCGGCCAGATTCCTCCTGAAGTGTCGCTGGTGAGGGACATCCGTGACCGTGAGTTCAAGATCTTCTCCGATGCTGGTCGAGTCATGCGCCCCTTGTTCGTTGTACAGCAAGAGGATGAGGAAGGGACCGATGACGAACCGGGCAAGGGCAAGGGAACCTTGGCTCTCACCAAGGACATGATTCAGAGGCTGGAGGCGGACAACGAAGTCGACCCTAGTAGCGAAGAGTACTTTGGTTGGGAAGGCTTGGTCGGAGCGGGTGTCATCGATTACCTAGATGCGGAAGAAGAAGAGACCGCTATGATTTGCATGACCCCCGAAGACCTGGACATCTACCGTAGGACCAAGGCCGGCGACGAAGTCTATCAGGATAACGGAGAG------GAGATT------AACAAGCGCCTGAAGACGAAGATCAACCCGACCACTCACATGTACACCCACTGTGAGATTCATCCCAGCATGCTGCTAGGTATTTGCGCCAGCATCATTCCGTTCCCGGATCACAACCAGGTA--------CGCGTCCCAAAT-CTCCAACATCCCCTGAT----TTCTTCTACCCCTCACGCACACAAACGACAACCGCATCGT---------GCCATTCTCTACATCGCAAACTGTTCAATTGATATG-----ATATTGGAATATTAAAAGCTAACCGTGTCTTCTTCCTCTTAATAGGTCCACCTCCAGACCGGCCAATGCGTAAGATTGA-------TAT-CCCCGACGAAACAAGGCGATAGAAAGATGGCGGGGCTCACACGAATATCATAGGGTAACCAAATCGGTGCTGCTTTCTGGCAAACCATCTCTGGCGAGCACGGTCTCGACAGCAATGGCGTGTACGTGTTGTGTTGTTTTATTGGTCAATTCTTCTCTAAGAGACAAACATCAATTGAC-AATCTAAAATAGGTACAACGGAACTTCCGAGCTTCAGCTGGAGCGCATGAGCGTCTACTTCAACGAGGTACGCTATCTTGAAAAAACATGA-GATGCGCAAAGACGTTTTACTAATCACCCCAACATGCACAGGCGTCTGGTAACAAGTACGTGCCTCGTGCCGTCCTCGTCGATCTCGAGCCCGGTACCATGGATGCTGTCCGTGCTGGTCCCTTCGGTCAACTCTTCCGACCCGACAACTTCGTCTTTGGTCAATCCGGTGCCGGAAACAACTGGGCAAAGGGTCATTACACCGAGGGTGCTGAGCTGGTTGACCAGGTTCTCGATGTCGTTCGTCGTGAGGCTGAGGGCTGCGATTGCCTTCAGGGTTTCCAGATCACCCACTCGCTCGGTGGTGGTACTGGTGCCGGTATGGGTACCTTGTTGATTTCCAAGATTCGCGAGGAGTTCCCCGACCGCATGATGGCTACCTTCTCCGTCGTACCCTCCCCCAAGGTCTCCGACACCGTCGTCGAGCCTTACAACGCTACCCTCTCCGTCCATCAGCTGGTCGAGAACTCGGATGAGACCTTCTGCATCGACAACGAGGCTCTGTACGATATCTGTATGCGTACTCTGAAGCTATCCAACCCCTCGTACGGTGACCTGAACCACCTGGTCTCCGCCGTCATGTCTGGTGTTACTACCTGCTTGCGATTCCCCGGTCAGCTGAACTCTGATCTGCGCAAGCTGGCCGTCAACATGGTTCCTTTCCCGCGTCTGCACTTCTTCATGGTCGGCTTCGCACCCCTGACCAGCCGTGGTGCTTACACCTTCCGCGCCGTCACCGTTCCCGAGTTGACTCAGCAGATGTTCGACCCCAAGAACATGATGGCTGCCTCTGACTTCCGCAACGGTCGTTACCTGACATGCTCTGCCATCTTGTAAGTGACCTATCTTTATTAATATCTGTATTGAGTAAGTACTAATACGA-CAT----------------------
	H1	CATTACTGAGTTCTTACAAACT-CCAACCCTTTGTGAACCATACCAACTGTTGCCTCGGCGCGAGCT-GCGGCTGCTTGGTAGCTACCCGG----------TAGTCACCTACCCGGGAGCTACCCGGT-AGCGTCTGCGTAGCCCGCCGAAGGACCACCAAACTCTGTT---TGACAGTGTAT-TCTGAATGCTTCAACT-AAATAGTTAAAACTTTCAACAACGGATCTCTTGGTTCTGGCATCGATGAAGAACGCAGCGAAATGCGATAAGTAATGTGAATTGCAGAATTCAGTGAATCATCGAATCTTTGAACGCACATTGCGCCCATTAGTATTCTAGTGGGCATGCCTATTCGAGCGTCATTTCGACCCTGAAGCCCTAGTTGCTTCGCGTTGGGACTCTACTGG-CTACCCTGTAGTTCCCTAATGACAGTGGCGGAGTTCAGGTGTACTCTCAGCGTAGTAATTTC-ATCTCGCTTTTGCAGTAG-CCTGGTCGCCGGCCGTAAAACCCCCTAT-TTTCTAGTGGTTGACCTCGGATTAGG-------------CGGCGAGTGAAGCGGCAACAGCTCAAATTTGAAATCTGGCCCTCGTGGTCCGAGTTGTAATTTGTAGAGGATGCTTTTGGTGCGGTGCCTTCCGAGTTCCCTGGAACGGGACGCCAGAGAGGGTGAGAGCCCCGTACGGTTGGACACCTACCCTATATATAGCTCCTTCGACGAGTCGAGTAGTTTGGGAATGCTGCTCTAAATGGGAGGTAAATTTCTTCTAAAGCTAAATACCGGCCAGAGACCGATAGCGCACAAGTAGAGTGATCGAAAGATGAAAAGCACTTTGAAAAGAGGGTTAAATAGCACGTGAAATTGTTGAAAGGGAAGCGTTTGCGACCAGACCTTTTCCCGGCGGATCATCTGGTGTTCTCACCGGTGCACTTCGCTTGGTTTAGGCCAGCATCGGTTTCTTTAGGGGGATAAAGGTGTTGGGAACGTAGCTCTTTCGGGAGTGTTATAGCCCTTCACGTAATACCCTTCGAGGGACCGAGGACCGCGCATT-GCAAGGATGCTGGCGTAATGGTCGTCAACGACCCGTCTTGAAACACGGACCAAGGAGTCGAACATTTGTGCGAGTGTTTGGGTGTTAAACCCTCACGCGTAATGAAAGTGAACGGAGGTGAGAGCCCTTACGGGTGCATCATCGACCGATCCTGATGTCTTCGGATGGATTTGAGTAAGAGCATAACTGTTCGGACCCGAAAGATGGTGAACTATGCGTGGATAGGGTGAAGCCAGAGGAAACTCTGGTGGAGGCTCGCAGCGGTTCTGACGTGCAAATCGATCGTCAAATCTGCGCATGGGGGCGAAAGACTTATCGAACCATCTAGTAGCTGGTTACCGCCGAAGTTTCCCTCAGGATAGCAGTGTTGTATTCAGTTTTATGAGGTAAAGCGAATGATTAGGGACTCGGGGGCGCTTTATTGCCTTCATCCATTCTCAAACTTTAAATATGTAAGAAGCCCTTGT----------------------------------------------------------------------------------------------------------------------------------------------------------------------------------------------------------------------------------------------------------------------------------------------------ACTTCGAGATTGCTCTAGCAGCCAAGCCGGCGATCGTGACCAACGGTCTCAAATATTCGCTCGCTACAGGCAACTGGGGCGACCAAAAGAAGGCGGCGAGCTCGACAGCCGGTGTGTCACAAGTACTTAACAGATACACGT------TTGCGT-CTA----CTCT-ATCTCATTTGAGAAGAACGAACACGCCCATCGGCCGAGACGGCAAGCTTGCGAAGCCCCGACAGCTTCACAACACGCATTGGGGTCTCGTCTGCCCGGCCGAGACGCCCGAGGGACAGGCTTGCGGTTTGGTCAAGAATCTGTCCTTGATGTGCTCCATCAGTGTGGGCACGTCCACCGACCCTATCGTCGACTATATGATCACGAGAAACATGGAGGTGCTCGAAGAATATGAACCGTTGCGTTACCCGGACGCCACCAAGATCTTCTTGAACGGTTCGTGGATTGGTGTACACCAGGATCCCCAAGCGCTAGTGAAGGACGTGCAGCGTTTGCGTCGCTCCGGCCAGATTCCTCCTGAAGTGTCACTAGTGAGGGACATCCGTGACCGCGAGTTCAAGATCTTCTCCGATGCTGGTCGAGTCATGCGCCCCTTGTTTGTTGTTCAGCAAGAGGACGAGGAAGGGACCGATGACGAGCCGGGCAAGGTCAAGGGAACCTTGGCTCTCACCAAGGACATGATCCAGAGGCTGGAGGCGGACAACGAAGTCGACCCCAGCAGCGAAGAGTACTTTGGTTGGGAAGGCTTGGTCGGAGCAGGTGTCATCGATTACCTGGATGCGGAAGAAGAAGAGACCGCTATGATTTGCATGACCCCCGAAGATCTGGACATCTACCGCAGGACCAAGGCCGGCGACGAAGTCTATCAGGATAACGGCGAG------GAGATT------AACAAACGCCTGAAGACGAAGATCAACCCGACCACTCACATATACACCCACTGTGAGATTCATCCCAGCATGCTGCTAGGTATTTGCGCCAGCATCATTCCGTTCCCGGATCATAA---------------------------------------------------------------------------GACAACCGCATCGT---------GTCATTCTCTACACGGCAAACTGTTCAAGTAATATGAGA--ATATGGGAATATGAAAAGCTAACCGTGTCTTCTTCATCTTAATAGGTCCACCTTCAGACCGGCCAATGCGTAAGATTGC-------TATCCCCCGACGAAACAAGGCGATAGAAAGAGGGCGGGGCTCACACGAATATCATAGGGTAACCAAATCGGTGCTGCTTTCTGGCAAACCATCTCTGGCGAGCACGGTCTCGACAGCAATGGCGTGTACGTCTTCTGTTATCTTATTGGTCAATTCT---GTAAGAGACGAACATCAATTGAC-AATTTGAAATAGGTACAACGGAACTTCGGAGCTTCAGCTGGAGCGCATGAGCGTCTACTTCAACGAGGTACGCTATCTTGAAAACACATGA-GATGCGCAAAGACGGTTTACTAATCACCCCAACATGCACAGGCGTCTGGTAACAAGTACGTGCCTCGTGCCGTCCTCGTCGATCTCGAGCCCGGTACCATGGATGCTGTCCGTGCCGGTCCCTTCGGCCAACTCTTCCGACCCGACAACTTCGTCTTCGGTCAATCCGGTGCCGGAAACAACTGGGCCAAGGGTCATTACACCGAGGGTGCTGAGCTGGTCGACCAGGTTCTCGATGTCGTTCGACGTGAGGcCGAgGGCTGCGATTGCCTTCAGGGCTTCCAGATCACCCACTCGCTCGGTGGTGGTACTGGTGCCGGTATGGGTACCTTGTTGATCTCCAAGATTCGCGAGGAGTTCCCCGACCGCATGATGGCTACCTTCTCCGTCGTGCCCTCCCCCAAGGTCTCCGACACCGTCGTCGAGCCTTACAACGCTACCCTCTCGGTCCATCAGCTGGTCGAGAACTCGGACGAGACCTTCTGCATCGACAACGAGGCTCTGTACGACATCTGCATGCGTACCCTGAAGCTATCCAACCCCTCGTACGGTGACCTGAACCACCTGGTCTCCGCCGTCATGTCCGGTGTTACCACCTGCTTGCGATTCCCCGGTCAGCTGAACTCCGACCTGCGCAAGCTGGCCGTCAACATGGTTCCCTTCCCCCGTCTGCACTTCTTCATGGTCGGCTTCGCGCCCCTGACCAGCCGTGGTGCTTACACCTTCCGCGCCGTCACCGTTCCCGAGTTGACTCAGCAGATGTTCGACCCCAAGAACATGATGGCTGCTTCTGACTTCCGCAACGGTCGTTACCTGACATGCTCTGCCATCTTGT--------------------------------------------------------------------------
	H2	CATTACTGAGTTCTTACAAACT-CCAACCCTTTGTGAACCATACCAACTGTTGCCTCGGCGCGAGCT-GCGGCTGCTTGGTAGCTACCCGG----------TAGTCACCTACCCGGGAGCTACCCGGT-AGCGTCTGCGTAGCCCGCCGAAGGACCACCAAACTCTGTT---TGACAGTGTAT-TCTGAATGCTTCAACT-AAATAGTTAAAACTTTCAACAACGGATCTCTTGGTTCTGGCATCGATGAAGAACGCAGCGAAATGCGATAAGTAATGTGAATTGCAGAATTCAGTGAATCATCGAATCTTTGAACGCACATTGCGCCCATTAGTATTCTAGTGGGCATGCCTATTCGAGCGTCATTTCGACCCTGAAGCCCTAGTTGCTTCGCGTTGGGACTCTACTGG-CTACCCTGTAGTTCCCTAATGACAGTGGCGGAGTTCAGGTGTACTCTCAGCGTAGTAATTTC-ATCTCGCTTTTGCAGTAG-CCTGGTCGCCGGCCGTAAAACCCCCTAT-TTTCTAGTGGTTGACCTCGGATTAGG-------------CGGCGAGTGAAGCGGCAACAGCTCAAATTTGAAATCTGGCCCTCGTGGTCCGAGTTGTAATTTGTAGAGGATGCTTTTGGTGCGGTGCCTTCCGAGTTCCCTGGAACGGGACGCCAGAGAGGGTGAGAGCCCCGTACGGTTGGACACCTACCCTATATATAGCTCCTTCGACGAGTCGAGTAGTTTGGGAATGCTGCTCTAAATGGGAGGTAAATTTCTTCTAAAGCTAAATACCGGCCAGAGACCGATAGCGCACAAGTAGAGTGATCGAAAGATGAAAAGCACTTTGAAAAGAGGGTTAAATAGCACGTGAAATTGTTGAAAGGGAAGCGTTTGCGACCAGACCTTTTCCCGGCGGATCATCTGGTGTTCTCACCGGTGCACTTCGCTTGGTTTAGGCCAGCATCGGTTTCTTTAGGGGGATAAAGGTGTTGGGAACGTAGCTCTTTCGGGAGTGTTATAGCCCTTCACGTAATACCCTTCGAGGGACCGAGGACCGCGCATT-GCAAGGATGCTGGCGTAATGGTCGTCAACGACCCGTCTTGAAACACGGACCAAGGAGTCGAACATTTGTGCGAGTGTTTGGGTGTTAAACCCTCACGCGTAATGAAAGTGAACGGAGGTGAGAGCCCTTACGGGTGCATCATCGACCGATCCTGATGTCTTCGGATGGATTTGAGTAAGAGCATAACTGTTCGGACCCGAAAGATGGTGAACTATGCGTGGATAGGGTGAAGCCAGAGGAAACTCTGGTGGAGGCTCGCAGCGGTTCTGACGTGCAAATCGATCGTCAAATCTGCGCATGGGGGCGAAAGACTTATCGAACCATCTAGTAGCTGGTTACCGCCGAAGTTTCCCTCAGGATAGCAGTGTTGTATTCAGTTTTATGAGGTAAAGCGAATGATTAGGGACTCGGGGGCGCTTTATTGCCTTCATCCATTCTCAAACTTTAAATATGTAAGAAGCCCTTGT----------------------------------------------------------------------------------------------------------------------------------------------------------------------------------------------------------------------------------------------------------------------------------------------------ACTTCGAGATTGCTCTAGCAGCCAAGCCGGCGATCGTGACCAACGGTCTCAAATATTCGCTCGCTACAGGCAACTGGGGCGACCAAAAGAAGGCGGCGAGCTCGACAGCCGGTGTGTCACAAGTACTTAACAGATACACGT------TTGCGT-CTA----CTCT-ATCTCATTTGAGAAGAACGAACACGCCCATCGGCCGAGACGGCAAGCTTGCGAAGCCCCGACAGCTTCACAACACGCATTGGGGTCTCGTCTGCCCGGCCGAGACGCCCGAGGGACAGGCTTGCGGTTTGGTCAAGAATCTGTCCTTGATGTGCTCCATCAGTGTGGGCACGTCCACCGACCCTATCGTCGACTATATGATCACGAGAAACATGGAGGTGCTCGAAGAATATGAACCGTTGCGTTACCCGGACGCCACCAAGATCTTCTTGAACGGTTCGTGGATTGGTGTACACCAGGATCCCCAAGCGCTAGTGAAGGACGTGCAGCGTTTGCGTCGCTCCGGCCAGATTCCTCCTGAAGTGTCACTAGTGAGGGACATCCGTGACCGCGAGTTCAAGATCTTCTCCGATGCTGGTCGAGTCATGCGCCCCTTGTTTGTTGTTCAGCAAGAGGACGAGGAAGGGACCGATGACGAGCCGGGCAAGGTCAAGGGAACCTTGGCTCTCACCAAGGACATGATCCAGAGGCTGGAGGCGGACAACGAAGTCGACCCCAGCAGCGAAGAGTACTTTGGTTGGGAAGGCTTGGTCGGAGCAGGTGTCATCGATTACCTGGATGCGGAAGAAGAAGAGACCGCTATGATTTGCATGACCCCCGAAGATCTGGACATCTACCGCAGGACCAAGGCCGGCGACGAAGTCTATCAGGATAACGGCGAG------GAGATT------AACAAACGCCTGAAGACGAAGATCAACCCGACCACTCACATATACACCCACTGTGAGATTCATCCCAGCATGCTGCTAGGTATTTGCGCCAGCATCATTCCGTTCCCGGATCATAA---------------------------------------------------------------------------GACAACCGCATCGT---------GTCATTCTCTACACGGCAAACTGTTCAAGTAATATGGGA--ATATGGGAATATGAAAAGCTAACCGTGTCTTCTTCATCTTAATAGGTCCACCTTCAGACCGGCCAATGCGTAAGATTGC-------CATCCCCCGACGAAATAAGGCGATAGAAAGAGGGCGGGGCTCACACCAATATCATAGGGTAACCAAATCGGTGCTGCTTTCTGGCAAACCATCTCTGGCGAGCACGGTCTCGACAGCAATGGCGTGTACGTCTTCTGTTATTTTATTGGTCAATTCT---GTAGGAGACGATCATCAATTGAC-AACCTGAAATAGGTACAATGGAACTTCCGAGCTTCAGCTGGAGCGCATGAGCGTCTACTTCAACGAGGTACGCTATCTTGAAAAGACATGA-AATGCTCAAAGACGGTTTACTAATCACCCCAACATGCACAGGCGTCTGGTAACAAGTACGTGCCTCGTGCCGTCCTCGTCGATCTCGAGCCCGGTACCATGGATGCTGTCCGTGCCGGTCCCTTCGGTCAACTCTTCCGACCCGACAACTTCGTCTTCGGTCAATCCGGTGCCGGAAACAACTGGGCCAAGGGTCATTACACCGAGGGTGCTGAGCTGGTCGACCAGGTTCTCGATGTCGTTCGTCGTGAGGCCGAGGGCTGCGATTGCCTTCAGGGCTTCCAGATCACCCACTCGCTCGGTGGTGGTACTGGTGCCGGTATGGGTACCTTGTTGATCTCCAAGATTCGCGAGGAGTTCCCCGACCGCATGATGGCTACCTTCTCCGTCGTGCCCTCCCCCAAGGTCTCCGACACCGTCGTCGAGCCTTACAACGCTACCCTCTCGGTCCATCAGCTGGTCGAGAACTCGGACGAGACCTTCTGCATCGACAACGAGGCTCTGTACGACATCTGCATGCGTACCCTGAAGCTATCCAACCCCTCGTACGGTGACCTGAACCACCTGGTCTCCGCCGTCATGTCCGGTGTTACCACCTGCTTGCGATTCCCCGGTCAGCTGAACTCGGACCTGCGCAAGCTGGCCGTCAACATGGTTCCCTTCCCGCGTCTGCACTTCTTCATGGTCGGCTTCGCGCCCCTGACCAGCCGTGGTGCTTACACCTTCCGCGCCGTCACCGTTCCCGAGTTGACTCAGCAGATGTTCGACCCCAAGAACATGATGGCTGCTTCTGACTTCCGCAACGGTCGTTACCTGACATGCTCTGCCATCTTGT--------------------------------------------------------------------------
	STMA_18264_Alnus	CATTACTGAGTTCTTACAAACT-CCAACCCTTTGTGAACCATACCAACTGTTGCCTCGGCGCGAGCT-GCGGCTGCTTGGTAGCTACCCGG----------TAGTCACCTACCCGGGAGCTACCCGGT-AGCGTCTGCGTAGCCCGCCGAAGNNCCACCAAACTCTGTT---TGACAGTGTAT-TCTGAATGCTTCAACT-AAATAGTTAAAACTTTCAACAACGGATCTCTTGGTTCTGGCATCGATGAAGAACGCAGCGAAATGCGATAAGTAATGTGAATTGCAGAATTCAGTGAATCATCGAATCTTTGAACGCACATTGCGCCCATTAGTATTCTAGTGGGCATGCCTATTCGAGCGTCATTTCGACCCTGAAGCCCTAGTTGCTTCGCGTTGGGACTCTACTGG-CTACCCTGTAGTTCCCTAATGACAGTGGCGGAGTTCAGGTGTACTCTCAGCGTAGTAATTTC-ATCTCGCTTTTGCAGTAG-CCTGGTCGCCGGCCGTAAAACCCCCTAT-TTTCTAGTGG----------------ATTGCCCTAGTAACGGCGAGTGAAGCGGCAACAGCTCAAATTTGAAATCTGGCCCTCGTGGTCCGAGTTGTAATTTGTAGAGGATGCTTTTGGTGCGGTGCCTTCCGAGTTCCCTGGAACGGGACGCCAGAGAGGGTGAGAGCCCCGTACGGTTGGACACCTACCCTATATATAGCTCCTTCGACGAGTCGAGTAGTTTGGGAATGCTGCTCTAAATGGGAGGTAAATTTCTTCTAAAGCTAAATACCGGCCAGAGACCGATAGCGCACAAGTAGAGTGATCGAAAGATGAAAAGCACTTTGAAAAGAGGGTTAAATAGCACGTGAAATTGTTGAAAGGGAAGCGTTTGCGACCAGACCTTTTCCCGGCGGATCATCTGGTGTTCTCACCGGTGCACTTCGCTTGGTTTAGGCCAGCATCGGTTTCTTTAGGGGGATAAAGGTGTTGGGAACGTAGCTCTTTCGGGAGTGTTATAGCCCTTCACGTAATACCCTTCGAGGGACCGAGGACCGCGCATT-GCAAGGATGCTGGCGTAATGGTCGTCAACGACCCGTCTTGAAACACGGACCAAGGAGTCGAACATTTGTGCGAGTGTTTGGGTGTTAAACCCTCACGCGTAATGAAAGTGAACGGAGGTGAGAGCCCTTACGGGTGCATCATCGACCGATCCTGATGTCTTCGGATGGATTTGAGTAAGAGCATAACTGTTCGGACCCGAAAGATGGTGAACTATGCGTGGATAGGGTGAAGCCAGAGGAAACTCTGGTGGAGGCTCGCAGCGGTTCTGACGTGCAAATCGATCGTCAAATCTGCGCATGGGGGCGAAAGACTTATCGAACCATCTAGTAGCTGGTTACCGCCGAAGTTTCCCTCAGGATAGCAGTGTTGTATTCAGTTTTATGAGGTAAAGCGAATGATTAGGGACTCGGGGGCGCTTTATTGCCTTCATCCATTCTCAAACTTTAAATATGTAAGAAGCCCTTGTTGCTTAATTGAACGTGGGCATTCGAATGTATCAACACTAGTGGGCCATTTTTGGTAAGCAGAACTGGCGATGCGGGATGAACCGAACGCGGGGTTAAGGTGCCAGAGTGGACGCTCATCAGACACCACAAAAGGTGTTAGTACATCTTGACAGCAGGACGGTGGCCATGGAAGTCGGAATCCGCTAAGGACTGTGTAACAACTCACCTGCCGAATGTACTAGCCCTGAAAATGGATGGCGCTCAAGCGTCTCACCCATACCTCGCCCTTAGGGTAGAAACGATGCCCTAAGGACTTCGAGATTGCTCTAGCAGCCAAGCCGGCGATCGTGACCAACGGTCTCAAATATTCGCTCGCTACAGGCAACTGGGGCGACCAAAAGAAGGCGGCGAGCTCGACAGCCGGTGTGTCACAAGTACTTAACAGATACACGT------TTGCGT-CTA----CTCT-ATCTCATTTGAGAAGAACGAACACGCCCATCGGCCGAGACGGCAAGCTTGCGAAGCCCCGACAGCTTCACAACACGCATTGGGGTCTCGTCTGCCCGGCCGAGACGCCCGAGGGACAGGCTTGCGGTTTGGTCAAGAATCTGTCCTTGATGTGCTCCATCAGTGTGGGCACGTCCACCGACCCTATCGTCGACTATATGATCACGAGAAACATGGAGGTGCTCGAAGAATATGAACCGTTGCGTTACCCGGACGCCACCAAGATCTTCTTGAACGGTTCGTGGATTGGTGTACACCAGGATCCCCAAGCGCTAGTGAAGGACGTGCAGCGTTTGCGTCGCTCCGGCCAGATTCCTCCTGAAGTGTCACTAGTGAGGGACATCCGTGACCGCGAGTTCAAGATCTTCTCCGATGCTGGTCGAGTCATGCGCCCCTTGTTTGTTGTTCAGCAAGAGGACGAGGAAGGGACCGATGACGAGCCGGGCAAGGTCAAGGGAACCTTGGCTCTCACCAAGGACATGATCCAGAGGCTGGAGGCGGACAACGAAGTCGACCCCAGCAGCGAAGAGTACTTTGGTTGGGAAGGCTTGGTCGGAGCAGGTGTCATCGATTACCTGGATGCGGAAGAAGAAGAGACCGCTATGATTTGCATGACCCCCGAAGATCTGGACATCTACCGCAGGACCAAGGCCGGCGACGAAGTCTATCAGGATAACGGCGAG------GAGATT------AACAAACGCCTGAAGACGAAGATCAACCCGACCACTCACATATACACCCACTGTGAGATTCATCCCAGCATGCTGCTAGGTATTTGCGCCAGCATCATTCCGTTCCCGGATCATAACCAGGTA--------CGCGTCCCAAAT-CTCCAACATCCCCTGAT----TTCTTCTACCCCTCACGCACACAAACGACAACCGCATCGT---------GTCATTCTCTACACGGCAAACTGTTCAAGTAATATGAGA--ATATGGGAATATCAAAAGCTAACCGTGTCTTCTTCATCTTAATAGGTCCACCTTCAGACCGGCCAATGCGTAAGATTGC-------TATCCCCCGACGAAACAAGGCGATAGAAAGAGGGCGGGGCTCACACGAATATCATAGGGTAACCAAATTGGTGCTGCTTTCTGGCAAACCATCTCTGGCGAGCACGGTCTCGACAGCAATGGCGTGTACGTCTTCTGTTATCTTATTGGTCAATTCT---GTAAGAGACGAATATCAATTGAC-AATCTGAAATAGGTACAACGGAACTTCGGAGCTTCAGCTGGAGCGCATGAGCGTCTACTTCAACGAGGTACGCTATCTTGAAAAGACATGA-GATGCGCAAAGACGGTTTACTAATCACCCCAACATGCACAGGCGTCTGGTAACAAGTACGTGCCTCGTGCCGTCCTCGTCGATCTCGAGCCCGGTACCATGGATGCTGTCCGTGCCGGTCCCTTCGGTCAACTCTTCCGACCCGACAACTTCGTCTTCGGTCAATCCGGTGCCGGAAACAACTGGGCCAAGGGTCATTACACCGAGGGTGCTGAGCTGGTCGACCAGGTTCTCGATGTCGTTCGACGTGAGGCCGAGGGCTGCGATTGCCTTCAGGGCTTCCAGATCACCCACTCGCTCGGTGGTGGTACTGGTGCCGGTATGGGTACCTTGTTGATCTCCAAGATTCGCGAGGAGTTCCCCGACCGCATGATGGCCACCTTCTCCGTCGTGCCCTCCCCCAAGGTCTCCGACACCGTCGTCGAGCCTTACAACGCTACCCTCTCAGTCCATCAGCTGGTCGAGAACTCGGACGAGACCTTCTGCATCGACAACGAGGCTCTGTACGACATCTGCATGCGTACCCTGAAGCTATCCAACCCCTCGTACGGTGACCTGAACCACCTGGTCTCCGCCGTCATGTCCGGTGTTACCACCTGCTTGCGATTCCCCGGTCAGCTGAACTCGGACCTGCGCAAGCTGGCCGTCAACATGGTTCCCTTCCCGCGTCTGCACTTCTTCATGGTCGGCTTCGCGCCCCTGACCAGCCGTGGTGCTTACACCTTCCGCGCCGTCACCGTTCCCGAGTTGACTCAGCAGATGTTCGACCCCAAGAACATGATGGCTGCTTCTGACTTCCGCAACGGTCGTTACCTGACATGCTCTGCCATCTTGTAAGTGACCGATATATTACTTTTATATTATCGAGTAAGTACTAATACGATTATTATAGCCGTGGCAAGGTCTCCA
	STMA_18258_Poland	CATTACTGAGTTCTTACAAACT-CCAACCCTTTGTGAACCATACCAACTGTTGCCTCGGCGCGAGCT-GCGGCTGCTTGGTAGCTACCCGG----------TAGTCACCTACCCGGGAGCTACCCGGT-AGCGTCTGCGTAGCCCGCCGAAGGACCACCAAACTCTGTT---TGACAGTGTAT-TCTGAATGCTTCAACT-AAATAGTTAAAACTTTCAACAACGGATCTCTTGGTTCTGGCATCGATGAAGAACGCAGCGAAATGCGATAAGTAATGTGAATTGCAGAATTCAGTGAATCATCGAATCTTTGAACGCACATTGCGCCCATTAGTATTCTAGTGGGCATGCCTATTCGAGCGTCATTTCGACCCTGAAGCCCTAGTTGCTTCGCGTTGGGACTCTACTGG-CTACCCTGTAGTTCCCTAATGACAGTGGCGGAGTTCAGGTGTACTCTCAGCGTAGTAATTTC-ATCTCGCTTTTGCAGTAG-CCTGGTCGCCGGCCGTAAAACCCCCTAT-TTTCTAGTGGTTGACCTCGGATTAGG------------------------------------------------------------------------------------------------------------------------------------------------------------------------------------------------------------------------------------------------------------------------------------------------------------------------------------------------------------------------------------------------------------------------------------------------------------------------------------------------------------------------------------------------------------------------------------------------------------------------------------------------------------------------------------------------------------------------------------------------------------------------------------------------------------------------------------------------------------------------------------------------------------------------------------------------------------------------------------------------------------------------------------------------------------------------------------------------------------------------------------------------------------------------------------------------------------------------------------------------------------------------------------------------------------------------------ACTTCGAGATTGCTCTAGCAGCCAAGCCGGCGATCGTGACCAATGGTCTCAAGTATTCGCTCGCTACAGGCAACTGGGGTGACCAAAAGAAGGCCGCGAGCTCGACAGCCGGTGTATCACAAGTGCTGAACAGATACACAT------TCGCAT-CTA----CCCT-ATCACATTTAAGAAGAACCAACACGCCCATCGGCCGAGACGGCAAGCTTGCGAAGCCCCGACAGCTTCACAACACGCATTGGGGTCTAGTCTGCCCGGCCGAGACGCCCGAGGGACAGGCTTGCGGTTTGGTCAAGAATCTGTCGTTGATGTGCTCCATCAGTGTGGGCACTTCCACCGATCCTATCGTCGATTATATGATCACGAGAAATATGGAGGTGCTCGAAGAATATGAACCGCTGCGTTACCCGGATGCCACAAAGATCTTCTTGAACGGTTCGTGGATTGGTGTACACCAGGACCCCCAAGCCTTAGTTAAGGACGTGCAGCGTCTGCGCCGCTCCGGCCAGATTCCTCCCGAAGTGTCACTAGTGAGGGACATCCGTGACCGTGAATTCAAGATCTTCTCCGATGCGGGTCGAGTCATGCGCCCCTTGTTTGTTGTCCAGCAAGAGGATGAGGAAGGGACTGACGACGAGCCGGGCAAGGGCAAGGGAACCTTGGCTCTCACCAAGGACATGATCCAGAGGCTGGAGGCAGACAACGAAGTCGACCCCAGCAGCGAAGAGTACTTTGGTTGGGAAGG-----------------------------------------------------------------------------------------------------------------------------------------------------------------------------------------------------------------------------------------------------------------------------------------------------------------------------------------------------------------------------------------TATATCGCAAACTATTCAAGTGATA-------TTATTGGAATATGAAAAGCTAACCGTGTCTTCTTCATCTTCATAGGTTCACCTTCAGACCGGCCAATGCGTAAGAATGATATCCCG--------ACGAAAACAAGGCGATAAAAAGATTGCGGGGCTCACACGAATATCATAGGGTAACCAAATCGGTGCTGCTTTCTGGCAAACCATCTCTGGCGAGCACGGTCTCGACAGCAATGGCGTGTATGTATTTTGTTGTTTTATTGGTCAATTCCTTAAATGGAGATGAATATCAATTGACAAATCTAAAATAGGTACAATGGAACCTCGGAACTCCAGTTGGAGCGCATGAGCGTCTACTTCAACGAGGTACGCTATCTTGAAAACAACACAAAATGCGCAAAGACCCGTTACTAATCACCCCAATATGCACAGGCGTCTGGTAACAAGTACGTGCCTCGTGCCGTCCTCGTCGATCTCGAGCCCGGTACCATGGATGCTGTCCGTGCTGGTCCCTTTGGTCAACTCTTCCGACCCGACAACTTCGTCTTTGGTCAATCCGGTGCCGGAAACAACTGGGCGAAGGGTCATTACACCGAAGGTGCTGAGCTGGTTGACCAGGTTCTCGACGTCGTTCGTCGTGAGGCTGAGGGCTGCGATTGTCTTCAGGGTTTCCAGATCACCCACTCGCTCGGTGGTGGTACTGGCGCCGGTATGGGTACCTTGTTGATCTCCAAGATTCGCGAGGAGTTCCCCGACCGCATGATGGCTACCTTCTCCGTCG--------------------------------------------------------------------------------------------------------------------------------------------------------------------------------------------------------------------------------------------------------------------------------------------------------------------------------------------------------------------------------------------------------------------------------------------------------------------------------------------------------------------------------------
	217	CATTACTGAGTTCTTACAAACT-CCAACCCTTTGTGAACCATACCAA-TGTTGCCTCGGCGCGAGCT-GCGGCTGCTTGGTAGTTACCCCG----------TAGTCACCTACCCGGTACCTACCCTGT-AACGTCTGCGTAGCCCGCCGAAGGACCACTAAACTCTGTT---TGACAGTGTAT-TCTGAATGCTTCAACT-AAATAGTTAAAACTTTCAACAACGGATCTCTTGGTTCTGGCATCGATGAAGAACGCAGCGAAATGCGATAAGTAATGTGAATTGCAGAATTCAGTGAATCATCGAATCTTTGAACGCACATTGCGCCCATTAGTATTCTAGTGGGCATGCCTATTCGAGCGTCATTTCGACCCTGAAGCCCTAGTTGCTTCGCGTTGGGACTCTACTGG-CTACCCTGTAGTTCCCTAAAGACAGTGGCGGAGTTCAGGTGTACTCTCAGCGTAGTAATTTC-TTCTCGCTTTTGCAGTAG-CCTGGTCACCAGCCGTTAAACCCCCTAT-TATCTAGTGGTTGACCTCGGATTAGG----------------------------------------------------------------------------------------------------------------------------------------------------------------------------------------------------------------------------------------------------------------------------------------------------------------------------------------------------------------------------------------------------------------------------------------------------------------------------------------------------------------------------------------------------------------------------------------------------------------------------------------------------------------------------------------------------------------------------------------------------------------------------------------------------------------------------------------------------------------------------------------------------------------------------------------------------------------------------------------------------------------------------------------------------------------------------------------------------------------------------------------------------------------------------------------------------------------------------------------------------------------------------------------------------------------------------------------------------------------------------------------------------------------------GAAGGCCGCGAGCTCGACAGCCGGTGTATCACAAGTGCTGAACAGATACACAT------TCGCAT-cTA----CCCT-ATCTCATTTGAGAAGAACGAACACGCCCATCGGCCGAGACGGCAAGCTTGCGAAGCCCCGACAGCTTCACAACACGCACTGGGGTCTAGTCTGCCCGGCCGAGACGCCCGAGGGACAGGCTTGCGGTTTGGTCAAGAATCTGTCGTTGATGTGCTCCATCAGTGTGGGCACTTCCACCGATCCTATCGTCGATTATATGATCACGAGAAATATGGAGGTGCTCGAAGAATATGAACCGCTGCGTTACCCGGATGCCACAAAGATCTTCTTGAACGGTTCGTGGATTGGTGTACACCAGGACCCCCAAGCGTTAGTTAAGGACGTGCAGCGTCTGCGCCGCTCCGGCCAGATTCCTCCCGAAGTGTCACTAGTGAGGGACATCCGTGACCGTGAATTCAAGATCTTCTCCGATGCGGGTCGAGTCATGCGCCCCTTGTTTGTTGTCCAGCAAGAGGATGAGGAAGGGACTGACGACGAGCCGGGCAAGGGCAAGGGAACCTTGGCTCTCACCAAGGACATGATCCAGAGGCTGGAGGCAGACAACGAAGTCGACCCCAGCAGCGAAGAGTACTTTGGTTGGGAAGGCTTGGTTGGAGCAGGTGTCATCGATTACCTAGATGCGGAAGAGGAGGAGACCGCCATGATTTGCATGACCCCCGAAGATCTGGATATCTATCGCAGAACCAAGGCCGGCGACGAAGTCTATCAGGATAACGGCGAG------GAGATT------AACAAGCGCCTGAAGACGAAGATCAACCCGACCACTCACATGTACACCCACTGTGAGATTCATCCCAGCATGCTGCTAGGTATTTGTGCCAGCATCATTCCGTTCCCTGACCACAATCAGGTA-----------------------------------------------------------------------------------------------------ATATCGCAAACTATTCAAGTGATA-------TTATTGGAATATGAAAAGCTAACCGTGTCTTCTTCATCTTCATAGGTTCACCTTCAGACCGGCCAATGCGTAAGAATGATATCCCG--------ACGAAAACAAGGCGATAAAAAGATTGCGGGGCTCACACGAATATCATAGGGTAACCAAATCGGTGCTGCTTTCTGGCAAACCATCTCTGGCGAGCACGGTCTCGACAGCAATGGCGTGTATGTGTTTTGTTGTTTTATTGGTCAATTCCTTAAATGGAGATGAATATCAATTGACAAATCTAAAATAGGTACAATGGAACCTCGGAACTCCAGTTGGAGCGCATGAGCGTCTACTTCAACGAGGTACGCTATCTTGAAAACAACAGAAAATGCGCAAAGACCCGTTACTAATCACCCCAATATGCACAGGCGTCTGGTAACAAGTACGTGCCTCGTGCCGTCCTCGTCGATCTCGAGCCCGGTACCATGGATGCTGTCCGTGCTGGTCCCTTTGGTCAACTCTTCCGACCCGACAACTTCGTCTTTGGTCAATCCGGTGCCGGAAACAACTGGGCGAAGGGTCATTACACCGAAGGTGCTGAGCTGGTTGAcCAGGTTCTCGACGTCGTTCGTCGTGAGGCTGAgGGCTGCGATTGTCTTCAGGGTTTCCAGATCACCCACTCGCTCGGTGGTGGTACTGGTGCCGGTATGGGTACCTTGTTGATCTCCAAGATTCGCGAGGAGTTCCCCGACCGCATGATGGCTACCTTCTCCGTCGTGCCCTCCCCTAAGGTCTCCGACACCGTCGTCGAGCCTTACAACGCTACCCTCTCCGTCCATCAGCTGGTCGAGAATTCGGACGAGACCTTCTGCATCGACAACGAGGCTCTGTACGACATCTGCATGCGTACCCTTAAGCTATCCAACCCCTCGTACGGTGACCTGAACCACCTGGTCTCTGCTGTCATGTCCGGTGTTACCACTTGCTTGCGATTCCCCGGTCAGCTGAACTCTGATCTGCGCAAGCTGGCTGTCAACATGGTTCCTTTCCCGCGTCTGCACTTCTTCATGGTCGGCTTTGCGCCCCTGACCAGCCGTGGTGCTTACACCTTCCGCGCCGTCACCGTTCCCGAGTTGACGCAGCAGATGTTCGACCCCAAGAACATGATGGCTGCTTCTGACTTCCGCAACGGTCGTTACCTGACATGCTCTGCCATCTTGTAAGTGACTATC---------------------------------------------------------------
	303	CATTACTGAGTTCTTACAAACT-CCAACCCTTTGTGAACCATACCAA-TGTTGCCTCGGCGCGAGCT-GCGGCTGCTTGGTAGTTACCCCG----------TAGTCACCTACCCGGTACCTACCCTGT-AACGTCTGCGTAGCCCGCCGAAGGACCACTAAACTCTGTT---TGACAGTGTAT-TCTGAATGCTTCAACT-AAATAGTTAAAACTTTCAACAACGGATCTCTTGGTTCTGGCATCGATGAAGAACGCAGCGAAATGCGATAAGTAATGTGAATTGCAGAATTCAGTGAATCATCGAATCTTTGAACGCACATTGCGCCCATTAGTATTCTAGTGGGCATGCCTATTCGAGCGTCATTTCGACCCTGAAGCCCTAGTTGCTTCGCGTTGGGACTCTACTGG-CTACCCTGTAGTTCCCTAAAGACAGTGGCGGAGTTCAGGTGTACTCTCAGCGTAGTAATTTC-TTCTCGCTTTTGCAGTAG-CCTGGTCACCAGCCGTTAAACCCCCTAT-TATCTAGTGGTTGACCTCGGATTAGG----------------------------------------------------------------------------------------------------------------------------------------------------------------------------------------------------------------------------------------------------------------------------------------------------------------------------------------------------------------------------------------------------------------------------------------------------------------------------------------------------------------------------------------------------------------------------------------------------------------------------------------------------------------------------------------------------------------------------------------------------------------------------------------------------------------------------------------------------------------------------------------------------------------------------------------------------------------------------------------------------------------------------------------------------------------------------------------------------------------------------------------------------------------------------------------------------------------------------------------------------------------------------------------------------------------------------------------------------------------------------------------------------------------------GAAGGCCGCGAGCTCGACAGCCGGTGTATCACAAGTGCTGAACAGATACACAT------TCGCAT-CTA----CCCT-ATCTCATTTAAGAAGAACCAACACGCCCATCGGCCGAGACGGCAAGCTTGCGAAGCCCCGACAGCTTCACAACACGCATTGGGGTCTAGTCTGCCCGGCCGAGACGCCCGAGGGACAGGCTTGCGGTTTGGTCAAGAATCTGTCGTTGATGTGCTCCATCAGTGTGGGCACTTCCACCGATCCTATCGTCGATTATATGATCACGAGAAATATGGAGGTACTCGAAGAATATGAACCGCTGCGTTACCCGGATGCCACAAAGATCTTCTTGAACGGTTCGTGGATTGGTGTACACCAGGACCCCCAAGCCTTAGTTAAGGACGTGCAGCGTCTGCGCCGCTCCGGCCAGATTCCTCCCGAAGTGTCACTAGTGAGGGACATCCGTGACCGTGAATTCAAGATCTTCTCCGATGCGGGTCGAGTCATGCGCCCCTTGTTTGTTGTCCAGCAAGAGGATGAGGAAGGGACTGACGACGAGCCGGGCAAGGGCAAGGGAACCTTGGCTCTCACCAAGGACATGATCCAGAGGCTGGAGGCAGACAACGAAGTCGACCCCAGCAGCGAAGAGTACTTTGGTTGGGAAGGCTTGGTTGGAGCAGGTGTCATCGATTACCTAGATGCGGAAGAGGAGGAGACCGCCATGATTTGCATGACCCCCGAAGATCTGGATATCTATCGCAGAACCAAGGCCGGCGACGAAGTCTATCAGGATAACGGCGAG------GAGATT------AACAAGCGCCTGAAGACGAAGATCAACCCGACCACTCACATGTACACCCACTGTGAGATTCATCCCAGCATGCTGCTAGGTATTTGTGCCAGCATCATTCCGTTCCCTGACCACAATCAGGTA-----------------------------------------------------------------------------------------------------ATATCGCAAACTATTCAAGTGATA-------TTATTGGAATATGAAAAGCTAACCGTGTCTTCTTCATCTTCATAGGTTCACCTTCAGACCGGCCAATGCGTAAGAATGATATCCCG--------ACGAAAACAAGGCGATAAAAAGATTGCGGGGCTCACACGAATATCATAGGGTAACCAAATCGGTGCTGCTTTCTGGCAAACCATCTCTGGCGAGCACGGTCTCGACAGCAATGGCGTGTATGTGTTTTGTTGTTTTATTGGTCAATTCCTTAAATGGAGATGAATATCAATTGACAAATCTAAAATAGGTACAATGGAACCTCGGAACTCCAGTTGGAGCGCATGAGCGTCTACTTCAACGAGGTACGCTATCTTGAAAACAACACAAAATGCGCAAAGACCCGTTACTAATCACCCCAATATGCACAGGCGTCTGGTAACAAGTACGTGCCTCGTGCCGTCCTCGTCGATCTCGAGCCCGGTACCATGGATGCTGTCCGTGCTGGTCCCTTTGGTCAACTCTTCCGACCCGACAACTTCGTCTTTGGTCAATCCGGTGCCGGAAACAACTGGGCGAAGGGTCATTACACCGAAGGTGCTGAGCTGGTTGACCAGGTTCTCGACGTCGTTCGTCGTGAGGCTGAGGGCTGCGATTGTCTTCAGGGTTTCCAGATCACCCACTCGCTCGGTGGTGGTACTGGCGCCGGTATGGGTACCTTGTTGATCTCCAAGATTCGCGAGGAGTTCCCCGACCGCATGATGGCTACCTTCTCCGTCGTGCCCTCCCCTAAGGTCTCCGACACCGTCGTCGAGCCTTACAACGCTACCCTCTCCGTCCATCAGCTGGTCGAGAA----------------------------------------------------------------------------------------------------------------------------------------------------------------------------------------------------------------------------------------------------------------------------------------------------------------------------------------------------------------------------------------------------------------------------------------------------------
	988	CATTACTGAGTTCTTACAAACT-CCAACCCTTTGTGAACCATACCAA-TGTTGCCTCGGCGCGAGCT-GCGGCTGCTTGGTAGTTACCCCG----------TAGTCACCTACCCGGTACCTACCCTGT-AACGTCTGCGTAGCCCGCCGAAGGACCACTAAACTCTGTT---TGACAGTGTAT-TCTGAATGCTTCAACT-AAATAGTTAAAACTTTCAACAACGGATCTCTTGGTTCTGGCATCGATGAAGAACGCAGCGAAATGCGATAAGTAATGTGAATTGCAGAATTCAGTGAATCATCGAATCTTTGAACGCACATTGCGCCCATTAGTATTCTAGTGGGCATGCCTATTCGAGCGTCATTTCGACCCTGAAGCCCTAGTTGCTTCGCGTTGGGACTCTACTGG-CTACCCTGTAGTTCCCTAAAGACAGTGGCGGAGTTCAGGTGTACTCTCAGCGTAGTAATTTC-TTCTCGCTTTTGCAGTAG-CCTGGTCACCAGCCGTTAAACCCCCTAT-TTTCTAGTGGTTGACCTCGGATTAGG----------------------------------------------------------------------------------------------------------------------------------------------------------------------------------------------------------------------------------------------------------------------------------------------------------------------------------------------------------------------------------------------------------------------------------------------------------------------------------------------------------------------------------------------------------------------------------------------------------------------------------------------------------------------------------------------------------------------------------------------------------------------------------------------------------------------------------------------------------------------------------------------------------------------------------------------------------------------------------------------------------------------------------------------------------------------------------------------------------------------------------------------------------------------------------------------------------------------------------------------------------------------------------------------------------------------------------------------------------------------------------------------------------------------GAAGGCCGCGAGCTCGACAGCCGGTGTATCACAAGTGCTGAACAGATACACAT------TCGCAT-CTA----CCCT-ATCACATTTAAGAAGAACCAACACGCCCATCGGCCGAGACGGCAAGCTTGCGAAGCCCCGACAGCTTCACAACACGCATTGGGGTCTAGTCTGCCCGGCCGAGACGCCCGAGGGACAGGcTtGCGGTTTGGTCAAGAATCTGTCGTTGATGTGCTCCATCAGTGTGGGCACTTCCACCGATCCTATCGTCGATTATATGATCACGAGAAATATGGAGGTGCTCGAAGAATATGAACCGCTGCGTTACCCGGATGCCACAAAGATCTTCTTGAACGGTTCGTGGATTGGTGTACACCAGGACCCCCAAGCGTTAGTTAAGGACGTGCAGCGTCTGCGCCGCTCCGGCCAGATTCCTCCCGAAGTGTCACTAGTGAGGGACATCCGTGACCGTGAATTCAAGATCTTCTCCGATGCGGGTCGAGTCATGCGCCCCTTGTTTGTTGTCCAGCAAGAGGATGAGGAAGGGACTGACGACGAGCCGGGCAAGGGCAAGGGAACCTTGGCTCTCACCAAGGACATGATCCAGAGGCTGGAGGCAGACAACGAAGTCGACCCCAGCAGCGAAGAGTACTTTGGTTGGGAAGGCTTGGTTGGAGCAGGTGTCATCGATTACCTAGATGCGGAAGAGGAGGAGACCGCCATGATTTGCATGACCCCCGAAGATCTGGATATCTATCGCAGAACCAAGGCCGGCGACGAAGTCTATCAGGATAACGGCGAG------GAGATT------AACAAGCGCCTGAAGACGAAGATCAACCCGACCACTCACATGTACACCCACTGTGAGATTCATCCCAGCATGCTGCTAGGTATTTGTGCCAGCATCATTCCGTTCCCTGACCACAATCAGGTA-----------------------------------------------------------------------------------------------------ATATCGCAAACTATTCAAGTGATA-------TTATTGGAATATGAAAAGCTAACCGTGTCTTCTTCATCTTCATAGGTTCACCTTCAGACCGGCCAATGCGTAAGAATGATATCCCG--------ACGAAAACAAGGCGATAAAAAGATTGCGGGGCTCACACGAATATCATAGGGTAACCAAATCGGTGCTGCTTTCTGGCAAACCATCTCTGGCGAGCACGGTCTCGACAGCAATGGCGTGTATGTGTTTTGTTGTTTTATTGGTCAATTCCTTAAATGGAGATGAATATCAATTGACAAATCTAAAATAGGTACAATGGAACCTCGGAACTCCAGTTGGAGCGCATGAGCGTCTACTTCAACGAGGTACGCTATCTTGAAAACAACACAAAATGCGCAAAGACCCGTTACTAATCACCCCAATATGCACAGGCGTCTGGTAACAAGTACGTGCCTCGTGCCGTCCTCGTCGATCTCGAGCCCGGTACCATGGATGCTGTCCGTGCTGGTCCCTTTGGTCAACTCTTCCGACCCGACAACTTCGTCTTTGGTCAATCCGGTGCCGGAAACAACTGGGCGAAGGGTCATTACACCGAAGGTGCTGAGCTGGTTGACCAGGTTCTCGACGTCGTTCGTCGTGAGGCTGAGGGCTGCGATTGTCTTCAGGGTTTCCAGATCACCCACTCGCTCGGTGGTGGTACTGGCGCCGGTATGGGTACCTTGTTGATCTCCAAGATTCGCGAGGAGTTCCCCGACCGCATGATGGCTACCTTCTCCGTCGTGCCCTCCCCTAAGGTCTCCGACACCGTCGTCGAGCCTTACAACGCTACCCTCTCCGTCCATCAGCTGGTCGAGAACTCGGATGAGACCTTCTGCATCGACAACGAGGCTCTGTACGACATCTGCATGCGTACTCTTAAGCTATCCAACCCCTCGTACGGTGACCTGAACCACTTGGTCTCCGCCGTCATGTCGGGTGTTACCACGTGCTTGCGATTCCCCGGTCAGCTGAACTCTGACCTGCGTAAGCTGGCCGTCAACATGGTTCCTTTCCCGCGTCTGCACTTCTTCATGGTCGGCTTTGCGCCCCTGACCAGCCGTGGTGCTTACACCTTCCGCGCCGTCACCGTTCCCGAGTTGACGCAGCAGATGTTCGACCCCAAGAACATGATGGCTGCTTCTGACTTCCGCAACGGTCGTTACCTGACATGCTCTGCCATCTTGTAAGTGACTATCTTGATTATTCTCTCT-------------------CGAG-------------------------
	569	CATTACTGAGTTCTTACAAACT-CCAACCCTTTGTGAACCATACCAA-TGTTGCCTCGGCGCGAGCT-GCGGCTGCTTGGTAGTTACCCCG----------TAGTCACCTACCTGGTACCTACCCTGT-AACGTCTGCGTAGCCCGCCGAAGGACCACTAAACTCTGTT---TGACAGTGTAT-TCTGAATGCTTCAACT-AAATAGTTAAAACTTTCAACAACGGATCTCTTGGTTCTGGCATCGATGAAGAACGCAGCGAAATGCGATAAGTAATGTGAATTGCAGAATTCAGTGAATCATCGAATCTTTGAACGCACATTGCGCCCATTAGTATTCTAGTGGGCATGCCTATTCGAGCGTCATTTCGACCCTGAAGCCCTAGTTGCTTCGCGTTGGGACTCTACTGG-CTACCCTGTAGTTCCCTAAAGACAGTGGCGGAGTTCAGGTGTACTCTCAGCGTAGTAATTTC-TTCTCGCTTTTGCAGTAG-CCTGGTCACCAGCCGTTAAACCCCCTAT-TTTCTAGTGGTTGACCTCGGATTAGG----------------------------------------------------------------------------------------------------------------------------------------------------------------------------------------------------------------------------------------------------------------------------------------------------------------------------------------------------------------------------------------------------------------------------------------------------------------------------------------------------------------------------------------------------------------------------------------------------------------------------------------------------------------------------------------------------------------------------------------------------------------------------------------------------------------------------------------------------------------------------------------------------------------------------------------------------------------------------------------------------------------------------------------------------------------------------------------------------------------------------------------------------------------------------------------------------------------------------------------------------------------------------------------------------------------------------------------------------------------------------------------------------------------------GAAGGCCGCGAGCTCGACAGCCGGTGTATCACAAGTGCTGAACAGATACACAT------TCGCAT-CTA----CCCT-ATCTCATTTAAGAAGAACCAACACGCCCATCGGCCGAGACGGCAAGCTTGCGAAGCCCCGACAGCTTCACAACACGCATTGGGGTCTAGTCTGCCCGGCCGAGACGCCCGAGGGACAGGCTTGCGGTTTGGTCAAGAATCTGTCGTTGATGTGCTCCATCAGTGTGGgCACTTCCACCGATCCTATCGTCGATTATATGATCACGAGAAATATGGAGGTACTCGAAGAATATGAACCGCTACGTTACCCGGATGCCACAAAGATCTTCTTGAACGGTTCGTGGATTGGTGTACACCAGGACCCCCAAGCCTTAGTTAAGGACGTGCAGCGTCTGCGCCGCTCCGGCCAGATTCCTCCCGAAGTGTCACTAGTGAGGGACATCCGTGACCGTGAATTCAAGATCTTCTCCGATGCGGGTCGAGTCATGCGCCCCTTGTTTGTTGTCCAGCAAGAGGATGAGGAAGGGACTGACGACGAGCCGGGCAAGGGCAAGGGAACCTTGGCTCTCACCAAGGACATGATCCAGAGGCTGGAGGCAGACAACGAAGTCGACCCCAGCAGCGAAGAGTACTTTGGTTGGGAAGGCTTGGTTGGAGCAGGTGTCATCGATTACCTAGATGCGGAAGAGGAGGAGACCGCCATGATTTGCATGACCCCCGAAGATCTGGATATCTATCGCAGAACCAAGGCCGGCGACGAAGTCTATCAGGATAACGGCGAG------GAGATT------AACAAGCGCCTGAAGACGAAGATCAACCCGACCACTCACATGTACACCCACTGTGAGATTCATCCCAGCATGCTGCTAGGTATTTGTGCCAGCATCATTCCGTTCCCTGACCACAATCAGGTA-----------------------------------------------------------------------------------------------------ATATCGCAAACTATTCAAGTGATA-------TTATTGGAATAGTAAAAGCTAACCGTGTCTTCTTCATCTATATAGGTTCACCTTCAGACCGGCCAATGCGTAAGAATGATATCCCG--------ACGAAAACAAGGCGATAAAAAGATTGCGGGGCTCACACGAATATCATAGGGTAACCAAATCGGTGCTGCTTTCTGGCAAACCATCTCTGGCGAGCACGGTCTCGACAGCAATGGCGTGTATGTGTTTTGTTGTTTTATTGGTCAATTCCTTAAATGGAGATGAATATCAATTGACAAATCTAAAATAGGTACAATGGAACCTCGGAACTCCAGTTGGAGCGCATGAGCGTCTACTTCAACGAGGTACGCTATCTTGAAAACAACACAAAATGCGCAAAGACCCGTTACTAATCACCCCAATATGCACAGGCGTCTGGTAACAAGTACGTGCCTCGTGCCGTCCTCGTCGATCTCGAGCCCGGTACCATGGATGCTGTCCGTGCTGGTCCCTTTGGTCAACTCTTCCGACCCGACAACTTCGTCTTTGGTCAATCCGGTGCCGGAAACAACTGGGCGAAGGGTCATTACACCGAAgGTGCTGAGCTGGTTGAcCAGGTTCTCGACGTCGTTCGTCGTGAGGCTGAGGGCTGCGATTGTCTTCAGGGTTTCCAGATCACCCACTCGCTCGGTGGTGGTACTGGCGCCGGTATGGGTACCTTGTTGATCTCCAAGATTCGCGAGGAGTTCCCCGACCGCATGATGGCTACCTTCTCCGTCGTGCCCTCCCCTAAGGTCTcCGACACCGTCGTCGAGCCTTACAACGCTACCCTCTCCGTCCATCAGCTGGTCGAGAACTCGGACGAGACCTTCTGCATCGACAACGAGGCTCTGTACGACATCTGCATGCGTACCCTTAAGCTATCCAACCCCTCGTACGGTGACCTGAACCACCTGGTCTCTGCTGTCATGTCCGGTGTTACCACTTGCTTGCGATTCCCCGGTCAGCTGAACTCTGATCTGCGCAAGCTGGCTGTCAACATGGTTCCTTTCCCGCGTCTGCACTTCTTCATGGTCGGCTTTGCGCCCTTGACCAGCCGTGGTGCTTACACCTTCCGCGCCGTC------------------------------------------------------------------------------------------------------------------------------------------------------------------------------
	Hypoxylon_porphyreum	CATTACTGAGTTCTTACAAACTCCCAACCCTTTGTGAACCATACTGT-CGTTGCCTCGGCGCGAGCT-GCGGCTACCCTGCAGCTACCCTG----------TAGTCGTCTACCCGGTAGCTACCCTGT-AGTCTGCGTACAGCCCGCCGGAGGACCATTCAACTCTGTTTTGTTACGGTGTAT-TCTGAATGCTTCAACTATAATAGTTAAAACTTTCAACAACGGATCTCTTGGTTCTGGCATCGATGAAGAACGCAGCGAAATGCGATAAGTAATGTGAATTGCAGAATTCAGTGAATCATCGAATCTTTGAACGCACATTGCGCCCATTAGTATTCTAGTGGGCATGCCTATTCGAGCGTCATTTCAACCCTGAAGCCCTGGCTGCTTCGCGTTGGGACCCTACAGGCCTACCCTGTAGTTCCCTAAAGGCAGTGGCGGAGTTCGGGTATACTCTCAGCGTAGTAGTTTC-TTCTCGCTGTGGCAGTAGCCCTAGCTATCAGCCGTAAA------------------------------------ATTGCCCTAGTAACGGCGAGTGAAGCGGCAACAGCTCAAATTTGAAATCTGGCCCTCGTGGTCCGAATTGTAATTTGTAGAGGATGCTTTTGGTGCGGTGCCTTCTGAGTACCCTGGAACGGGTCGCCAGAGAGGGTGAGAGCCCCGTACGGTTGGACACCTACCCTATATATAGCTCCTTCGACGAGTCGAGTAGTTTGGGAATGCTGCTCTAAATGGGAGGTAAATTTCTTCTAAAGCTAAATACCGGCCAGAGACCGATAGCGCACAAGTAGAGTGATCGAAAGATGAAAAGCACTTTGAAAAGAGGGTTAAATAGCACGTGAAATTGTTGAAAGGGAAGCGTTTGCGACCAGACCTTCTCCTGGCGGATCATCCGGTGTTTTCACCGGTGCACTTTGCCAGGTCTAGGCCAGCATCGGTTTCTTTAGGGGGATAAAGGCGTTGGGAACGTAGCTCTTTCGGGAGTGTTATAGCCCTTCACGTAATACCCTTCGAGGGACCGAGGACCGCGCTCT-GCAAGGATGCTGGCGTAATGGTCGTCAACGACCCGTCTTGAAACACGGACCAAGGAGTCGAACATTTGTGCGAGTGTTTGGGTATTAAACCCTCACGCGTAATGAAAGTGAACGGAGGTGAGAGCCCTTACGGGTGCATCATCGACCGATCCTGATGTCTTCGGATGGATTTGAGTAAGAGCATAACTGTTCGGACCCGAAAGATGGTGAACTATGCGTGGATAGGGTGAAGCCAGAGGAAACTCTGGTGGAGGCTCGCAGCGGTTCTGACGTGCAAATCGATCGTCAAATCTGCGCATGGGGGCGAAAGACTTATCGAACCATCTAGTAGCTGGTTACCGCCGAAGTTTCCCTCAGGATAGCAGTGTTGTATTCAGTTTTATGAGGTAAAGCGAATGATTAGGGACTCGGGGGCGCTTTATTGCCTTCATCCATTCTCAAACTTTAAATATGTAAGAAGCCCTTGTTACTTAATTGAACGTGGGCATTCGAATGTATCAACACTAGTGGGCCATTTTTGGTAAGCAGAACTGGCGATGCGGGATGAACCGAACGCGGGGTTAAGGTGCCAGAGTGGACGCTCATCAGACACCACAAAAGGTGTTAGTACATCTTGACAGCAGGACGGTGGCCATGGAAGTCGGAATCCGCTAAGGACTGTGTAACAACTCACCTGCCGAATGTACTAGCCCTGAAAATGGATGGCGCTCAAGCGTCTCACCCATACCTCGCCCTTAGGGTAGAAACGATGCCCTAAGG-----------------------------------------------------------------------------------------------------------------------------------------------------GCAT-CGA----CTCT-GTCTCATCTGAGAAGAACTAACACGCCTATCGGTAGAGACGGCAAGCTTGCGAAGCCCCGACAGCTTCACAACACGCATTGGGGTCTAGTCTGTCCAGCCGAGACGCCCGAAGGACAGGCCTGTGGTCTGGTCAAGAATCTGTCGTTGATGTGCTCTATCAGTGTGGGCACATCAACCGACCCCATCGTTGATTACATGATCACGCGAAACATGGAGGTGCTCGAAGAGTATGAACCACTACGTTACCCCGATGCCACAAAGATCTTCTTGAACGGCTCGTGGATTGGTGTACACCAGGACCCGCAGGCTTTGGTCAAGGATGTGCAGCGTTTGCGCCGTACTGGCCAGATTCCTCCTGAAGTGTCACTAGTTAGGGACATCCGTGACCGGGAGTTCAAGATCTTTTCCGATGCTGGTCGTGTCATGCGCCCCTTGTTTGTTGTTCAGCAAGAGGACGAAGAGGGAACCGACGACGAACCCGGCAAGGGTAAGGGTACCTTGGCTCTCACCAAGGACATGATCCAGAGGCTAGAGGCAGACAATGATGTCGATCCCAACAGCGAAGAGTACTTTGGTTGGGAAGGCTTGGTCGGAGCAGGTGTCATCGATTATCTAGATGCGGAAGAAGAAGAGACCGCCATGATTTGCATGACCCCTGAGGATCTGGAGATCTATCGCANGACCAAGGCCGGAGACGAAGTCTATCAGGATAATGGCGAA------GAGATT------AACAAGCGCCTGAAGACTAAGATCAACCCTACTACTCACATGTATACCCACTGCGAGATTCATCCTAGCATGCTGTTAGGTATTTGCGCGTCGATCATTCCGTTCCCGGATCACAACCAGGTACCCCTGAACGCGTCCAAAAATCTCCAACCCCCCCTGATGTTTGATTTCTGCCCCTCACGCACACACAACGACATCGCATCGT---------GCAATTCCCTACATCGCAAACTACTCGAG------------ACGGTGAAATTTTGAAAGCTAACCGTG-TCTCTTCATCTCGATAGGTTCACCTTCAGACCGGCCAATGCGTAAGAATTCTTATCCC--------GACGA-CCAACGCGAT-AGAAGATTGCGGGGCTCACACGAATGTCATAGGGTAACCAAATCGGTGCTGCTTTCTGGCAAACCATCTCTGGCGAGCACGGCCTCGACAGCAATGGCGTGTATGTGTTG---TGTTCCATTGGTCAATTCT----TGGGAGACGAATATAAATTGACAACGTTTGAATAGGTACAACGGAACCTCCGAGCTCCAGCTGGAGCGCATGAGCGTCTACTTCAACGAGGTACGCTATCTTGAAAACAAA----AATGCGCAAAGACCCGTTACTAATCACCCCAACATGCACAGGCGTCTGGTAACAAGTACGTGCCTCGTGCCGTCCTCGTCGATCTCGAGCCCGGTACCATGGACGCTGTCCGTGCTGGCCCCTTCGGTCAGCTCTTCCGACCCGACAACTTCGTCTTCGGCCAATCCGGTGCCGGAAACAACTGGGCGAAGGGTCACTACACCGAGGGTGCTGAGCTGGTTGACCAGGTCCTTGATGTCGTCCGTCGTGAGGCTGAGGGCTGCGACTGCCTTCAGGGCTTCCAGATCACCCACTCTCTCGGTGGTGGTACTGGTGCCGGTATGGGTACCCTGCTGATCTCCAAGATCCGCGAGGAGTTCCCCGACCGCATGATGGCCACCTTCTCCGTCGTCCCCTCCCCCAAGGTCTCCGACACCGTCGTCGAGCCTTACAACGCCACCCTCTCCGTCCACCAGCTGGTCGAGAACTCTGACGAGACCTTCTGCATCGACAACGAGGCCCTGTACGACATCTGCATGCGTACCCTGAAGCTATCCAACCCCTCGTACGGTGACCTGAACCACCTGGTCTCCGCTGTCATGTCTGGTGTTACCACCTGCTTGCGATTCCCCGGTCAGCTGAACTCGGACTTGCGCAAGCTGGCCGTCAACATGGTTCCCTTCCCGCGTCTGCACTTCTTCATGGTCGGCTTCGCTCCCCTGACCAGCCGTGGTGCTCACTCCTTCCGCGCCGTCACCGTTCCCGAGTTGACTCAGCAGATGTTCGACCCCAAGAACATGATGGCCGCCTCTGACTTCCGCAACGGTCGTTACCTGACGTGCTCTGCCATCTTGTAAGTGCCTATCTCTCAATGTTTGAT-GCGTACCGATCTGCTAACGCCGA-TATTCAGCCGCGGCAAGGTCTCCA
	Hypoxylon_papillatum	CATTAGCGAGTTTACA-AAACTCCCAACCCTTTGTGAACCTTACCAT-TGTTGCCTCGGCGTGAGCC-GCGGCTACCTGGTAGCTACCCTG-GTTACCCTGTA-ATGATTACCCGGGAGCTACCCTGT-AGTACGCGTGAAGCCCGCCGGTGGACCACTAAACTCTGTT-TATCATTGTGGAATTCTGAATACTTAACTGAAATACGTTAAAACTTTCAACAACGGATCTCTTGGTTCTGGCATCGATGAAGAACGCAGCGAAATGCGATAAGTAATGTGAATTGCAGAATTCAGTGAATCATCGAATCTTTGAACGCACATTGCGCCCATTAGTATTCTAGTGGGCATGCCTATTCGAGCGTCATTACAACCCTTAAGCCCTTGTTGCTTAGTGTTGGGACTCTACGGCCTTAGGGCGTAGTTCCTTAAAGTTAGTGGCGGAGTTAGGGTACACTCTCAGCGTAGTAGTTATTTTCTCGCTTTTGTAGTGGTCCTAACGGCTAGCCGTAAAACCCT-TATA-TTCTAGTGGTTGACCTCGGATTAGG---------------------GAAGCGGCAACAGCTCAAATTTGAAATCTGGCCCTCGTGGTCCGAGTTGTAATTTGTAGAGGATGCTTTTGGCGCGGTGCCTTCTGAGTTCCCTGGAACGGGACGCCAGAGAGGGTGAGAGCCCCGTACGGTTGGACACCTAGCCTCTGTATAGCTCCTTCGACGAGTCGAGTAGTTTGGGAATGCTGCTCTAAATGGGAGGTAAATTTCTTCTAAAGCTAAATACCGGCCAGAGACCGATAGCGCACAAGTAGAGTGATCGAAAGATGAAAAGCACTTTGAAAAGAGGGTTAAATAGCACGTGAAATTGTTGAAAGGGAAGCGTTTGCGACCAGACCTTTTCCTGGCGGATCATCCGGTGTTCTCACCGGTGCACTTCGCTTGGTTTAGGCCAGCATCGGTTTTCTTAGGGGGATAAAGGCTTAGGGAACGTAGCTCCTCCGGGAGTGTTATAGCCCTCTGCGTAATACCCTTCAGGGGACCGAGGACCGCGCTCT-GCAAGGATGCTGGCGTAATGGTCGTCAACGACCCGTCTTGAAACACGGACCAAGGAGTCGAACATTTGTGCGAGTGTTTGGGTGTTAAACCCTCACGCGTAATGAAAGTGAACGGAGGTGAGAGCCCTTACGGGTGCATCATCGACCGATCCTGATGTCTTCGGATGGATTTGAGTAAGAGCATAACTGTTCGGACCCGAAAGATGGTGAACTATGCGTGGATAGGGTGAAGCCAGAGGAAACTCTGGTGGAGGCTCGCAGCGGTTCTGACGTGCAAATCGATCGTCAAATCTGCGCATGGGGGCGAAAGACTTATCGAACCATCTAGTAGCTGGTTACCGCCGAAGTTTCCCTCAGGATAGCAGTGTTGTCTTCAGTTTTATGAGGTAAAGCGAATGATTAGGGACTCGGGGGCGCTATTTAGCCTTCATCCATTCTCAAACTTTAAATATGTAAGAAGCCCTTGTTACTTAATTGAACGTGGGCATTCGAATGTACCAACACTAGTGGGCCATTTTTGGTAAGCAGAACTGGCGATGCGGGATGAACCGAACGCGGGGTTAAGGTGCCAGAGTGGACGCTCATCAGACACCACAAAAGGTGTTAGTACATCTTGACAGCAGGACGGTGGCCATGGAAGTCGGAATCCGCTAAGGACTGTGTAACAACTCACCTGCCGAATGTACTAGCCCTGAAAATGGATGGCGCTCAAGCGTCTCACCCATACCTCGCCCTCAGGGTAGAAACGATGCC---------------------------------------------------------------------------------------------------------------------------------------ATCGATATACTT------TCGCAT-CGA----CTCT-CTCCCATCTAAGGAGAACGAACACCCCCATCGGACGTGATGGGAAGCTTGCGAAACCCCGGCAGCTACACAATACCCATTGGGGTCTAGTCTGTCCGGCGGAAACGCCTGAAGGCCAGGCCTGCGGGCTTGTAAAGAACTTATCGCTAATGTGCTCGATCAGTGTGGGTACGTCGACAGATCCCATCGTCGATTATATGATTACCCGAAACATGGAGGTTCTTGAAGAATACGAGCCTATGCGATATCCCAACGCTACCAAGATCTTCCTCAACGGTTCATGGATCGGTGTGCACCAGGACCCCAAGGCTCTGGTCAGAGATGTCCAGAACCTTCGCCGGACCAATCAGATCCCCGCTGAGGTGTCCTTAGTTCGGGACATCCGCGATCGTGAATTCAAGATCTTCTCGGATGCTGGTCGGGTTATGCGTCCCTTATTCGTCGTCGAACAGGAGGGTG---------------------------AGAGGAAAGGGTCGTTAACCCTCACCAAGGAGATGATTCACAGGCTGGAGGCAGATGTAGACCTGCCGCAGGATAGTGAGGAGTACTTTGGCTGGCAAGGTCTAGTGAACGAGGGCGTCATCGAATTCCTAGATGCCGAAGAAGAGGAGACAGCCATGATTTGTATGACGCCCGAAGACCTGGAAGCTTACCGTCAGGCCAAAGCCGGTTATGA---GCCGGAGGAGAAGGAAGCCCCTCAGGAGATT------AACAGGCGACTGAAGACCAAGATGAATCCGACGACGCACATGTACACACACTGCGAAATCCATCCCAGTATGCTCTTGGGTATCTGCGCCAGCATTATCCCGTTCCCCGACCACAATCAGGTACCCCTGAACGCGTCCGAAAAG------------------------TTATGCCCCTCACACGCATAAAACAATAGCGCATCCT---------GGAGTTCTCTACATCCATCCACCGTCAACCTCTACCACAACACGAT-GGAAAACTGAAGCTAACCGTG-TCTCTTCATCTCTACAGGTCCATCTCCAGACCGGCCAATGCGTAAGTACCA-------CAACCACCGAACAGCTATCGCGCT-GGGACATTGCGGGGCTCACATGAA-ATCGCAGGGTAACCAAATTGGTGCTGCCTTCTGGCAAACCATCTCCGGTGAGCATGGTCTCGACAGCAATGGCGTGTAAG--------TATCTCGACCCCCGATTCA---GCCCAT-GGGAATGATAATTGATCATCTGTAAATAGCTACAACGGAACCTCCGAGCTCCAGCTCGAGCGCATGAGCGTCTACTTCAACGAGGTATGCGGGCATGG--AATGGGAATAGATGCAAGGGATGAGGTACTAATCT----ATTAATAATAGGCTTCCGGCAACAAGTATGTTCCTCGCGCTGTCCTCGTCGATCTTGAGCCCGGTACCATGGATGCCGTCCGTGCTGGTCCCTTCGGCCAGCTCTTCCGACCTGACAACTTCGTCTTCGGCCAGTCCGGTGCTGGAAACAACTGGGCCAAGGGTCACTACACCGAGGGCGCCGAGCTTGTCGACAACGTTCTCGATGTCGTCCGTCGCGAGGCTGAGGGTTGCGATTGCCTCCAGGGTTTCCAGATCACCCACTCTCTCGGTGGTGGTACCGGTGCCGGTATGGGTACCCTGCTGATCTCTAAGATCCGTGAGGAGTTCCCCGACCGCATGATGGCTACTTTCTCCGTCGTGCCCTCCCCCAAGGTTTCCGACACCGTCGTCGAGCCTTACAATGCCACCCTCTCCGTCCACCAGCTGGTCGAGAACTCTGACGAGACTTTCTGCATTGACAACGAGGCCCTTTACGACATCTGCATGCGCACTCTGAAGTTGTCCAACCCCTCGTACGGCGATCTCAACCACCTGGTCTCCGCTGTCATGTCCGGCGTCACTACTTGCCTACGTTTCCCGGGCCAGCTGAACTCTGACCTGCGCAAGCTCGCCGTGAACATGGTGCCTTTCCCCCGTCTACACTTCTTCATGGTCGGATTCGCTCCTCTGACCAGCCGTGGTGCTCACTCCTTCCGCGCTGTCACTGTTCCCGAGTTGACTCAGCAGATGTTCGACCCCAAGAACATGATGGCTGCCTCTGATTTCCGCAATGGCCGCTACCTCACATGCTCTGCCATCTTGTAAGCTTTCCCCCCCTTTCTTTTTGAGCTTGACGATCTTGCTGACTTAATTAATCTAGCCGTGGCAAGGTTTCCA
	Pyrenopolyporus_laminosus	CATTACTGAGTTGTCAAAAACTCCAAACCCTTTGCGAACC-TATAAT-CGTTGCCTCGGCGTGAGCC-GCGCGTGCCCCGCAGCTGCTGCG-----------------------------------G--GGTACGCGCAAGGCCCGCCGGAGGACCAATTAACTCTTGC-TCCAGCTTTGCTTCTCTGAATTATTGTTCAAAATCAGTTAAAACTTTCAACAACGGATCTCTTGGTTCTGGCATCGATGAAGAACGCAGCGAAATGCGATAAGTAATGTGAATTGCAGAATTCAGTGAATCATCGAATCTTTGAACGCACATTGCGCCCATTAGTATTCTAGTGGGCATGCCTATTCGAGCGTCATTTCGACCCTTAAGCCCCAGTTGCTTAGCGTTGGGAGTCTGCGTCCTTCGGGCGCAGTTCCTCAAAGTCAGTGGCGGAGTTAGGTCACACTCTAAGCGTAGTAAATCG-TTCTCGCTTCTGTGGTGTACCTAGCTGCCTGCCGTAAAACCCC-TATACTTCTAGTGGTTGACCTCGAATTAGG--------------GGCGAGTGAAGCGGCAACAGCTCAAATTTGAAATCTGGCCCTCGCGGTCCGAGTTGTAATTTGCAGAGGATGCTTTGGGTGCGGCGCCTTCCAAGTTCCCTAGAACGGGACGCCTTAGAGGGTGAGAGCCCCGTACGGTTGGACGCCTAGCCTATGTATAGCTCCTTCGACGAGTCGAGTAGTTTGGGAATGCTGCTCTAAATGGGAGGTAAATTTCTTCTAAAGCTAAATACCGGCCAGAGACCGATAGCGCACAAGTAGAGTGATCGAAAGATGAAAAGTACTTTGAAAAGAGGGTTAAATAGCACGTGAAATTGTTGAAAGGGAAGCGTTTGCGACCAGACCTTTTCCAGGCGGATCATCCGGCGTTCTCGCCGGTGCACTTCGCCTGGTTTAGGCCAGCATCGGTTTTCCCAGGGGGATAAAGGCGGCGGGAACGTGGCTCTTTCGGGAGTGTTATAGCCCGCCGCGCAATACCCTTGGGGGGACCGAGGACCGCGCTTCGGCAAGGATGCTGGCGTAATGGTCGTCAACGACCCGTCTTGAAACACGGACCAAGGAGTCGAACATTTGTGCGAGTGTTTGGGTGTCAAACCCTCACGCGTAATGAAAGTGAACGGAGGTGAGAGCCCCTGCGGGTGCATCATCGACCGATCCTGATGTCTTCGGATGGATTTGAGTAAGAGCATAACTGTTCGGACCCGAAAGATGGTGAACTATGCGTGGATAGGGTGAAGCCAGAGGAAACTCTGGTGGAGGCTCGCAGCGGTTCTGACGTGCAAATCGATCGTCAAATCTGCGCATGGGGGCGAAAGACTTATCGAACCATCTAGTAGCTGGTTACCGCCGAAGTTTCCCTCAGGATAGCAGTGTTGTCTTCAGTTTTATGAGGTAAAGCGAATGATTAGGGACTCGGGGGCGCTATTTTGCCTTCATCCATTCTCAAACTTTAAATATGTAAGAAGCCCTTGTTACTTAATTGAACGTGGGCATTCGAATGTACCAACACTAGTGGGCCATTTTTGGTAAGCAGAACTGGCGATGCGGGATGAACCGAACGCGGGGTTAAGGTGCCAGAGTGGACGCTCATCAGACACCACAAAAGGTGTTAGTACATCTTGACAGCAGGACGGTGGCCATGGAAGTCGGAATCCGCTAAGGACTGTGTAACAACTCACCTGCCGAATGTACTAGCCCTGAAAATGGATGGCGCTCAAGCGTCTCACCCATACCTCGCCCTTAGGGTAGAAACGATGCCCTAAGG------------------------------------------------------------------CGGGCAACTGGGGCGACCAGAAGAAGGCCATGAGCTCCACGGCCGGCGTGTCGCAGGTCCTAAACCGATATACGT------TCGCAT-CGA----CTCT-TTCTCATTTGCGACGAACGAACACGCCCATCGGAAGGGACGGCAAGCTTGCGAAGCCGCGACAGCTACACAACACCCACTGGGGTCTGGTATGTCCGGCCGAGACGCCCGAAGGCCAGGCCTGCGGGCTGGTAAAGAATTTGTCGCTCATGTGCTCCATCAGCGTGGGTACCTCAACGGACCCGATCGTAGATTATATGATTACTAGGAATATGGAGGTCTTGGAGGAATATGAGCCGATGAGATATCCTAACGCCACCAAGATCTTCCTCAACGGCTCTTGGATCGGCGTGCACCAAGATCCTAAGTCTCTGGTCAGGGACGTTCAGCAGCTGCGCCGGGCCAACCAGATCCCCTCCGAGGTATCTTTAGTTCGAGACATCAGAGACCGCGAATTCAAGATTTTTTCGGATGCTGGCCGCGTCATGCGTCCCCTGTTCGTTGTACAGCAGGAGGATGACCCCGTCACCGGCGTCCAA------------AAGGGCCACCTGGCTCTCACGAAGACCCAGATCGCGAAGCTGGAGGCAAGCATCGACGTAGATGTCGATGCTCCTGGCTACTATGGTTGGCAAGGGTTGGTTAACGACGGTGTTATCGAGTATCTCGATGCGGAAGAGGAGGAGACAGCTATGATATGCATGACGCCCGAAGACTTGGAAACCTATCGCATGACCAAGGCCGGCGTTGATTTGCCTCAGGACAACGGGGAC------GAGATT------AACAAGCGCCTCAAGACCAAGGTCAACCCTACGACGCACATGTATACGCATTGCGAGATCCACCCGAGTATGCTTCTAGGTATTTGCGCTAGCATTATTCCCTTCCCAGACCATAATCAGGTA----------------ATAGTCTCCAAA--CCCCTGAT-------ATCTGCCCCTCACGCATCACGAACTCAACCACA----CCCG------TGGTTCTCCAGAACACACTACCACGAAAATGAACACGACTATTTGAGAATATTTGGAGCTAACCATA-TCTCTTC-TCTTTATAGGTTCACCTTCAGACCGGCCAATGCGTAAGTACCA-------TAATCGCCGACGAGACATAGCACT-GGAATATAGCGGGGCTCATGCGAAGATCGTAGGGTAACCAAATCGGTGCTGCTTTCTGGCAAACCATCTCGAGCGAGCACGGTCTCGACAGCAATGGCGTGTATG--------TATTTGAGTCGTCAACATC---GACCGCGAAGAACTCGAACTAATCGCCGATAAACAGCTACAATGGCACCTCCGAGCTCCAGCTCGAGCGCATGAGCGTCTACTTCAACGAGGTACGGATTCGCGAAAGCAAAATGGAAATAGATGGAACTAGTAACTGATCGTATCACCGCATGCAGGCCTCCGGTAACAAGTATGTTCCTCGCGCCGTCCTCGTCGATCTCGAGCCCGGCACCATGGACGCCGTCCGCGCTGGTCCCTTCGGTCAGCTCTTCCGACCGGATAACTTCGTTTTCGGTCAGTCCGGTGCCGGCAACAACTGGGCCAAGGGTCACTACACCGAGGGTGCCGAGCTGGTTGACAACGTCCTCGACGTCGTTCGCCGTGAGGCCGAAGGCTGCGACTGCCTCCAGGGCTTCCAGATCACCCACTCCCTCGGTGGTGGTACCGGTGCTGGTATGGGTACCCTGTTGATCTCCAAGATCCGCGAGGAGTTCCCCGACCGCATGATGGCTACCTTCTCCGTCATGCCTTCCCCCAAGGTCTCCGACACCGTCGTCGAGCCTTACAACGCCACTCTCTCCGTCCACCAGCTGGTCGAGAACTCTGACGAGACGTTCTGTATCGACAACGAGGCTCTGTACGATATCTGCATGCGTACGCTGAAGCTGTCCAACCCCTCGTACGGCGATCTGAACCACCTGGTCTCCGCCGTCATGTCCGGCGTCACCACTTGTCTGCGTTTCCCCGGCCAGCTGAACTCTGATCTGCGCAAGCTCGCCGTGAACATGGTTCCCTTCCCCCGTCTCCACTTCTTCATGGTCGGCTTCGCCCCTCTGACCAGCCGCGGCGCTCACTCCTTCCGCGCCGTCACCGTTCCCGAGTTGACTCAGCAGATGTTCGACCCCAAGAACATGATGGCTGCCTCCGACTTCCGCAACGGTCGCTACCTGACGTGCTCGGCCATCTTGTAAGATACCCCCCCAGAATTTTTTAT-TGGTATCAGCCTGCTGACCTAAA-------------------------
	Hypoxylon_crocopeplum	------AGAGTTATTCTAAACTCCAAACCCTTTGTGAACCTTACCAC-TGTTGCCTCGGCGTAAGCT-GCAGTTACCCTATAGCTACCCTGATCTACCCTGTAG----CTACCCTGGAGTTACCCTGTAAACTTGCAAAATGCCCGCCGAAGGACCACTAAACTCTTGT-TTTTACACTGTATCTCTGAATGCTTCAACT-AAATAATTAAAACTTTCAACAACGGATCTCTTGGTTCTGGCATCGATGAAGAACGCAGCGAAATGCGATAAGTAATGTGAATTGCAGAATTCAGTGAATCATCGAATCTTTGAACGCACATTGCGCCCATTAGTATTCTAGTGGGCATGCCTATTCGAGCGTCATTTCAACCCTTAAGCCCTTGTTGCTTAGCGTTGGGAATCTACGAT-TTACAGCGTAGTTCCTTAAAGTTAGTGGCGGAGTTAGGGCATACTCTAAGCGTAGTAATTTTTATCTCGCTTTTGTAGTAGCCTTGGCTTCTTGCCGTAAAGCCCCCTA----------------------------ATTGCCCTAGTAACGGCGAGTGAAGCGGCAACAGCTCAAATTTGAAATCTGGCCCTCGTGGTCCGAGTTGTAATTTGCAGAGGATGCTTTTGGTGAGGTGCCTTCCGAGTTCCCTGGAACGGGACGCCAGAGAGGGTGAGAGCCCCGTACGGTTGGACGCCTAGCCTCTTTATAGCTCCTTCGACGAGTCGAGTAGTTTGGGAATGCTGCTCTAAATGGGAGGTAAATTTCTTCTAAAGCTAAATACCGGCCAGAGACCGATAGCGCACAAGTAGAGTGATCGAAAGATGAAAAGCACTTTGAAAAGAGGGTTAAATAGCACGTGAAATTGTTGAAAGGGAAGCGTTTGCGACCAGACTTTTTCCAGGCGGATCATCCGGTGTTCTCACCGGTGCACTTCGTCTGGTTTAGGCCAGCATCGGTTTTCTTAGGGGGATAAAGGCTTAGGGAACGTAGCTCTTTAGGGAGTGTTATAGCCCTTTGCGTAATACCTTTCAGGGGACCGAGGATCGCGCTCT-GCAAGGATGCTGGCGTAATGGTCGTCAACGACCCGTCTTGAAACACGGACCAAGGAGTCGAACATTTGTGCGAGTGTTTGGGTGTTAAACCCTCACGCGTAATGAAAGTGAACGGAGGTGAGAGCCCTTACGGGTGCATCATCGACCGATCCTGATGTCTTCGGATGGATTTGAGTAAGAGCATAACTGTTCGGACCCGAAAGATAGTGAACTATGCGTGGATAGGGTGAAGCCAGAGGAAACTCTGGTGGAGGCTCGCAGCGGTTCTGACGTGCAAATCGATCGTCAAATCTGCGCATGGGGGCGAAAGACTTATCGAACCATCTAGTAGCTGGTTACCGCCGAAGTTTCCCTCAGGATAGCAGTGTTGTCTTCAGTTTTATGAGGTAAAGCGAATGATTAGGGACTCGGGGGCGCTATTTTGCCTTCATCCATTCTCAAACTTTAAATATGTAAGAAGCCCTTGTTACTTAATTGAACGTGGGCATTCGAATGTACCAACACTAGTGGGCCATTTTTGGTAAGCAGAACTGGCGATGCGGGATGAACCGAACGCGGGGTTAAGGTGCCAGAGTGGACGCTCATCAGACACCACAAAAGGTGTTAGTACATCTTGACAGCAGGACGGTGGCCATGGAAGTCGGAATCCGCTAAGGACTGTGTAACAACTCACCTGCCGAATGTACTAGCCCTGAAAATGGATGGCGCTCAAGCGTCTCACCCATACCTCGCCCTTAGGGTAGAAACGATGCCCTAAGG----------------------------------------------------------------------------------------------------------------------------TCTCAACCGTTACACGT------TCGCCT-CGA----CCCT-CTCGCATTTGAGGAGAACCAATACGCCTATTGGAAGAGACGGAAAGCTGGCCAAGCCTCGACAGCTGCACAACACTCATTGGGGCCTGGTCTGCCCGGCTGAAACCCCTGAAGGCCAAGCTTGTGGCCTTGTGAAGAATCTGTCGCTGATGTGCTCTATCAGCGTGGGTACTTCGACGGATCCTATTGTCGACTATATGATTACTAGGAATATGGAAGTCCTAGAGGAGTACGAACCCATGAGATATCCTAACGCCACCAAGATCTTCCTGAACGGCTCGTGGATCGGTGTACATCAAGACCCCAAATCTCTCGTCAGAGATGTTCAACAGCTGCGTCGGGCCAACCAGATCCCATCCGAGGTCTCACTAGTCCGCGATATCCGTGATCGCGAGTTCAAGATCTTTTCGGATGCGGGCCGTGTCATGCGCCCCTTGTTTGTCGTACAGCAAGAGGACGCTGGCGAGACC---------------------AAGGGCTGTTTGGCTCTCAACAAAGACATGATACAGAAACTCGAGGCAGACGTCGACATAGATCCCGAGAACGAAGAGTACTATGGCTGGCAGGGCCTAGTTAACGACGGCGTCATCGAGTACCTCGACGCAGAAGAGGAAGAGACAGCAATGATATGCATGACGCCTGAAGACCTGGAGAATTACCGGTTGACCAAGGCCGGGTTTGATGTTGTTCAAGATAACGGGGAT------GAGATT------AACAAACGCCTCAAAACCAAGGTCAACCCCACGACACACATGTATACTCACTGCGAGATTCATCCTAGCATGCTCCTAGGCATCTGCGCCAGCATTATCCCCTTCCCGGATCACAACCAGGTACCCCTGAACGCGTCCGAAATCCTGCGACCCCCCTGATT-------TTGTGCCCCTCACGCACAAACCACTATACATAAACATCATA------CAGCTATCTATATCAAGCTGTTTTTAATTTACACAACGACATGATGGAG-AATTGAAGCTAACTATG-TCTCTTTATCATTATAGGTTCACCTTCAGACCGGCCAGTGCGTAAGTA-TAACGACAA---------ACAAAAGATCGCGAT-GGAACATAGCAGGGCTCACACGATACTAATAGGGTAACCAAATTGGTGCTGCTTTCTGGCAAACCATCTCTGGCGAGCACGGCCTCGACAGCAATGGCGTGTACG--------TATCTAATTCGGCAATTCA---TAA-GACAAGAGTGGAAACTGACCGCCAATCAACAGCTACAACGGAACTTCCGAGCTCCAGCTTGAGCGCATGAGCGTCTACTTCAACGAGGTACGCCCTCATCGAAACTGATTAA----ACGCGAAAGACTTGGCTAATCACTAC----TATATAGGCTTCTGGCAACAAGTATGTTCCTCGCGCTGTCCTCGTCGATCTCGAGCCTGGTACCATGGATGCCGTCCGTGCTGGTCCCTTCGGTCAGCTCTTCCGACCTGACAACTTCGTCTTCGGCCAGTCTGGTGCCGGCAACAACTGGGCCAAGGGTCACTACACCGAGGGTGCCGAGCTCGTTGACCAGGTTCTCGATGTCGTCCGTCGTGAAGCTGAAGGCTGCGACTGCCTTCAGGGCTTCCAGATCACCCACTCCCTCGGTGGTGGTACTGGTGCTGGTATGGGTACCCTGTTGATCTCCAAGATCCGCGAGGAGTTCCCTGACCGCATGATGGCCACCTTCTCTGTCGTTCCCTCGCCCAAAGTTTCCGACACTGTCGTCGAGCCTTACAACGCCACCCTCTCCGTCCACCAGCTGGTCGAGAACTCGGACGAGACCTTCTGCATTGACAACGAGGCTCTGTACGACATCTGCATGCGTACCCTTAAGCTATCCAACCCCTCGTACGGCGACCTGAACTACCTGGTATCCGCTGTCATGTCTGGTGTCACCACTTGCCTGCGTTTCCCCGGTCAGCTGAACTCGGACCTGCGCAAGCTTGCCGTCAACATGGTTCCCTTCCCTCGTCTGCACTTCTTCATGGTCGGCTTCGCTCCCTTGACCAGCCGTGGTGCTCACTCGTTCCGTGCTGTCACCGTCCCCGAGTTGACTCAGCAGATGTTCGACCCCAAGAACATGATGGCTGCCTCTGATTTCCGCAACGGCCGCTACCTGACTTGCTCTGCCATCTTGTAAGATACATTTCCCTACTGGTTCTG-TCACGTTTATTTGCTAACCTGTCTCTTCCAGCCGCGGCAAGGTCTCGA
	Hypoxylon_investiens	CATTACTGAGTTATCA-AAACTCCCAACCCTTTGTGAACC-TACCGC-CGTTGCCTCGGCGTGAGCT-GCGGCTACCCTGGAGCTACCCTGACCTACCCTATAGATAGCTACCCTGGGGCTACCCTGT-AGCCGGCTTACGGCCCGCCGAAGGACCGCCAAACTCTTGTTTTTTGCACTGCATGTCTGAATTTTA-AACT-AAATAATTAAAACTTTCAACAACGGATCTCTTGGTTCTGGCATCGATGAAGAACGCAGCGAAATGCGATAAGTAATGTGAATTGCAGAATTCAGTGAATCATCGAATCTTTGAACGCACATTGCGCCCATTAGTATTCTAGTGGGCATGCCTATTCGAGCGTCATTACGACCCCTAAGCCCCTGTTGCTTAGCGTTGGGAATCTA--------CGGCGTAGTTCCTTAAAATCAGTGGCGGAGTTAGGGTACACTCTCAGCGTAGTAATT--TCTCTCGCTCGTGTGGTGGCCTTGGCTGCTAGCCGTTAAACCCCCTAT-ATCTTAGTGGTTGACCTCGAATTAGGATTGCCCTAGTAACGGCGAGTGAAGCGGCAATAGCTCAAATTTGAAATCTGGCCCTCGCGGTCCGAGTTGTAATTTGTAGAGGATGCTTTTGGTGCGGTGCCTTCTGAGTTCCCTGGAACGGGACGCCAAAGAGGGTGAGAGCCCCGTACGGTTGGACACCTAGCCTATATATAGCTCCTTCGACGAGTCGAGTAGTTTGGGAATGCTGCTCTAAATGGGAGGTAAATTTCTTCTAAAGCTAAATACCGGCCAGAGACCGATAGCGCACAAGTAGAGTGATCGAAAGATGAAAAGCACTTTGAAAAGAGGGTTAAATAGCACGTGAAATTGTTGAAAGGGAAGCGTTTGCGACCAGACCTTTTCTAGGGGGATCATCCGGCGTTCTCGCCGGTGCACTTCCCTTAGTTTAGGCCAGCATCGGTTCCCTTAGGGGGATAAAGGCTTGGGGAACGTAGCTCTCTAGGGAGTGTTATAGCCCCTTGCGTAATACCCCTCGGGGGACCGAGGACCGCGCTCT-GCAAGGATGCTGGCGTAATGGTCGTCAACGACCCGTCTTGAAACACGGACCAAGGAGTCGAACATTTGTGCGAGTGTTTGGGTGTTAAACCCTCACGCGTAATGAAAGTGAACGGAGGTGAGAGCCCTCGCGGGTGCATCATCGACCGATCCTGATGTCTTCGGATGGATTTGAGTAAGAGCATAACTGTTCGGACCCGAAAGATGGTGAACTATGCGTGGATAGGGTGAAGCCAGAGGAAACTCTGGTGGAGGCTCGCAGCGGTTCTGACGTGCAAATCGATCGTCAAATCTGCGCATGGGGGCGAAAGACTTATCGAACCATCTAGTAGCTGGTTACCGCCGAAGTTTCCCTCAGGATAGCAGTGTTGTCTTCAGTTTTATGAGGTAAAGCGAATGATTAGGGACTCGGGGGCGCTATTTTGCCTTCATCCATTCTCAAACTTTAAATATGTAAGAAGCCCTTGTTACTTAGTTGAACGTGGGCATTTGAATGTATCAACACTAGTGGGCCATTTTTGGTAAGCAGAACTGGCGATGCGGGATGAACCGAACGCGGGGTTAAGGTGCCAGAGTGGACGCTCATCAGACACCACAAAAGGTGTTAGTACATCCAGACAGCAGGACTGTGGCCATGGAAGTCGGAATCAGCTAAGGACTGTGTAACAACTCACCTGCCGAATGTACTAGCCCTGAAAATGGATGGCGCTCAAGCGTCTCACCCATACCCCGCCCTTAGGGTAGAAACGAAGCCCTAAGG-------------------------------------------------------------------------------------------------------------------------------------------------------------------------------------------------------------------------------------------------TCATTGGGGTCTTGTCTGTCCAGCTGAGACGCCCGAAGGCCAGGCTTGCGGACTGGTGAAGAACTTATCGCTGATGTGCTCTATCAGCGTGGGTACATCGACGGATCCTATCGTGGAGTATATGATTACTAGAAGTATGGAAGTCCTCGAGGAATACGAACCGATGCGATACCCGAATGCCACCAAGATCTTCCTTAACGGGTCTTGGATCGGTGTACACCAGGATCCCAAGACTCTTGTCAAGGATATCCAGGCCCTTCGTCGGGCCAACCAGATCCCCTCCGAGGTTTCCTTGGTCCGCGATATCCGTGATCGCGAGTTCAAGATATTCTCAGATGCAGGTCGTGTCATGCGCCCCTTGTTTGTCGTGCAACAAGAAGATATCCCCGATCAGGGTATTGCT------------AAGGGTACATTGGCCCTTACCAAAGAGATGATCCAACGACTAGAGGCCGATGTTGATCTTGATCCTGAAAGCGAGGAGTACTTCGGCTGGCAAGGTCTCGTTAACGAGGGTGTTATTGAGTTTCTCGACGCGGAGGAAGAGGAAACGGCTATGATTTGCATGACACCGGAAGATCTGGAAAACTACCGGATGGCCAAGCTCGGCTACGAAGTGGTTCAGGATAACGGAGAT------GAGGTT------AACAAACGACTCAAAACCAAGGTCAACCCCTCAACGCACATGTATACTCATTGCGAAATCCATCCTAGCATGCTCTTGGGTATCTGCGCGAGTATCATTCCCTTCCCTGACCACAACCAGTCGCCCCTGAACGCGTCCAAAAAATCTCCAAACCCCTGATT-------TCCTGCCCCTCATGCACACAAAACAGTACAGCTTCAT----------CAGCTCTTTTCGCAACGATTCAATCAAACCGAACAACGATGAGA--TGAAAATCGCAGCTAACAATGTTTTTCTC-----AATAGGTTCACCTCCAGACCGGCCAATGCGTAAGTACAA-CGATCA-AACCGCGACCGAGGTAACGCGCTGGAAATATAGAGGGGCTTACAC-AAACTAACAGGGTAACCAAATTGGTGCTGCTTTCTGGCAAACCATCTCTGGCGAGCACGGTCTCGACAGCAATGGCGTGTAAG--------TATATGAGTTGTCAATTCC---CGATGCCAAGAATAGCACCTAATGACCAATAATTAGCTACAACGGAACCTCCGAGCTCCAGCTCGAGCGCATGAGCGTCTACTTCAACGAGGTATGCAAGAATCGAAGCCAGGGATAGAGATTCAAGGTCGGCTACTAATCAACCTAACCTACACAGGCTTCCGGCAACAAGTATGTCCCTCGCGCCGTCCTCGTCGATCTCGAGCCCGGTACCATGGACGCTGTCCGTGCTGGTCCCTTCGGCCAGCTTTTCCGACCTGACAACTTCGTCTTCGGCCAGTCTGGTGCCGGAAACAACTGGGCCAAGGGTCACTACACTGAGGGTGCTGAGCTTGTTGACAACGTCCTTGATGTCGTTCGTCGTGAGGCTGAGGGCTGCGACTGCCTCCAGGGTTTCCAGATCACCCACTCCCTCGGTGGTGGTACTGGTGCCGGTATGGGTACTCTCTTGATCTCCAAGATCCGTGAGGAGTTCCCCGACCGCATGATGGCCACCTTCTCCGTTGTGCCTTCCCCTAAGGTTTCCGACACTGTCGTCGAACCCTACAACGCCACCCTCTCGGTCCACCAGCTGGTCGAGAACTCTGACGAGACCTTCTGCATTGACAACGAGGCTCTGTACGACATCTGCATGCGTACCCTGAAGCTATCCAACCCCTCGTACGGTGACCTGAACCACCTGGTCTCTGCTGTCATGTCCGGTGTCACCACTTGCTTGCGTTTCCCCGGTCAGCTGAACTCTGATCTGCGCAAGCTCGCCGTGAACATGGTTCCTTTCCCTCGTCTCCACTTCTTCATGGTCGGCTTCGCTCCTCTGACCAGCCGTGGCGCTCACTCCTTCCGTGCCGTTACCGTTCCCGAGTTGACTCAGCAGATGTTCGATCCCAAGAACATGATGGCTGCTTCTGACTTCCGTAACGGTCGTTACCTCACTTGCTCTGCCATCTTGTAAGATACCCAGCCTAAACCCTCCATAAATCTCTGATTCACTAACTCTATTTATCTAGCCGTGGCAAGGTTTCCA
	Hypoxylon_rickii	CATTAAAGGGTCGCGTCTACTGCCAAACCCTATGTGAACT-TACCAC-TGTTGCCTCGGCGGCGCC--GCGGCTACCCTGGAGCTACCCTGATTTACCCTGTAGATGGCTACCCTGTAGCTACCCTGTACTCGCACGTAAAGCCCGTCAAAGGACCCT--AACTCTAT--TTTGACTTGGTATCTCTGAGTAAATCAACTTAATAAGTTAAAACTTTCAACAACGGATCTCTTGGTTCTGGCATCGATGAAGAACGCAGCGAAATGCGATAAGTAATGTGAATTGCAGAATTCAGTGAATCATCGAATCTTTGAACGCACATTGCGCCCATTAGTATTCTAGTGGGCATGCCTATTCGAGCGTCATTTCAACCCCTTAAGCCCTGTTGCTTAGCGTTGGGGGCCTGCGCC-TGGCGGCGTAGCCCCTGAAAGATAGTGGCGGAGTCAGTGAGCACTCTGAGCGTAGTAACT--TTTCTCGCTCCGGTAGTGCCCCTGGCTGCTGGCCGTTAAACCCCCCATACTTCTAGTGGTTGACCTCGGATTAGGATTGCCCTAGTAACGGCGAGTGAAGCGGCAACAGCTCAAATTTGAAATCTGGCCCTAG-GGCCCGAATTGTAATTTGTAGAGGATGCTTTGGGCGCGGTGCCTTCTGAGTTCCCTGGAACGGGACGCCAAAGAGGGTGAGAGCCCCGTACGGTTGGCCACCAAGCCTGTATATAGCTCCTTCGACGAGTCGAGTAGTTTGGGAATGCTGCTCTAAATGGGAGGTAAATTTCTTCTAAAGCTAAATACCGGCCAGAGACCGATAGCGCACAAGTAGAGTGATCGAAAGATGAAAAGCACTTTGAAAAGAGGGTTAAATAGCACGTGAAATTGTTGAAAGGGAAGCGTTTGCGACCAGACCTTTTCCAGGCGGATCATCCGGGGTTTTCTCCGGTGCACTTCGCCTGGTTTAGGCCAGCATCGGTTCTCTTAGGGGGATAAAGGCCTGGGGAACGTAGCTCCCTCGGGAGTGTTATAGCCCCTTGCGTAATACCCTTCGGGGGACCGAGGAACGCGCTCT-GCAAGGATGCTGGCGTAATGGTCGTCAACGACCCGTCTTGAAACACGGACCAAGGAGTCGAACATTTGTGCGAGTGTTTGGGTGTCAAACCCTCACGCGTAATGAAAGTGAACGGAGGTGAGAGCCCTTCGGGGTGCATCATCGACCGATCCTGATGTCTTCGGATGGATTTGAGTAAGAGCATAACTGTTCGGACCCGAAAGATGGTGAACTATGCGTGGATAGGGTGAAGCCAGAGGAAACTCTGGTGGAGGCTCGCAGCGGTTCTGACGTGCAAATCGATCGTCAAATCTGCGCATGGGGGCGAAAGACTTATCGAACCATCTAGTAGCTGGTTACCGCCGAAGTTTCCCTCAGGATAGCAGTGTTGTCTTCAGTTTTATGAGGTAAAGCGAATGATTAGGGACTCGGGGGCGCTATATTGCCTTCATCCATTCTCAAACTTTAAATATGTAAGAAGCCCTTGTTACTTAGTTGAACGTGGGCATTCGAATGTACCAACACTAGTGGGCCATTTTTGGTAAGCAGAACTGGCGATGCGGGATGAACCGAACGCGGGGTTAAGGTGCCAGAGTGGACGCTCATCAGACACCACAAAAGGTGTTAATACATTATGACAGCCGGACTGTGGCCATGGAAGTCGGAATCAGCTAAGGACTGTGTAACAACTCACCGGCCGAATGTATTAGCCCTGAAAATGGATGGCGCTCAAGCGTCTCACCCATACCTCGCCCTTAGGGTAGAAACGATGCCCTAAGGGGTTCCAGATCGAGCTTGCCGCGAAGCCGGCCATCATCACCAACGGCCTCAAGTACTCGCTCGCCACAGGCAACTGGGGCGATCAGAAGAAGGCCATGAGTTCGACCGCCGGTGTGTCCCAGGTGCTGAACCGATACACGT------TCGCAT-CGA----CACT-CTCGCATTTGCGACGAACCAACACCCCTATCGGACGTGACGGAAAGCTGGCGAAACCGCGACAGCTCCACAACACGCACTGGGGATTGGTGTGCCCGGCCGAGACGCCCGAAGGTCAGGCTTGTGGGTTGGTGAAGAATCTGTCCTTGATGTGTTCTATCAGCGTTGGGACATCGACCGACCCCATCGTAGACTACATGATCACTAGGAGCATGGAAGTCTTGGAGGAGTACGAGCCGATGCGATACCCACACGCCACCAAGATCTTCCTGAACGGTTCCTGGATCGGGGTGCATCAAGACCCGAAATCGCTGGTCCGAGATGTGCAGCAGCTCCGACGAGCTAACCAGATCCCATCCGAGGTGTCATTGCTCCACGATATACGGGATCGTGAGTTCAAGATCTTCTCGGATGCTGGTCGGGTCATGCGACCCTTGTTCGTCGTGCAGCAAGACGAAGACCCCGAACGT---------------------CGAGGAACGTTAGCACTTACCAAAGAGCATATTCAGCGATTGGAAACCGACAACGACTTGGATCCGGACAGTGAAGAATACTTTGGTTGGCAAGGTTTGGTGAACGAAGGTGTTATTGAATACCTAGATGCGGAGGAAGAAGAAACGGCGATGATCTGCATGACTCCGGAAGACCTCGAGACGTTCCGCTTAACGAAGGGCGGTTATGAAGTGTCCCAAGACAACGGTGAT------GAAATC------AACAAGAGGCTTAAGACGAAGATCAACCCTACGACACACACGTACACGCATTGCGAGATTCATCCCAGCATGTTGTTGGGTATTTGCGCCAGTATTATTCCTTTCCCAGACCACAACCAGGTA--------------------------------------------------------------------------------------------------TCAATGATGGGCTATCGCAAATCAAGGCAATA--ACAACATAGGAATTGGAGCTAATCATG-TCTGTTTACATCTCTAGGTTCACCTTCAGACCGGCCAGTGCGTAAGTAAACACTACGA------ACGATGGAAATTCGAGTAAGGAGTATGGCGGGGCT--CACTAAGATGATAGGGTAACCAAATCGGTGCTGCTTTCTGGCAGACCATCTCCAGCGAGCACGGTCTCGACAGCAATGGCGTGTAGG--------TGCTCCATTCGTCAATTCC---TTGCTATAACATTGCCGGCTAACAGCCAATGAACAGCTACAACGGGACCTCGGAGCTCCAGCTCGAGCGCATGAGCGTCTACTTTAACGAGGTACACAGTCAAAGAAACCAACCATTCTAGTTTAGGAGTGGTTACTAATCACCCCAACATGCACAGGCATCGGGTAACAAGTACGTCCCCCGCGCCGTCCTCGTCGATCTCGAACCCGGTACCATGGACGCCGTCCGCGCTGGCCCCTTCGGTCAGCTCTTCCGACCCGACAACTTCGTCTTCGGCCAATCCGGTGCCGGCAACAACTGGGCCAAGGGTCATTACACTGAGGGCGCTGAGCTCGTTGACAACGTTCTTGACGTCGTCCGCCGCGAGGCTGAGGGCTGCGACTGCCTCCAGGGCTTCCAGATTACCCACTCTCTCGGTGGTGGTACCGGTGCCGGTATGGGTACCCTGCTGATCTCCAAGATCCGCGAGGAGTTCCCTGACCGCATGATGTCTACCTACTCCGTCGTTCCCTCCCCCAAGGTCTCTGACACCGTCGTTGAGCCCTACAATGCCACCCTCTCCGTCCACCAGCTGGTCGAGAACTCGGACGAGACCTTCTGCATTGACAACGAGGCCTTGTACGACATCTGCATGCGTACCCTCAAGCTATCCAACCCCTCGTACGGTGACCTGAACCACCTGGTCTCCGCCGTCATGTCCGGTGTTACCACCTGCTTGCGTTTCCCTGGCCAGCTGAACTCTGATCTGCGCAAGCTTGCCGTCAACATGGTTCCTTTCCCTCGTCTGCACTTCTTCATGGTTGGATTTGCTCCTCTGACCAGCCGTGGTGCCTACACCTTCCGTGCTGTCACCGTCCCCGAGTTGACCCAGCAGATGTTCGATCCCAAGAACATGATGGCCGCTTCTGACTTCCGTAACGGTCGCTACTTGACGTGCTCTGCCATCTTGTAAGATATTATCTCCGTGATCGTTGAATCTGGTGGGCTTGCTAACTGTATATTCCTAGCCGTGGCAAGGTCTCGA
	Hypoxylon_lenormandii	CATTACAGAGTTACTA--AACTCCCAACCCTATGTGAACC-TACCAC-TATTGCTTCGGCGGGCTGC---TGCTACCCTGTAGCCACCCTG-------------------AGGGTGGGCTTACCCGGT-AGTTTGCGTCAAGCCCGTCAGAGGACCACTAAACTCTTGTTACCCTGTACGTATTTCTGAATGCTTCAACTTAATAAGTTAAAACTTTCAACAACGGATCTCTTGGTTCTGGCATCGATGAAGAACGCAGCGAAATGCGATAAGTAATGTGAATTGCAGAATTCAGTGAATCATCGAATCTTTGAACGCACATTGCGCCCATTAGTATTCTAGTGGGCATGCCTATTCGAGCGTCATTTCAACCCTTAAG-CCCTGTTGCTTAGCGTTGGGAA-CTGCGCC-ATACGGCG-AGCTCCTTAAAGTTAGTGGCGGAGTTAGTGTATACTCTTAGCGTAGTAAAT--ATCCTCGCTCACGTAGTACGC------------------------------------------------------ATTGCCCTAGTAACGGCGAGTGAAGCGGCAACAGCTCAAATTTGAAATCTGGCCCTAGCGGTCCGAGTTGTAATTTGTAGAGGATGCTTTTGGTGCGGCGCCTTCCGAGTTCCCTGGAACGGGACGCCGGAGAGGGTGAGAGCCCCGTACGGTTGGACGCCTAGCCTCTATATAGCTCCTTCGACGAGTCGAGTAGTTTGGGAATGCTGCTCTAAATGGGAGGTAAATTTCTTCTAAAGCTAAATACCGGCCAGAGACCGATAGCGCACAAGTAGAGTGATCGAAAGATGAAAAGCACTTTGAAAAGAGGGTTAAATAGCACGTGAAATTGTTGAAAGGGAAGCGTTTGCGACCAGACTTTTTCCGGGCGGATCATCCGGTGTTTAGGCCGGTGCACTCCGTCCGGTTTAGGCCAGCATCGGTTCTCTTAGGGGGATAAAGGCTTAGGGCACGTAGCTCTTTCGGGAGTGTTATAGCCCTTCGCGTAATACCCTTCGGGGGACCGAGGTACGCGCTCT-GCAAGGATGCTGGCGTAATGGTCGTCAACGACCCGTCTTGAAACACGGACCAAGGAGTCGAACATTTGTGCGAGTGTTTGGGTGTTAAACCCTCACGCGTAATGAAAGTGAACGGAGGTGAGAGCCCTTCGGGGTGCATCATCGACCGATCCTGATGTCTTCGGATGGATTTGAGTAAGAGCATAACTGTTCGGACCCGAAAGATGGTGAACTATGCGTGGATAGGGTGAAGCCAGAGGAAACTCTGGTGGAGGCTCGCAGCGGTTCTGACGTGCAAATCGATCGTCAAATCTGCGCATGGGGGCGAAAGACTTATCGAACCATCTAGTAGCTGGTTACCGCCGAAGTTTCCCTCAGGATAGCAGTGTTGTCTTCAGTTTTATGAGGTAAAGCGAATGATTAGGGACTCGGGGGCGCTATTTTGCCTTCATCCATTCTCAAACTTTAAATATGTAAGAAGCCCTTGTTACTTAGTTGAACGTGGGCATTCGAATGTACCAACACTAGTGGGCCATTTTTGGTAAGCAGAACTGGCGATGCGGGATGAACCGAACGCGGGGTTAAGGTGCCAGAGTGGACGCTCATCAGACCCCACAAAAGGTGTTAATACATCCTGACAGCAGGACGGTGGCCATGGAAGTCGGAATCCGCTAAGGACTGTGTAACAACTCCCCTGCCGAATGTATTAGCCCTGAAAATGGATGGCGCTCTAGCGTCTCACCCATACCTCGCCCTTAGGGTAGAAACCATGCCCTAAGG---------------------------------------------------------------------------------------------------------------------------------------ACACGT------TCGCAT-CGA---CTCCT-TTCACATTTGAGAAGAACCAACACACCTATTGGAAGAGATGGTAAGCTGGCGAAACCTCGCCAGCTACACAATACCCATTGGGGTCTGGTCTGCCCAGCCGAGACTCCCGAAGGTCAGGCCTGTGGTTTGGTGAAGAATCTGTCATTGATGTGCTCGATCAGTGTGGGTACCGCGACCGACCCCATTATAGAATACATGATTACTAGAAACATGGATGTTCTTGAGGAGTACGAGCCAATGCGCTATCCCAACGCAACCAAAATCTTCCTCAACGGCTCCTGGATTGGTGTACACCAGGATCCAAAATCTCTTGTCAAGGATGTTCAACAGCTGCGTCGCGCCAACCAGATTCCATCCGAGGTTTCGCTCATCCGCGACATCCGTGATCGCGAGTTCAAGATCTTTTCAGACGCGGGCCGTGTCATGCGACCATTATTTGTTGTAAACCAAGAAAATAATCCCGACAAGGGTGTGGAA------------AAGGGAACTCTGGTCCTTGACCAGGATATGCTCGGCAAACTCGAGCGCGATGTTGAGCTGGATCCAGATAGCGATGAGTACTACGGGTGGCAGGGCCTTGTCAATCAGGGCGTCATCGAGTATCTGGATGCGGAGGAAGAAGAAACCGCGATGATCTGTATGACACCCGAAGACTTGGAAAATTACCGGTTGATCAAGGCTGGATATGATATAGCTCAGGACAACGGTGAC------GAGATT------AACAAGCGTCTCAAGACCAAGGTGAATCCTACGACACATATGTACACCCATTGCGAGATCCATCCCAGTATGCTTCTGGGTATCTGCGCCAGTATCATTCCTTTCCCGGACCACAATCAAGTACCCCTGAACGCGTCTGAAATCTCCCAACGCCCCTGATT-------TCCTGCCCCTCACGCACAAAACGCAACACCAAA-------------CAGCTCATGTTTACTAAGCTGTTATCGAGCTGCAATACGATGGAATTGAATTATTGAAGCTAACCATG-TTTTTTCATCATTATAGGTTCATCTCCAGACCGGCCAGTGCGTAAGTAACCACATGCACGATGTCCAACGA-ATATCTCGATAAAAACATTGCGGGGCTCACACGAA-GCTATAGGGTAACCAAATCGGTGCTGCCTTCTGGCAAACCATCTCTGGCGAGCACGGCCTCGACAGCAATGGCGTGTATG--------TATTTCATGCGGCAATTCAT---------CAAACGGCCAACTAACCACCAATAATTAGCTACAATGGAACTTCCGAGCTCCAGCTTGAGCGCATGAGCGTTTACTTCAACGAGGTATGCAGCGACGAAATCTTGGAATAGATGATGAAGATTGGTTGCTAATTATCACCACATATGTAGGCTTCTGGCAACAAGTATGTTCCTCGCGCCGTCCTCGTCGATCTCGAGCCCGGTACCATGGATGCCGTCCGTGCTGGTCCCTTCGGTCAGCTTTTCCGACCCGACAACTTCGTCTTCGGCCAGTCTGGTGCCGGCAACAACTGGGCCAAGGGTCATTACACTGAAGGTGCTGAGCTTGTTGACCAGGTCCTTGACGTCGTTCGTCGTGAAGCTGAGGGCTGCGACTGCCTCCAGGGTTTCCAGATCACTCACTCTCTCGGTGGTGGTACTGGTGCCGGTATGGGTACCCTGTTGATCTCCAAGATCCGTGAGGAGTTCCCTGACCGCATGATGGCCACCTTCTCCGTTGTTCCCTCCCCCAAGGTCTCCGACACCGTCGTTGAGCCTTACAACGCCACCCTCTCCGTCCACCAGCTGGTCGAGAACTCCGACGAGACCTTCTGCATTGACAACGAGGCTCTGTACGATATCTGCATGCGTACTCTCAAGCTATCCAACCCCTCGTACGGTGACCTGAACTACCTGGTTTCCGCCGTCATGTCGGGTGTCACCACTTGCCTGCGTTTCCCCGGTCAGCTAAACTCTGACTTGCGCAAGCTTGCCGTCAACATGGTTCCCTTCCCTCGTCTGCACTTCTTCATGGTCGGCTTCGCTCCCCTGACCAGCCGTGGTGCTTACTCTTTCCGTGCCGTCACTGTTCCTGAGTTGACTCAGCAGATGTTCGACCCCAAGAACATGATGGCCGCCTCTGACTTCCGCAATGGTCGCTACCTAACATGCTCTGCCATCTTGTAAGCTTACGTT--TAAATTCGTC---TTATACTCATTCGCTAACTCA--ATCTATAGCCGTGGTAAGGTTTCCA
	Hypoxylon_pulicicidum	CATTAATGAGTTACTA--AACTCCAAACCCTTTGTGAACCTTACCGT-CGTTTCCTCGGCGCGTGCT-GCACCTACCCTGTAGCTATCCTGACCTACCCTGTAGTTGTCTACCCTGGAGCTACCCTGTA---CCGCGTGAAGCCCGCCGAAGGACCGTTAAACTCTTGCTTCTACAACTGTATCTCTGAACACGTAACTGAAATAAGTTAAAACTTTCAACAACGGATCTCTTGGTTCTGGCATCGATGAAGAACGCAGCGAAATGCGATAAGTAATGTGAATTGCAGAATTCAGTGAATCATCGAATCTTTGAACGCACATTGCGCCCATTAGTATTCTAGTGGGCATGCCTATTCGAGCGTCATTTCAACCCTTAAG-CCCTGTTGCTTAGTGTTGGGAGTCTACGGC----CGGCGTAGTTCCTGAAAGTCAGTGGCGGAGTTAGGGTACACTCTCAGCGTAGTAATC--TCTCTCGCTCGTGTGGTGGCCCTGGCTGCTGGCCGTAAAACCCCCTAT-TTTCTAGT---------------------------------GCGAGTGAAGCGGCAACAGCTCAAATTTGAAATCTGGCCCTAGTGGTCCGAATTGTAATTTGTAGAGGATGCTTTTGGTGCGGTGCCTTCCGAGTTCCCTGGAACGGGACGCCGGAGAGGGTGAGAGCCCCGTACGGTTGGACACCTAGCCTCTGTATAGCTCCTTCGACGAGTCGAGTAGTTTGGGAATGCTGCTCTAAATGGGAGGTAAATTTCTTCTAAAGCTAAATACCGGCCAGAGACCGATAGCGCACAAGTAGAGTGATCGAAAGATGAAAAGCACTTTGAAAAGAGGGTTAAATAGCACGTGAAATTGTTGAAAGGGAAGCGTTTGCGACCAGACCTTTTCCGGGCGGATCATCCGGCGTTCTCGCCGGTGCACTTCGTCCGGTCTAGGCCAGCATCGGTTTCCTTAGGGGGATAAAGGCTTGGGGAACGTAGCTCTTTAGGGAGTGTTATAGCCCCTTGCGTAATACCCTTCGGGGGACCGAGGACCGCGCTCT-GCAAGGATGCTGGCGTAATGGTCGTCAACGACCCGTCTTGAAACACGGACCAAGGAGTCGAACATTTGTGCGAGTGTTTGGGTGTTAAACCCTTACGCGTAATGAAAGTGAACGGAGGTGAGAGCCCTTACGGGTGCATCATCGACCGATCCTGATGTCTTCGGATGGATTTGAGTAAGAGCATAACTGTTCGGACCCGAAAGATGGTGAACTATGCGTGGATAGGGTGAAGCCAGAGGAAACTCTGGTGGAGGCTCGCAGCGGTTCTGACGTGCAAATCGATCGTCAAATCTGCGCATGGGGGCGAAAGACTTATCGAACCATCTAGTAGCTGGTTACCGCCGAAGTTTCCCTCAGGATAGCAGTGTTGTCTTCAGTTTTATGAGGTAAAGCGAATGATTAGGGACTCGGGGGCGCTATATTGCCTTCATCCATTCTCAAACTTTAAATATGTAAGAAGCCCTTGTTACTTAAGTGAACGTGGGCATTCGAATGTACCAACACTAGTGGGCCATTTTTGGTAAGCAGAACTGGCGATGCGGGATGAACCGAACGCGGGGTTAAGGTGCCAGAGTGGACGCTCATCAGACACCACAAAAGGTGTTAGTACATCTNGACAGCAGGACTGTGGCCATGGAAGTCGGAATCAGCTAAGGACTGTGTAACAACTCACCTGCCGAATGTACTAGCCCTGAAAATGGATGGCGCTCAAGCGTCTCACCCATACCTCGCCCTTAGGGTAGAAACGATGCCCTAAGGGTTTCCAAATCGAGCTTGCCGCCAAGCCCGCCATCATCACCAACGGTCTGAAGTACTCCCTTGCCACAGGTAACTGGGGTGACCAGAAGAAGGCGATGAGCTCTACTGCTGGCGTGTCGCAGGTCTTGAACAGATATACCT------TCGCGT-CAA----CTCT-GTCTCACTTGAGGCGAACCAACACACCCATTGGAAGAGACGGGAAGCTTGCGAAGCCTCGACAGCTTCACAATACCCATTGGGGTCTCGTCTGTCCGGCTGAGACACCCGAAGGACAGGCCTGCGGGCTGGTGAAGAATTTAGCGCTGATGTGCTCTATCAGTGTGGGTACATCGACGGATCCTATTGTAGACTATATGATTACGAGGAATATGGAAGTCTTGGAGGAATACGAACCGATGCGATACCCCAACGCCACCAAGATCTTCCTCAATGGCTCTTGGATCGGTGTACATCAAGATCCCAAGACTCTTGTTAGAGATATCCAGGCCCTTCGTCGAGCCAATCAGATCCCCTCTGAAGTTTCTCTGGTCCGCGATATCCGTGATCGTGAGTTCAAGATCTTCTCAGATGCGGGTCGTGTCATGCGCCCCTTGTTTGTCGTACAACAAGAGGATATACCCGACCAGAATGTTACT------------AAGGGTACATTGGCTCTTACCAAAGAGATGATCCAGCGGCTGGAGGCGGATGTTGATCTGGATCCTGAGAGCGAGGAGTACTTCGGCTGGCAAGGTCTGGTTAACGAGGGTGTTATCGAGTTTCTCGACGCGGAAGAAGAGGAAACGGCTATGATTTGCATGACGCCGGAAGATTTGGAAACTTATCGAATGACCAAGGCCGGTCTTGAAGTGGACCAGGACAACGGAGAT------GAAGTT------AACAAACGGCTCAAGACTAAGGTGAACCCGTCGACACACATGTACACGCATTGCGAAATCCACCCCAGTATGCTCCTAGGTATCTGCGCCAGC-------------------------------CCCTGAACGCGTCCCAAAAAACTCCAAACCCCTGATT-------TTCTGCCCCTCACGCACACAACAAACCACTGCAGCATCATG------CGGTGGACAGGACTGCGATGTCATCAAACTGGACAACGAC--GAGGAAAGAATCACAGCTAACAGTGTTTGTTTC-----AATAGGTTCACCTCCAGACCGGCCAATGCGTAAGTAACAACGGTCAGAACCACGGGCGAAGCTACGCGCTGGAAACATAGAGGGGCTTACAC--AAACTGCAGGGTAACCAAATCGGTGCTGCTTTCTGGCAAACCATCTCTGGCGAGCACGGCCTCGACAGCAATGGCGTGTAAG--------TACATGAGCTGTCAATTCC---TGATGCCAAGAGTAGGAACTAACCACCGATAATTAGCTACAACGGAACCTCTGAGCTCCAGCTCGAGCGCATGAGCGTTTACTTCAACGAGGTATGCAGGAGTTGAAGCCTCGAAGAAAGCCTCAAGGACAGCTACTAACTACTCTAACCTCTGCAGGCTTCCGGCAACAAGTACGTGCCTCGCGCCGTCCTCGTCGATCTCGAGCCCGGTACCATGGATGCCGTCCGTGCTGGTCCCTTCGGCCAGCTCTTCCGACCTGACAACTTCGTCTTCGGCCAGTCTGGTGCCGGAAACAACTGGGCCAAGGGTCACTACACTGAGGGTGCTGAGCTTGTTGACAACGTCCTTGATGTTGTCCGTCGTGAGGCTGAGGGCTGCGACTGCCTCCAGGGTTTCCAGATCACCCACTCCCTCGGTGGTGGTACCGGTGCCGGTATGGGTACTCTCCTGATCTCCAAGATCCGTGAGGAGTTCCCCGACCGCATGATGGCCACCTTCTCCGTCGTGCCTTCTCCTAAGGTCTCTGACACCGTCGTCGAGCCCTACAACGCCACCCTCTCGGTCCACCAGCTGGTCGAGAACTCCGACGAGACCTTCTGCATTGACAACGAGGCTCTGTACGACATCTGCATGCGTACCCTGAAGCTATCCAACCCCTCGTACGGTGACCTGAACCACCTGGTCTCCGCTGTCATGTCCGGTGTCACCACCTGCTTGCGCTTCCCTGGCCAGCTGAACTCTGACCTCCGCAAGCTTGCCGTGAACATGGTTCCTTTCCCTCGTCTCCACTTCTTCATGGTCGGCTTCGCCCCTCTGACCAGCCGTGGCGCTCACTCCTTCCGCGCTGTCACCGTTCCCGAGTTGACTCAGCAGATGTTCGACCCCAAGAACATGATGGCTGCTTCCGACTTCCGTAACGGCCGCTACCTGACTTGCTCTGCCATCTTGTAAGATATCCTTCGCGAATTGTCCGC-TATTGCTAGTTTGCTAACTTGTGTTTTCCAGCCGTGGCAAGGTCTCCA
	Hypoxylon_carneum	CATTACCGAGTTCTGCGAGACTCCCAACCCTGTGTGAACCTTACCGC-CGTTGCCTCGGCGGCGCCCCGC-----------------------------------------------------------------------CGCCGCCGGAGGACCCAAGCACTCTCTTGCCTCGGCGTGCATCTCTGAACGCGT-AACCGAATCAGTTAAAACTTTCAACAACGGATCTCTTGGTTCTGGCATCGATGAAGAACGCAGCGAAATGCGATACGTAATGCGAATTGCAGAATTTAGTGAGCCATCGAATCTTTGAACGCACATTGCGCCCGCCAGCATTCTGGCGGGCATGCCTATCCGAGCGTCATTTCAACCCTTAAGCCCCTGCCGCTTAGCGTTGGGACCCTGCGGC-GCGCGCCGCAGCTCCCCAAAGGTAGTGGCGGTGCCG-GGTGCACTCGTAGCGCAGTAAGCCACCTCTCGCTCACGAGGCGCCCCCGGCCACCCGCCGTAAAACGCCCCGTGCCTCTCGCGGTTGACCTCGGATTAGG----------------------------------------TTTGAAATCTGGCCCTGGCGGCCCGAGTTGTAATTTGCAGAGGATGCTTTGGGCGCGGCGCCTTCCGAGTTCCCTGGAACGGGACGCCACAGAGGGTGAGAGCCCCGTACGGTGGGACGCCTACCCCGCGTATAGCTCCTTCGACGAGTCGAGTAGTTTGGGAATGCTGCTCTAAACGGGAGGTAAATTTCTTCTAAGGCTAAATACCGGCCAGAGACCGATAGCGCACAAGTAGAGTGATCGAAAGATGAAAAGCACTTTGAAAAGAGGGTTAAACAGCACGTGAAATTGTTGAAAGGGAAGCGTCCGCGACCAGACCTTCTCCAGGCGGATCCTACGGCGTTCTCGACGTGGCCCTCCGCCTGGTCTAGGCCAGCATCGGTCCCCGCGGGGGGAGAAAGGCCCGGGGAACGTGGCTCCCCCGGGAGTGTTATAGCCCCGGGCGCAATGCCCCGCGGGGGACCGAGGACCGCGCTCT-GCAAGGATGCTGGCGTAATGGTCGTCGACGACCCGTCTTGAAACACGGACCAAGGAGTCGAACATCTGTGCGAGTGTCTGGGTGCCAAACCCTCGCGCGTAATGAAAGTGAACGTAGGTGAGAGCCCCCCGGGGCGCATCATCGACCGATCCGGATGTCTTCGGATGGATTTGAGTAGGAGCACAGCTGTTCGGACCCGAAAGATGGTGAACTATGCGTGGATAGGGTGAAGCCAGAGGAAACTCTGGTGGAGGCTCGCAGCGGTTCTGACGTGCAAATCGATCGTCGAATCTGCGCATGGGGGCGAAAGACTTATCGAACCATCTAGTAGCTGGTTACCGCCGAAGTTTCCCTCAGGATAGCAGTGTTGTCTTCAGTTTTATGAGGTAAAGCGAATGATTAGGGACTCGGGGGCGCTCTTTAGCCTTCATCCATTCTCAAACTTTAAATATGTAAGAAGCCCTTGTTACTTCGCTGAACGTGGGCATTCGAATGTATCAACACTAGTGGGCCATTTTTGGTAAGCAGAACTGGCGATGCGGGATGAACCGAACGCGGGGTTAAGGTGCCGGAGTGGACGCTCATCAGACACCACAAAAGGTGTTAGTACATCTAGACAGTTGGACGGTGGCCATGGAAGTCGGAATCCGCTAAGGACTGTGTAACAACTCACCA-------------------------------------------------------------------------------------------------------------------------------------------------------------------------------------------------------------------------------------------------------CT-CTCTCATCTGAGAAGAACCAACACGCCTATTGGGCGAGACGGAAAGCTAGCAAAGCCCCGACAGCTTCACAATACCCACTGGGGTCTAGTCTGCCCGGCCGAGACGCCCGAGGGTCAGGCCTGCGGTTTAGTGAAAAACCTATCATTGATGTGTTCAATCAGTGTCGGTACATCCACGGATCCCATCGTGGATTATATGATCACCAGAAATATGGAAGTCCTCGAAGAGTATGAACCGCTACGATATCCCGACGCCACCAAGATCTTCCTCAACGGCTCTTGGATCGGGGTACACCAGAACCCCAAGGCTCTTGTGAGAGACGTGCAGAACCTGCGCCGAACTAATCAGATTCCGGCCGAGGTGTCGTTGGTTCGTGACATACGCGATCGCGAATTCAAGATCTTTTCGGATGCCGGTCGGGTCATGCGTCCTTTGTTTGTCGTACAACAGGAAGACC---TCGAGGCCGGCGCTAAG------------AAGGGAACGTTGGCCCTCAATAAGGAAATGATCCAGAGGCTCGAGGCGGATGTCGAGGTAGACCCCGACAGCGAGGAGTACTTTGGCTGGCAAGGCTTGGTCAACGAAGGTGTCATCGATTACCTCGACGCCGAGGAGGAAGAGACGGCCATGATCTGCATGACGCCCGAGGACCTTGAGACATACCGCCAGACCAAGGCCGGATACGCAGTGTCCCAGGATAACGGCGAT------GAGATC------AACAAGCGACTGAGGACCAAGGTCAACCCCACCACACACATGTACACCCACTGCGAAATCCACCCTAGCATGCTCCTAGGTATCTGTGCGAGCATTATTCCGTTCCCGGACCATAATCAGGTACCCCTGAACGCGTCCAAAAGACCCTAATTCCCCCTAATTTCATGCTCTTGCCCCTTATGTACAAACACCATAAACACAAAACCAGGATATATCAACTCCTTGCATGGC------------GAATGCTGCAGAATTCC-CGAAAATGAAAGCTGACCGTA-TCTCATC-----AATAGGTTCACCTCCAGACCGGCCAATGTGTAAGAATTACCTACACTAACCATCTACCTACGAACGCGATAAGAATATGGCGGGGCTCACATGAGTTTTTTAGGGTAACCAAATTGGTGCCGCTTTCTGGCAAACCATTTCTGGCGAGCACGGTCTCGACAGCAATGGCGTGTACG--------TATTTTGTTTATCAATTCC---TTACGACGAAGGTAGAAACTAATGATCTGTCAACAGCTACAACGGAACCTCCGAGCTCCAACTGGAGCGCATGAGCGTCTACTTCAACGAGGTATGCCTTGATCAAGAGCAGGAATATTTGCGCAAGACTCCTTACTGATTATTATGACATGCGCAGGCTTCCGGCAACAAGTACGTGCCTCGTGCCGTCTTGGTCGATCTCGAGCCCGGTACCATGGACGCTGTTCGTGCTGGTCCTTTTGGTCAGCTCTTCCGACCCGACAACTTCGTTTTCGGTCAGTCCGGTGCCGGCAACAACTGGGCCAAGGGTCATTACACGGAGGGTGCCGAGCTGGTCGACGCCGTCTTGGATGTCGTTCGTCGCGAGGCTGAGGGATGCGACTGCCTTCAGGGCTTCCAGATTACCCATTCGCTCGGTGGTGGTACCGGTGCCGGTATGGGTACCTTGCTGATCTCCAAGATTCGCGAGGAGTTCCCCGACCGCATGATGGCCACCTTCTCCGTCGTTCCCTCTCCCAAGGTCTCCGACACCGTCGTCGAGCCTTACAACGCCACCCTCTCCGTCCATCAGCTGGTCGAGAACTCGGACGAGACTTTCTGCATTGACAACGAGGCTCTATACGACATCTGCATGCGTACCCTGAAGCTATCCAACCCTTCCTATGGTGACCTGAACCACTTGGTCTCGGCCGTCATGTCGGGTGTCACCACCTGTCTGCGATTCCCTGGCCAGCTGAACTCTGACCTCCGCAAGCTGGCCGTCAACATGGTGCCCTTCCCTCGTCTGCACTTCTTCATGGTTGGCTTCGCTCCTCTGACCAGCCGCGGTGCTTACTCTTTCCGTGCCGTCACCGTTCCCGAGTTGACGCAGCAGATGTTTGACCCGAAGAACATGATGGCCGCCTCGGACTTCCGCAACGGTCGCTACCTGACGTGCTCTGCCATCTTGTAAGATACCTAACCCAAGCCGTCCAC-GAGTGCTTGTTTGCTGACCCTAATACTCTAGCCGTGGCAAGATCTCGA
	Hypoxylon_ochraceum	CATTACCGAGTTATTAAAAAACTCCCACCCTTTGTGAATT-TACTCT-TGTTGCCTCGGCGTTGGGAAGCACCTACCCTGGAGCTACCCTGACCTACCCTGGAGAAGATTACCCCGCACCTACCCTGGAGATGCACTTTACCCACGCCGGTGGACTTTATAACTCTGTT-TTTTCCACTGAATCTCTGAAAAAAT-AACTAAATTAGTTAAAACTTTCAACAACGGATCTCTTGGTTCTGGCATCGATGAAGAACGCAGCGAAATGCGATAAGTAATGTGAATTGCAGAATTCAGTGAATCATCGAATCTTTGAACGCATATTGCGCCCATTAGTATTCTAGTGGGCATGCCTATTCGAGCGTCATTTCAACCCTTAAG-CCCTGTTGCTTAGTGTTGGGTATCTACCCTGTAAAAGAGTAGTTCCCTAAATGTAGTGGCGGTGTTT-AGGGCACTGGTAGCGTAGTAAATTTTTTCTCGCCTCTAAAG-TGCCCTAGAAGCCTGCCGTAAAATTATAAATATATATCAAGGTTGACCTCGGATTAGG------------------------------------------------------------------------------------------------------------------------------------------------------------------------------------------------------------------------------------------------------------------------------------------------------------------------------------------------------------------------------------------------------------------------------------------------------------------------------------------------------------------------------------------------------------------------------------------------------------------------------------------------------------------------------------------------------------------------------------------------------------------------------------------------------------------------------------------------------------------------------------------------------------------------------------------------------------------------------------------------------------------------------------------------------------------------------------------------------------------------------------------------------------------------------------------------------------------------------------------------------------------------------------------------------------------------------ATTTTGAAATCGCCCTAGCTGCCAAGCCGGCTATCATTACTAACGGTCTTAAATACTCGCTTGCTACAGGAAATTGGGGTGACCAGAAGAAGGCCATGAGCTCGACRGCYGGCGTCTCGCAGGTCTTGAACCGATACACGT------TCGCTT-CGA----CACT-TTCTCATCTGAGACGAACCAACACGCCTATTGGGCGGGACGGAAAACTGGCGAAGCCCCGGCAACTTCACAATACCCATTGGGGTTTAGTCTGCCCGGCCGAAACACCCGAAGGTCAGGCCTGCGGTTTGGTCAAGAACTTATCACTGATGTGTTCAATCAGTGTTGGCACTTCGACGGACCCTATCGTTGATTATATGATTACTAGGAATATGGAGGTCCTTGAAGAGTACGAACCACTGCGATACCCCGACGCTACCAAGATCTTCCTGAACGGTTCCTGGATCGGCGTGCATCAGAACCCCAAGTCTCTCGTGAGAGATGTTCAGAATTTGCGGCGGACAAACCAGATTCCGGCCGAGGTGTCATTGGTCCGCGATATACGTGATCGTGAATTCAAGATCTTTTCGGACGCTGGTCGCGTCATGCGCCCCTTGTTCGTCGTACAGCAAGAAGACA---CCGAGGCTGGTACTAAG------------AAGGGGACGCTGGCCCTTACAAAAGAAATGATTCAGAGGCTCGAGGCGGATGTCGACGTAGATCCCAATAGTGAGGAGTACTTTGGCTGGCAAGGCTTGGTCAACGAAGGTGTCATCGATTATCTCGACGCCGAGGAGGAAGAGACGGCCATGATCTGCATGACACCCGAGGATCTTGAGACATACCGCCAAACCAAGGCCGGATACGAAGTGTCCCAGGATAACGGGGAT------GAGATT------AATAAGCGACTGAGGACCAAGGTTAACCCGACCACGCATATGTACACTCATTGCGAAATCCATCCTAGTATGCTTCTAGGTATYTGCGCGAGCATTATTCCGTTCCCCGATCATAATCAGGTA---CGTCCCCCATCCCCGAAACCCCAACTTCCCCTGATTTCGTGTTCCTACCCCTCACGCACAAACATCACAAACACGAAAC-GAGAT---TCGATTCCCTACATTGC---------AGAACGCT--GGAGAATTCT-AAAAATCAAATGCTAACCATA-TATTTTCATCTCGATAGGTTCACCTCCAGACCGGCCAATGCGTAAGATCTACCTATCCCAACTACCGACCA-TCGACGCGATAAGAATATAGCGGGGCTCACATGAATTTTACAGGGTAACCAAATTGGTGCCGCTTTCTGGCAGACCATCTCTGGCGAGCACGGCCTCGACAGCAATGGCGTGTACG--------TGTTTAATTGGGCAATTCT---CAACAAGGGAATTAAGAACTAATAAT---TCGATAGCTACAACGGAACCTCTGAGCTCCAACTGGAGCGCATGAGCGTCTACTTCAACGAGGTACGTAATAAACACAACAAGAAGTGCATGCGAAAGACTCGTTATTAATTACTTTGACGTGCACAGGCTTCCGGCAACAAGTATGTTCCCCGTGCTGTCCTTGTCGATCTTGAGCCTGGTACCATGGACGCCGTCCGTGCTGGTCCCTTCGGTCAGCTCTTCCGACCCGACAACTTCGTCTTCGGTCAATCCGGTGCTGGCAACAACTGGGCCAAAGGTCACTACACTGAAGGTGCTGAGCTGGTTGACAACGTCTTGGATGTTGTCCGTCGCGAGGCTGAGGGCTGCGACTGCCTCCAGGGTTTCCAAATCACCCACTCGCTCGGTGGTGGTACTGGTGCCGGTATGGGTACCTTGTTGATCTCCAAGATCCGCGAGGAGTTCCCTGACCGTATGATGGCCACTTTCTCCGTCGTTCCCTCCCCTAAGGTCTCCGACACCGTTGTCGAGCCTTACAACGCCACTCTCTCCGTCCACCAGCTGGTCGAGAACTCGGACGAGACCTTCTGCATTGATAACGAGGCTCTCTACGATATCTGCATGCGTACCCTAAAGCTATCCAACCCCTCGTATGGTGACCTGAACCACCTGGTCTCCGCCGTCATGTCGGGTGTTACCACTTGCTTGCGATTCCCTGGCCAGCTGAACTCTGACCTCCGCAAGTTGGCTGTCAACATGGTGCCCTTCCCTCGTCTGCACTTCTTCATGGTCGGCTTCGCCCCCCTGACCAGCCGTGGTGCCTACTCCTTCCGTGCCGTCACCGTTCCCGAGTTGACGCAGCAGATGTTCGACCCCAAGAACATGATGGCTGCTTCTGACTTCCGAAATGGTCGCTACCTGACGTGCTCTGCCATCTTGTAAGTGGCTTAGTCCAAATTGTCGAT-TAGTACTTGTTTACTAACACTAAATTAATAGCCGTGGCAAGATCTCCA
	Annulohypoxylon_nitens	-----CTGAGTTTCTAACAACTCC-AACCCTTTGTCGAACCTACCAC-TGTTTCCTCGGCGTACTGCCGCGGCCTCTGGGC-GCT-----------------------------------------GCA---------------CGCCGGAAGGACCGTAAACTCTTTTATTTAGTAAAACTCATATAAAATTTATTACAAAATAAGTTAAAACTTTCAACAACGGATCTCTTGGTTCTGGCATCGATGAAGAACGCAGCGAAATGCGATAAGTAATGTGAATTGCAGAATTCAGTGAATCATCGAATCTTTGAACGCACATTGCGCCCATTAGTATTCTAGTGGGCATGCCTATTCGAGCGTCATTTCGACCCTTAAGCCCCAGTTGCTTAGCGTTGGGAGTCTGCGGC-CCAGGCCGCAGTTCCTCAAAGTCAGTGGCGGAGTTGTAGCACACTCTAAGCGTAGTAGTTTTCGCCTCGCAAACAGAGCGGCCTCAGCTGCCAGCCGTAAAGCCCTATAC-TTCTTAG-----------------------------------------------------------------------------CGGTCCGAGTTGTAATTTGCAGAGGATGCTTTTGGTGCGGTGCCTTCCGAGTTCCCTGGAACGGGACGCCATAGAGGGTGAGAGCCCCGTACGGTTGGACACCTAGCCTCTATATAGCTCCTTCGACGAGTCGAGTAGTTTGGGAATGCTGCTCTAAATGGGAGGTAAATTTCTTCTAAAGCTAAATACCGGCCAGAGACCGATAGCGCACAAGTAGAGTGATCGAAAGATGAAAAGCACTTTGAAAAGAGGGTTAAATAGCACGTGAAATTGTTGAAAGGGAAGCGTTTGCGACCAGACCTTCTCCAGGGGGATCAACCGTTATTTTTAGCGGTGCACTCCCCCTGGTTTAGGCCAGCATCGGTTCTCTTAGGGGGATAAAGGCCTGGGGAACGTAGCTCTTTAGGGAGTGTTATAGCCCCTAGCGTAATACCCTTCAGGGGACCGAGGACCGCGCTTCGGCAAGGATGCTGGCGTAATGGTCGTCAACGACCCGTCTTGAAACACGGACCAAGGAGTCGAACATTTGTGCGAGTGTTTGGGTGTTAAACCCTCACGCGTAATGAAAGTGAACGGAGGTGAGAGCCTT--AGGGTGCATCATCGACCGATCCTGATGTCTTCGGATGGATTTGAGTAAGAGCATAACTGTTCGGACCCGAAAGATGGTGAACTATGCGTGGATAGGGTGAAGCCAGAGGAAACTCTGGTGGAGGCTCGCAGCGGTTCTGACGTGCAAATCGATCGTCAAATCTGCGCATGGGGGCGAAAGACTTATCGA----------------------------------------------------------------------------------------------------------------------------------------------------------------------------------------------------------------------------------------------------------------------------------------------------------------------------------------------------------------------------------------------------------------------------------------------------------------------------------------------------------------------------------------GATCAAAAGAAGGCAATGAGCTCGACCGCAGGCGTGTCACAGGTCTTGAACCGATACACAT------TCTCGT-CCA----CACT-TTCGCATTTGCGACGAACGAACACGCCCATCGGGAGAGATGGAAAACTAGCCAAGCCGCGGCAGCTTCACAACACCCATTGGGGTCTCGTCTGTCCGGCGGAGACTCCCGAGGGCCAAGCTTGTGGCTTGGTGAAAAACTTATCTTTGATGTGTTCTATCAGCGTCGGGACGTCAACGGATCCTATCGTGGACTATATGATTACTAGGAACATGGAAGTCCTGGAGGAATATGAGCCGATGAGATACCCGAATGCCACTAAGATCTTCCTCAATGGCTCTTGGATCGGTGTGCATCAGGATCCCAAGACCCTCGTCAGAGATGTCCAAGCGCTCCGTCGAGCCAACCAGATTCCCGCCGAGGTATCGTTGGTTCGTGATATTCGAGATCGTGAATTCAAGATCTTTTCAGATGCCGGACGTGTGATGCGTCCTTTGTTCCGTGTACAGCAGGAAGATATCGAAGAGCAGGGTATCGAA------------AAGGGCACATTAGCTCTTACTAAGCAGATGATAAAGCGCCTGGAAGCAGATGTTGACTTAGATCCGGAAAGCGAAGCGTACTTTGGCTGGCAGGGTCTAGTTAATGAGGGTGTTGTTGAGCTCCTTGATGCGGAAGAGGAGGAGACTGCTATGATTTGCATGACGCCCGAAGACTTGGATA---------------------------------------------------------------------------------------------------------------------------------------------------------------------------------------------------------------------------------------------------------------------------------------------------------------------------------------------------------------------------------------------------------------------------------------------------------------------------------------------------------------------------------------------------------------------------------------------------------------------------------------------------------------------------------------------------------------------------------------------------------------------------------------------------------------ATGGACGCCGTCCGTGCTGGCCCTTTCGGCCAACTTTTCCGTCCCGACAACTTCGTCTTCGGCCAGTCTGGTGCCGGAAACAACTGGGCGAAGGGTCACTACACTGAGGGTGCTGAGCTAGTTGACAACGTTCTTGATGTTGTCCGTCGTGAGGCTGAGGGCTGTGACTGCCTCCAGGGTTTCCAGATCACCCACTCTCTCGGTGGTGGTACCGGTGCCGGTATGGGTACCCTGCTGATCTCTAAGATCCGCGAAGAGTTCCCCGACCGTATGATGGCTACCTTCTCCGTCGTCCCCTCCCCCAAGGTTTCCGACACCGTCGTCGAGCCTTACAACGCCACTCTCTCAGTTCACCAGCTGGTTGAGAACTCCGACGAGACCTTCTGTATCGACAACGAAGCTCTGTACGATATCTGCATGCGTACTCTCAAGCTGTCCAACCCCTCTTACGGCGACCTTAATCACCTGGTCTCTGCCGTCATGTCTGGTGTCACCACTTGCTTGCGTTTCCCTGGTCAGCTTAACTCTGACTTGCGCAAGCTTGCCGTCAACATGGTTCCTTTCCCTCGTCTTCACTTCTTCATGGTCGGCTTCGCTCCCTTGACCAGCCGTGGCGCCTACTCCTTCCGCGCTGTTACCGTTCCCGAGTTGACCCAGCAGATGTTCGACCCCAAGAACATGATGGCTGCTTCTGACTTCCGCAACGGTCGTTACCTAACGTGCTCTGCCATCTTG---------------------------------------------------------------------------
	Rhopalostroma_angolense	-------------------ACTCCC-ACCCTTTGCGAACCTTACCAC-TGTTGCCTCGGCGGGACGC-GC------------------------------GGAG-------------------------AACGCGCTACAGGCCCGCCGGCGGACTGCTACATTCTGTC-ACGTGTAACGTAACTCTGAATGCTTCAAACAAATAAGTTAAAACTTTCAACAACGGATCTCTTGGTTCTGGCATCGATGAAGAACGCAGCGAAATGCGATAAGTAATGTGAATTGCAGAATTCAGTGAATCATCGAATCTTTGAACGCACATTGCGCCCGTTAGTATTCTAGCGGGCATGCCTGTTCGAGCGTCATTACGACCCTTAAG-CCCTGTAGCTTAGCGTTGGGAACCTAGGTTCTCGGTGCCCAGCTCCCTAAAGGTAGTGGCGGAGTCGGGTCCTGCTCTGAGCGTAGTAGTATTCTTCTCGCTTCGGTAGTAGTCCCGGCGGCCTGCCGTAAAACAACCCCTA-----------------------------------------------GAAGCGGCAACAGCTCAAATTTGAAATCTGGCCCTAGCGGTCCGAGTTGTACTTTGTAGAGGATGCTTTTGGCGAGGTGCCTTCCGAGTTCCCTGGAACGGGACGCCGGAGAGGGTGAGAGCCCCGTACGGTTGGACGCCGAGCCTCTGTATAGCTCCTTCGACGAGTCGAGTAGTTTGGGAATGCTGCTCTAAATGGGAGGTAAATTTCTTCTAAAGCTAAATACCGGCCAGAGACCGATAGCGCACAAGTAGAGTGATCGAAAGATGAAAAGCACTTTGAAAAGAGGGTTAAATAGCACGTGAAATTGTTGAAAGGGAAGCGTTTGCGACCAGACTTTTTCCGGGGGGATCATCCGGCGTTCTCGCCGGTGCACTTCCCCCGGTCGAGGCCAGCATCGGTTTCCTTAGGGGGATAAAGGCCCGGGGAACGTGGCTCCTTCGGGAGTGTTATAGCCCCGGGCGTAATACCCCTCGGGGGACCGAGGAACGCGCTCT-GCAAGGATGCTGGCGTAATGGTCGTCAACGACCCGTCTTGAAACACGGACCAAGGAGTCGAACATTTGTGCGAGTGTTTGGGTGTCAAACCCTCACGCGTAATGAAAGTGAACGGAGGTGAGAGCCCTCGCGGGTGCATCATCGACCGATCCTGATGTCTTCGGATGGATTTGAGTAAGAGCATAACTGTTCGGACCCGAAAGATGGTGAACTATGCGTGGATAGGGTGAAGCCAGAGGAAACTCTGGTGGAGGCTCGCAGCGGTTCTGACGTGCAAATCGATCGTCAAATCTGCGCATGGGGGCGAAAGACTTATCGAACCATCTAGTAGCTGGTTACCGCCGAAGTTTCCCTCAGGATAGCAGTGTTGTCTTCAGTTTTATGAGGTAAAGCGAATGATTAGGGACTCGGGGGCGCTATATTGCCTTCATCCATTCTCAAACTTTAAATATGTAAGAAGCCCTTGTTACTTAGTTGAACGTGGGCATTCGAATGTACCAACACTAGTGGGCCATTTTTGGTAAGCAGAACTGGCGATGCGGGATGAACCGAACGCGGGGTTAAGGTGCCAGAGTGGACGCTCATCAGACACCACAAAAGGTGTTAGTACATCTTGACAGCAGGACGGTGGCCATGGAAGTCGGAATCCGCTAAGGACTGTGTAACAACTCACCTGCCGAATGTACTAGCCCTGAAAATGGATGGCGCTCAAGCGTCTCACCCATACCTCGCCCTTAGGGTAGAAACGATGCCCTAAGG----------------------------------------------------------------------------------------------------------------------------TTTTGACCGATACACGT------TCGCGT-CAA----CTCTCTCCCCATTTAAGGCGAACGAACACGCCTATTGGAAGAGACGGGAAGCTCGCGAAACCTCGACAGCTGCACAATACCCACTGGGGTCTGGTCTGTCCGGCCGAAACGCCCGAAGGCCAGGCTTGCGGTCTGGTGAAGAATCTGTCGCTGATGTGCTCCATCAGCGTGGGTACCTCAACGGATCCCATCGTAGACTATATGATTACTAGGAATATGGAAGTCTTGGAGGAATATGAGCCGATGCGATACCCTAACGCTACCAAGATCTTCCTCAACGGATCGTGGATCGGCGTGCACCAGGATCCCAAGTCTCTCGTCCGAGACGTCCAGCAGCTTCGTCGGGCTAACCAAATCCCCTCCGAAGTGTCCCTCGTTCGCGATATTCGTGATCGCGAGTTCAAGATCTTTTCGGACGCAGGCCGTGTCATGCGGCCCTTGTTCGTGGTGCAGCAAGAGGACGATCCCGATGCCGGTATCACG------------AAAGGGTCGCTGGCCCTTACCAAGGAGATGATCCAGAGGCTGGAGGCGAGTGTCGATCTCGACCCGGAGAGCGAGGAGTACTTTGGTTGGCAAAGTCTTGTTAACGAGGGCGTTATCGAGTACCTCGACGCGGAGGAGGAAGAAACGGCCATGATTTGTATGACACCCGAAGATTTGGAAACCTATCGGATGTCCAAGCTTGGGTACGACGTGTCTCAGGACAACGGAGAT------GAGATC------AACAAGCGGCTCAAGACCAAGTTGAATCCCACGACGCACATGTACACGCATTGCGAGATCCATCCTAGCATGCTCCTGGGTATCTGCGCGAGCATCATCCCCTTCCCCGACCACAACCAGGTA----------------------------CCCCCCTGAG-------TTCTGCCCCTCATGCACGCA--ACGCCATCACA-------------TCGACATTTTACGCTGCAACCGAATCAGATTGACAAATATTGCGACGTGAATTTTTAAGCTAACCGCG-TTTTCTC----CAATAGGTTCACCTTCAGACCGGCCAATGTGTAAGTAGCAGCGACGA--------GGAAGG---CCGCGATGAGTGAATGGCGGGGCTCATACCAAGGTGATAGGGTAACCAAATCGGTGCTGCTTTCTGGCAAACCATCTCCAGCGAGCACGGCCTCGACAGCAATGGCGTGTACG--------TATCCGAGCGGCCAGTCCT---TATCGTCGAGGACGTCAACTGACGACAAATCAATAGCTACAACGGTACTTCCGAGCTTCAGCTCGAGCGCATGAGCGTCTACTTCAACGAGGTACGGACTTACAGATACCAAAAATAGGCAAATAGAACTAGCTACTAATCGCCTCGACGCGTACAGGCTTCCGGCAACAAGTATGTTCCCCGTGCCGTCCTCGTCGATCTCGAGCCCGGTACCATGGACGCCGTCCGTGCTGGTCCCTTCGGCCAGCTCTTCCGACCCGACAACTTCGTTTTTGGTCAGTCCGGTGCTGGCAACAACTGGGCCAAGGGTCACTACACCGAGGGTGCCGAGCTGGTTGACAACGTTCTTGACGTCGTTCGTCGCGAGGCTGAAGGCTGCGACTGCCTCCAGGGTTTCCAGATCACCCACTCCCTCGGTGGTGGTACCGGTGCCGGTATGGGTACCCTGCTCATCTCCAAGATCCGCGAGGAGTTCCCCGACCGTATGATGGCCACCTTCTCCGTCATGCCCTCCCCCAAGGTCTCCGACACGGTCGTTGAGCCTTACAATGCAACCCTCTCCGTCCACCAGCTGGTCGAGAACTCGGATGAGACCTTCTGTATCGACAACGAGGCGCTGTACGACATCTGCATGCGTACCCTGAAGCTGTCTAACCCCTCCTACGGAGACCTGAACCACCTGGTCTCCGCCGTCATGTCCGGTGTTACCACTTGCTTGCGTTTCCCTGGTCAGCTAAACTCTGACCTGCGCAAGCTCGCCGTGAACATGGTTCCTTTCCCTCGTCTCCACTTCTTCATGGTCGGCTTCGCTCCCCTGACCAGCCGCGGCGCTTACACTTTCCGTGCCGTCACCGTTCCCGAATTGACGCAACAGATGTTCGACCCCAAGAACATGATGGCTGCTTCCGACTTCCGTAACGGTCGTTACCTGACGTGCTCTGCCATCTTGTATGATATCCTCCCCCCTTCCCCCCCTCATGACTAGCTTGCTAACCTGGACTGTGTAGCCGTGGCAAGGT-----
	Hypoxylon_samuelsii	CATTACAGAGTTACTAAAAACTCCCAACCCTTTGTGAACCTTACCGT-CGTTTCCTCGGCGGCGAGCCGCCGGAATTCAGAAGCTACCCTGACCTACCCTGTAGGTGGCTACCCTGGAGCTACCGTATGTGGACGCGCCGGCCCCGTCGATGGACCAG--AACTCTTTCTATATACTACGTGTCTCTGAACAACCGAAACAAATTCGTTAAAACTTTCAACAACGGATCTCTTGGTTCTGGCATCGATGAAGAACGCAGCGAAATGCGATAAGTAATGTGAATTGCAGAATTCAGTGAATCATCGAATCTTTGAACGCATATTGCGCCCATTAGTATTCTAGTGGGCATGCCTATTCGAGCGTCATTTCAACCCTTAAGCCTCTGTTGCTTAGCGTTAGGAATCTGCGTC-GAGAGACGCAGCTCCCTAAAGGTAGTGGCGGTGTCGGGTACACTTCGTAGCGCAGTAACTTTTTTCTCGCTTCTGCAGTGTGCTGGAAGACTTACCGTAAAAAAAAATATT-------------------------------CCTAGTAACGGCGAGTGAAGCGGCAACAGCTCAAATTTGAAATCTGGCCCTCGCGGTCCGAGTTGTAATTTGTAGAGGATGCTTTTGGTGCGGTGCCTTCCGAGTTCCCTGGAACGGGACGCCGGAGAGGGTGAGAGCCCCGTACGGTTGGACACCTATCCTCTATATAGCTCCTTCAACGAGTCGAGTAGTTTGGGAATGCTGCTCTAAATGGGAGGTAAATTTCTTCTAAAGCTAAATACCGGCCAGAGACCGATAGCGCACAAGTAGAGTGATCGAAAGATGAAAAGCACTTTGAAAAGAGGGTTAAATAGCACGTGAAATTGTTGAAAGGGAAGCGTTTGCGACCAGACCTTCTCCAGGGGGATCATCCGGCGTTCTCGCCGGTGCACTTCGCCTGGTTTAGGCCAGCATCGGTTTTCGTAGGGGGAAAAAGTCTTGGGGCACGTAGCTCTTCCGGGAGTGTTATAGCCCCTCGTGTAATACCCTTCCGTGGACCGAGGACCGCGCCTTGGCAAGGATGCTGGCGTAATGGTCGTCAACGACCCGTCTTGAAACACGGACCAAGGAGTCGAACATTTGTGCGAGTGTTTGGGTGTTAAACCCTCACGCGTAATGAAAGTGAACGGAGGTGAGAGCCTTTCGGGGCGCATCATCGACCGATCCTGATGTCTTCGGATGGATTTGAGTAAGAGCATAACTGTTCGGACCCGAAAGATGGTGAACTATGCGTGGATAGGGTGAAGCCAGAGGAAACTCTGGTGGAGGCTCGCAGCGGTTCTGACGTGCAAATCGATCGTCAAATCTGCGCATGGGGGCGAAAGACTTATCGAACCATCTAGTAGCTGGTTACCGCCGAAGTTTCCCTCAGGATAGCAGTGTTGTTTTCAGTTTTATGAGGTAAAGCGAATGATTAGGGACTCGGGGGCGCTTTTTTGCCTTCATCCATTCTCAAACTTTAAATATGTAAGAAGCCCTTGTTACTTAGCTGAACGTGGGCATTCGAATGTATCAACACTAGTGGGCCATTTTTGGTAAGCAGAACTGGCGATGCGGGATGAACCGAACGCGGGGTTAAGGTGCCAGAGTGGACGCTCATCAGACACCACAAAAGGTGTTAGTACATCCAGACAGCAGGACGGTGGCCATGGAAGTCGGAATCCGCTAAGGACTGTGTAACAACTCACCTGCCGAATGTACTAGCCCTGAAAATGGATGGCGCTCAAGCGTCTCACCCATACCTCGCC--------------------------ATTTCGAAATCGCCCTGGCTGCCAAACCAGCGATTATCACGAATGGTCTGAAATACTCGCTCGCCACCGGAAATTGGGGCGACCAGAAGAAGGCGATGAGTTCGACAGCTGGCGTGTCTCAGGTCCTGAACCGATACACGT------TCGCTT-CTA----CGCT-TTCCCACTTGAGAAGAACCAATACGCCTATCGGCCGAGACGGGAAGCTCGCGAAACCCCGGCAGCTTCACAATACCCATTGGGGTCTCGTCTGCCCGGCCGAAACACCTGAGGGTCAGGCCTGTGGTCTAGTGAAGAACTTATCGCTGATGTGTTCGATCAGCGTGGGCACGTCTACGGATCCTATAGTAGATTATATGATCACTAGGAATATGGAGGTTCTGGAGGAATACGAACCCTTACGATACCCTGATGCTACCAAGATCTTCCTCAACGGCTCTTGGATCGGTGTACACCAGAACCCCAAGGCTCTAGTAAGAGACGTCCAGAATCTGCGCCGGACAAATCAGATTCCGGCCGAGGTGTCGCTGATCCGTGACATACGCGATCGCGAATTCAAGATCTTTTCGGATGCTGGCCGCGTCATGCGCCCCTTGTTTGTTGTGAATCAAGAGGATA---CCGAGGCAGGCATTAAA------------AAGGGAACCTTAGCTCTCACTAAGGAGATGATTCAGAGACTTGAAGCAGATGTCGACCTGGATCCTGAAAGCGAGGAATACTTTGGCTGGCAAGGCCTGGTCAATGAAGGTGTCATTGATTACCTCGATGCAGAAGAAGAAGAGACAGCCATGATCTGCATGACACCCGAGGACCTAGAGACCTATCGCCAGACCAAGCTCGGCTACAATGTGTCTCAGGATAACGGGGAC------GAGATT------AATAAGCGACTGAGGACTAAGGTTAACCCGACTACCCATATGTATACCCACTGCGAGATCCATCCTAGCATGCTCTTAGGTATATGCGCGAGCATTATCCCGTTCCCGGATCATAATCAGGTACCCCTGAACGCGTCCCGAAAACCCCAACTCCCCTTGATTTCCTGCTACTGCCCCTCACCTACAAACACCACAAACACAGAATACCGCAAAATCGAGATATTACATCTC-G----------CCACTCTCCGTCTCTAT-AGAAAATGAAAGCTAATCGTA-TCTCTTCATCTCGATAGGTTCACCTTCAGACCGGCCAATGCGTAAGAAATACCTATACTAACTATCGACTA-TTGACGCGATAGGAATATTGCGGGGCTTACAATACTTTTGTAGGGTAACCAAATTGGTGCCGCTTTCTGGCAGACCATCTCTGGCGAGCACGGTCTCGACAGCAATGGCGTGTACG--------TGCTTCATCGGTCAATTCG---CAAGATGAGTA-CAAAAACTGACAGCTCGTTACTAGCTACAACGGAACCTCTGAGCTCCAGCTGGAACGCATGAGCGTCTACTTCAACGAGGTACGCCACAGTAGAGTCCACGAATACATGCGCGAGTCCTGTCACTAATTATTTCTTCGTGCGTAGGCTTCCGGCAACAAGTATGTTCCCCGTGCCGTCCTCGTCGATCTCGAGCCTGGTACCATGGATGCCGTCCGTGCTGGCCCCTTCGGACAGCTCTTCCGACCGGACAACTTCGTCTTTGGTCAGTCCGGTGCTGGCAACAACTGGGCCAAGGGTCACTACACTGAGGGTGCCGAGCTCGTTGACAATGTCTTGGATGTTGTTCGTCGCGAGGCTGAAGGCTGCGACTGCCTTCAGGGTTTTCAGATCACCCACTCGCTCGGTGGCGGTACTGGTGCCGGTATGGGTACCTTGCTGATCTCCAAGATCCGCGAGGAGTTCCCTGACCGCATGATGGCCACCTTCTCCGTTGTTCCTTCCCCCAAGGTCTCGGATACCGTTGTAGAGCCTTACAACGCCACCCTCTCCGTCCACCAGCTGGTCGAGAACTCGGACGAGACTTTCTGCATTGACAACGAGGCTTTGTACGACATCTGCATGCGTACCTTGAAGCTATCCAACCCCTCGTATGGTGATCTGAACCACCTAGTCTCCGCCGTCATGTCTGGCGTCACCACCTGCTTGCGATTCCCTGGTCAGCTGAACTCTGACCTCCGTAAGCTGGCTGTCAACATGGTGCCCTTCCCTCGTCTGCACTTCTTCATGGTTGGCTTCGCGCCCCTGACCAGCCGTGGTGCTTACTCGTTCCGTGCCGTCACCGTTCCCGAGTTGACTCAGCAGATGTTCGACCCCAAGAACATGATGGCTGCCTCTGACTTCCGCAATGGTCGCTACCTGACGTGCTCCGCCATCTTGTAAGACTGCCCGCCTAAGTAGTCGATTCGTGCTTTGCTTGCTGACCTTAA---TCTAGCCGTGGTAAGATCTCCA
	Hypoxylon_fragiforme	CATTAGAGGAATACCCAAAACCTCCAACCCCTAGTGAACT-TACCAC-TGTTTCCTCGGCGTGCGCACCTGGTTGCCCGCGA---------GCCTACCCTGTAG----CTACCCTGTAGCTACCCTGTAGCGCCGCTCAAGTCCCGCCGAAGTACCCT--AACTCTGTT----TAACGTGGAATTCTGAATGCTTCAACTAAATAAGTTAAAACTTTCAACAACGGATCTCTTGGTTCTGGCATCGATGAAGAACGCAGCGAAATGCGATAAGTAATGTGAATTGCAGAATTCAGTGAATCATCGAATCTTTGAACGCACATTGCGCCCATTAGTATTCTAGTGGGCATGCCTATTCGAGCGTCATTTCAACCCTTAAGCCTCTGTTGCTTAGCGTTGGGAGTCTACGGG-TTACCCTGTAGTTCCTGAAAACCATTGGCGGAGTCAGGGAGCACTCTAAGCGTATTACACTTTGTCTCGCTTTGGATATT-CCCCGCCTCCACGCCGTAAAACCCCCCATA----CAAATGTTGACCTCG----------------------------------------------------AATCTGG-CCTCGTGGTCCGAGTTGTAATTTGTAGAGGATGCTTTTGGTGCGGTGCCTTCCGAGTTCCCTGGAACGGGACGCCAGAGAGGGTGAGAGCCCCGTACGGTTGGACACCTACCCTATATATAGCTCCTTCGACGAGTCGAGTAGTTTGGGAATGCTGCTCTAAATGGGAGGTAAATTTCTTCTAAAGCTAAATACCGGCCAGAGACCGATAGCGCACAAGTAGAGTGATCGAAAGATGAAAAGCACTTTGAAAAGAGGGTTAAATAGCACGTGAAATTGTTGAAAGGGAAGCGTTTGCGACCAGACTTTTTCCAGGGGGATCATCCGGTGTTCTCACCGGTGCACTCCGCCTGGTTTAGGCCAGCATCGGTTCTCTTAGGGGGATAAAGGCTTGGGGAACGTAGCTCCTTCGGGAGTGTTATAGCCCCTTGCGTAATACC-TTCGGGGGACCGAGGATCGCGCTCT-GCAAGGATGCTGGCGTAATGGTCGTCAACGACCCGTCTTGAAACACGGACCAAGGAGTCGAACATTTGTGCGAGTGTTTGGGTGTTAAACCCTCACGCGTAATGAAAGTGAACGGAGGTGAGAGCCCTTACGGGTGCATCATCGACCGATCCTGATGTCTTCGGATGGATTTGAGTAAGAGCATAACTGTTCGGACCCGAAAGATGGTGAACTATGCGTGGATAGGGTGAAGCCAGAGGAAACTCTGGTGGAGGCTCGCAGCGGTTCTGACGTGCAAATCGATCGTCAAATCTGCGC------------------------------------------------------------------------------------------------------------------------------------------------------------------------------------------------------------------------------------------------------------------------------------------------------------------------------------------------------------------------------------------------------------------------------------------------------------------------------GTTTCCAAATCGAGCTTGCCGCCAAACCTGCCATCATCACCAACGGTCTGAAGTACTCCCTCGCCACAGGTAACTGGGGCGACCAAAAGAAGGCGATGAGCTCGACTGCCGGTGTCTCCCAGGTCCTGAACCGATATACTT------TCGCCT-CGA----CCCT-CTCTCACTTGAGACGGACGAACACTCCCATCGGAAGAGACGGGAAGCTTGCGAAGCCTCGACAGCTTCACAATACTCATTGGGGTCTTGTCTGTCCAGCTGAGACGCCCGAAGGCCAGGCCTGTGGACTGGTGAAGAACTTGTCGCTGATGTGCTCCATCAGCGTGGGTACATCGACGGATCCTATCGTGGAGTATATGATTACGAGAAATATGGAAGTCCTGGAGGAATACGAACCGATGCGATACCCTAATGCCACCAAGATCTTCCTTAACGGTTCTTGGATTGGTGTACACCAGGATCCCAAGACTCTTGTCAAGGATATCCAGGCGCTTCGTCGGGCCAACCAGATTCCCTCCGAGGTTTCCTTGATCCGCGATATCCGTGATCGTGAGTTCAAGATATTCTCAGACGCAGGTCGTGTCATGCGCCCCTTGTTTGTCGTGCAACAAGAAGATAATCCCGATCAAGGCATTGCC------------AAGGGTACATTGGCCCTTACCAAAGAGATGATCCAGCGACTAGAAGCGGATGTTGATCTTGATCCTGAAAGCGAGGAGTACTTTGGCTGGCAAGGTCTCGTTAACGAGGGTGTAATCGAGTTTCTCGACGCGGAGGAAGAGGAAACGGCTATGATTTGCATGACACCCGAAGACCTGGAAAACTACCGGTTGACCAAGCTCGGATTT---------------------------------------------------------------------------------------------------------------------------------------------------------------------CCCCTGAACGCGTCCA------------GTCCCCTGAT-------TTTCGCCCCTCACGCACAAAATAAACCACCTCATTCT---------ACAATCGCCGATGTTGAACTGTTGTCAAAACACGCAACAAAATTAT-GCAGAGTTGAAGCTAATCGCGTTTTTTTTATCTCAATAGGTTCATCTTCAGACCGGCCAGTGCGTAAGTAACCACCACTA------CCGATCAAATATCGCAGT-GGAACTTGGCGGGGCTCACAACAGTATTGTAGGGTAACCAAATCGGTGCTGCTTTCTGGCAAACTATCTCCAGCGAGCACGGTCTTGACAGCAATGGCGTGTACG--------TATTTAATTCGCCAATTCC---CCAAAAACGCGATCTGTACTGACCGCCAATAAATAGCTACAATGGCACTTCAGAGCTCCAGCTCGAGCGCATGAGCGTCTACTTTAATGAGGTACACAGCCGAAGAGCCCCCAATGATGTGGTTAGGAATAGTTACTAATCACCCCAACATGCACAGGCATCTGGTAACAAGTATGTCCCCCGCGCCGTCCTCGTCGATCTCGAACCCGGTACCATGGACGCCGTCCGTGCTGGTCCCTTCGGCCAACTCTTCCGACCCGACAACTTCGTTTTCGGCCAATCCGGTGCCGGAAACAACTGGGCCAAGGGTCATTACACTGAGGGTGCTGAGCTAGTCGACCAGGTTCTCGATGTCGTTCGTCGTGAGGCTGAGGGCTGTGACTGCCTTCAGGGTTTCCAGATCACCCACTCCCTCGGTGGTGGTACCGGTGCCGGTATGGGTACTTTGTTGATCTCCAAGATCCGCGAGGAGTTCCCCGACCGCATGATGTCCACCTACTCCGTTGTTCCCTCTCCCAAGGTCTCTGACACCGTCGTTGAACCTTACAACGCCACTCTCTCCGTCCATCAGCTGGTCGAGAACTCAGACGAGACCTTCTGCATTGATAACGAGGCCTTGTACGACATTTGCATGCGCACTCTCAAGTTGTCCAACCCTTCGTATGGCGACCTGAACCACCTGGTCTCTGCCGTCATGTCCGGTGTTACTACTTGCCTGCGTTTCCCCGGCCAGTTGAACTCTGACCTACGCAAGCTAGCCGTCAACATGGTTCCCTTCCCTCGTCTGCATTTCTTCATGGTCGGCTTCGCTCCTCTTACCAGCCGTGGTGCCTACACTTTCCGTGCTGTCACCGTTCCCGAGTTGACTCAGCAGATGTTCGACCCAAAGAACATGATGGCCGCCTCTGACTTCCGCAACGGTCGTTACTTGACGTGCTCTGCCATCTTGTACGTTTACCCCCCAAACCCC------------------------------------------------------
	Hypoxylon_howeanum	-ATTAGAGGAATACCCAAAACCTCCCAACCCCTGTGAACT-TACCAC-TGTTTCCTCGGCGTGCGCACCTGGATGCCCGCGA---------ACTTACCCTGTAG----CTACCCTGTAGCTACCCTGTAGCGCCGCTCAAGTCCCGCCGAAGTACCCT--AACTCTGTT----TTACGTGGAATTCTGAATGCTTCAACTAAATAAGTTAAAACTTTCAACAACGGATCTCTTGGTTCTGGCATCGATGAAGAACGCAGCGAAATGCGATAAGTAATGTGAATTGCAGAATTCAGTGAATCATCGAATCTTTGAACGCACATTGCGCCCATTAGTATTCTAGTGGGCATGCCTATTCGAGCGTCATTTCAACCCTTAAGCCCCTGTTGCTTAGCGTTGGGAGTCCACAGG-TTACCCTGTAGCTCCTGAAAACCATTGGCGGAGTCTGGGAGCACTCTAAGCGTATTATACTTTGTCTCGCTTTGGATCTTGCCCCGCCTCCACGCCGTAAAACACCCCATA----CAAATGTTGACCTCG-ATTAGG------------------------------------------------------------------------------------------------------------------TGGAACGGGACGCCAGAGAGGGTGAGAGCCCCGTACGGTTGGACACCTACCCTATATATAGCTCCTTCGACGAGTCGAGTAGTTTGGGAATGCTGCTCTAAATGGGAGGTAAATATCTTCTAAAGCTAAATACCGGCCAGAGACCGATAGCGCACAAGTAGAGTGATCGAAAGATGAAAAGCACTTTGAAAAGAGGGTTAAATAGCACGTGAAATTGTTGAAAGGGAAGCGTTTGCGACCAGACTTTTTCCAGGCGGATCATCCGGTGTTCTCACCGGTGCACTTCGCCTGGTTTAGGCCAGCATCGGTTCTCTTAGGGGGATAAAGGCTTGGGGAACGTAGCTCCTTCGGGAGTGTTATAGCCCCTTGCGTAATACCCTTCGGGGGACCGAGGATCGCGCTCT-GCAAGGATGCTGGCGTAATGGTCGTCAACGACCCGTCTTGAAACACGGACCAAGGAGTCGAACATTTGTGCGAGTGTTTGGGTGTTAAACCCTCACGCGTAATGAAAGTGAACGGAGGTGAGAGCCCTTACGGGTGCATCATCGACCGATCCTGATGTCTTCGGATGGATTTGAGTAAGAGCATAACTGTTCGGACCCGAAAGATGGTGAACTATGCGTGGATAGGGTGAAGCCAGAGGAAACTCTGGTGGAGGCTCGCAGCGGTTCTGACGTGCAAATCGATCGTCAAATCTGCGCATGGGGGCGAAAGACTTATCGAACCATCTAGTAGCTGGTTACCGCCGAAGTTTCCCTCAGGATAGCAGTGTTGTTTTCAGTTTTATGAGGTAAAGCGAATGATTAGGGACTCGGGGGCGCTATTTAGCCTTCATCCATTCTCAAACTTTAAATATGTAAGAAGCCCTTGTTACTTAATTGAACGTGGGCATTCGAATGTATCAACACTAGTGGGCCATTTTTGGTAAGCAGAACTGGCGATGCGGGATGAACCGAACGCGGGGTTAAGGTGCCAGAGTGGACGCTCATCAGACACCACAAAAGGTGTTAGTACATCTTGACAGCAGGACGGTGGCCATGGAAGTCGGAATCCGCTAAGGACTGTGTAACAACTCACCTGCCGAATGTACTAGCCCTGAAAATGGATGGCGCTCAAGCGTCTCACCCATACCTCGCCCTTAGGGTAGAAACGATGCCCTAAGG--------------------------------------------------------------------------------------------------------------------------------------------------------------------------CATTTGAGAAGAACGAACACTCCTATTGGAAGAGACGGAAAGTTGGCGAAGCCCCGACAGCTTCACAACACGCACTGGGGTCTTGTCTGTCCAGCCGAGACGCCCGAAGGTCAGGCCTGTGGATTGGTCAAAAATCTGTCGTTGATGTGCTCTATCAGTGTGGGTACATCGACCGACCCGATTGTAGACTATATGATCACTCGAAGCATGGATGTTTTAGAGGAATATGAACCAAAGACCAATCCTAATGCTACGAAAATCTTCTTGAACGGCTCTTGGATTGGCACTCACACAGACCCCAAGGCTCTCGTCAGGGATATTCAGGAATTACGACGAGCTAACCAGATTCCATCTGAGGTGTCATTGGTGCGCGACATTCGCGATCGCGAGTTCAAGATATTCTCTGATGCTGGTCGAGTTATGCGCCCACTATTTGTCGTTCAACGAGAGGATGACCAGGAGAAGAGTATCGTC------------AAGGGGTCGTTGGCTCTCACAAAGGACATGATACAGAGGCTGGAGGCCGACAATGATCAAGATCCCGACAGTGAAGATTATTTTGGTTGGCAAGGACTAGTCAACGACGGTGCTATTGAATACCTCGATGCTGAGGAAGAGGAGACGGCGATGATTTGCATGACGCCGGAGGATCTCGATACGTTTCGTTTGGCCAAGGCTGGTTATGATACGAACCAGGACAACGGCGAC------GAAATT------AACAAACGGTTGAAAACCAAAGTCAACCCCACAACTCACATGTACACACATTGTGAGATCCATCCTAGCATGCTCTTGGGAATCTGTGCCAGTATTATTCCCTTCCCAGATCACAATCAGGTACCCCTGAACGCGTCCA------------ATCCCCTGAT-------TTTCGCCCCTCACGCACAAAATAAACCACATCATTCT---------ACAATCCCCTATGTTGAACTGTTGTCAAATCACGCAACAATATTAT-GGAGAGTTGAAGCTAATCGCG-TCTTTT-ATCTAAACAGGTTCATCTTCAGACCGGCCAGTGCGTAAGTAACCACCACTA------CCGATCAAATACCGCAGT-GGAATATAGCGGGGCTCACAACAGTATTGTAGGGTAACCAAATCGGTGCTGCTTTCTGGCAAACTATCTCCAGCGAGCACGGTCTCGACAGCAATGGCGTGTACG--------TATTTAATTCGCCAATTCC---AGAAGAGGAAAACGTGTGCTGACCGCCAATAAATAGCTACAATGGCACTTCAGAGCTCCAGCTCGAGCGCATGAGCGTCTACTTTAACGAGGTACACAGCCGAAGAGCCCCCAATGATATGGTTAGGAATAGTTACTAATCACCCCAACATGCACAGGCATCTGGTAACAAGTATGTCCCCCGCGCCGTCCTCGTCGATCTCGAACCCGGTACCATGGACGCCGTCCGTGCTGGTCCCTTCGGCCAACTCTTCCGACCCGACAACTTCGTTTTCGGCCAATCCGGTGCCGGCAACAACTGGGCCAAGGGTCATTACACTGAGGGTGCTGAGCTTGTCGACCAGGTTCTCGATGTCGTTCGTCGTGAGGCTGAGGGCTGTGACTGCCTTCAGGGTTTCCAGATCACCCACTCCCTCGGTGGTGGTACCGGTGCTGGTATGGGTACCTTGTTGATCTCCAAGATCCGCGAGGAGTTCCCTGACCGCATGATGTCCACCTACTCCGTTGTTCCCTCCCCCAAGGTCTCCGACACCGTCGTTGAACCTTACAACGCCACTCTCTCCGTCCACCAGCTGGTCGAGAACTCAGATGAGACCTTCTGCATTGACAACGAGGCCTTGTACGACATTTGCATGCGCACTCTAAAGTTGTCTAACCCTTCGTACGGTGACCTGAACCACCTGGTCTCTGCCGTCATGTCTGGTGTTACTACTTGCCTACGTTTCCCCGGCCAGTTGAACTCTGACCTACGCAAGCTAGCCGTCAACATGGTTCCCTTCCCTCGTCTCCATTTCTTCATGGTCGGCTTCGCTCCTCTTACCAGCCGTGGTGCCTACACCTTCCGTGCTGTCACCGTTCCCGAGTTGACTCAGCAGATGTTCGACCCCAAGAACATGATGGCCGCCTCTGACTTCCGCAACGGTCGTTACTTGACGTGCTCTGCCATCTTGTACGTTTATTCCCCAAACCCCTAACCACCCAATTCGGTTGCTAACTATTAGCTTCTAGCCGTGGCAAGGTCTCCA
	Hypoxylon_ticinense	CATTAGAGGAATATCCAAAACCTCCTAACCTGTGTGAACCTTATCTC-TG-TGTTTCGGCGTGTGCCCGGCCCTACCCTGGAGCTACCCTGATCCCCCCTGCAGGGGGCTACCCGGTAGCTGCCCTG--GGCGCCACACGGGCCCGCCGAAAGAACCC--AATTCTATT----CTGTGTGGAATTCGAAAAGCTTCAACTAAATAAGTTAAAACTTTCAACAACGGATCTCTTGGTTCTGGCATCGATGAAGAACGCAGCGAAATGCGATAAGTAATGTGAATTGCAGAATTCAGTGAATCATCGAATCTTTGAACGCACATTGCGCCCATTAGTATTCTAGCGGGCATGCCTATTCGAGCGTCATTTCAACCCTTAAGCCTCTGTTGCTTAGTGTTGGGAGCCTGCGTG-TTACAGCGCAGTTCCTGAAAATTATCGGCGGAGTTAGGGAGCATTCCAAGCAAAATACGTCTGTTTTTACACCTGCATGTGCCCCGCTTCCTTGCCGTAAACCCCCC----AATATTCATGTTGACCTCGGATTAGG--TGCCCTAGTAACGGCGAGTGAAGCGGCAACAGCTCAAATTTGAAATCTGGCCCTCGCGGTCCGAGTTGTAATTTGTAGAGGATGCTTTTGGTGCGGTGCCTTCCGAGTTCCCTGGAACGGGACGCCAGAGAGGGTGAGAGCCCCGTACGGTTGGACACCTACCCTATACATAGCTCCTTCGACGAGTCGAGTAGTTTGGGAATGCTGCTCTAAATGGGAGGTAAATTTCTTCTAAAGCTAAATACCGGCCAGAGACCGATAGCGCACAAGTAGAGTGATCGAAAGATGAAAAGCACTTTGAAAAGAGGGTTAAATAGCACGTGAAATTGTTGAAAGGGAAGCGTTTGCGACCAGACTTTTTCCAGGCGGATCATCCGGTGTTCTCACCGGTGCACTTCGCCTGGTTTAGGCCAGCATCGGTTCTCTTAGGGGGATAAAGGCTCGGGGAACGTAGCTCCTTCGGGAGTGTTATAGCCCCTTGCGTAATACCCTTCGGGGGACCGAGGATCGCGCTCT-GCAAGGATGCTGGCGTAATGGTCGTCAACGACCCGTCTTGAAACACGGACCAAGGAGTCGAACATTTGTGCGAGTGTCTGGGTGTTAAACCCTCACGCGTAATGAAAGTGAACGGAGGTGAGAGCCCTTGCGGGTGCATCATCGACCGATCCTGATGTCTTCGGATGGATTTGAGTAAGAGCATAACTGTTCGGACCCGAAAGATGGTGAACTATGCGTGGATAGGGTGAAGCCAGAGGAAACTCTGGTGGAGGCTCGCAGCGGTTCTGACGTGCAAATCGATCGTCAAATCTGCGCATGGGGGCGAAAGACTTATCGAACCATCTAGTAGCTGGTTACCGCCGAAGTTTCCCTCAGGATAGCAGTGTTGTTTTCAGTTTTATGAGGTAAAGCGAATGATTAGGGACTCGGGGGCGCTATTTAGCCTTCATCCATTCTCAAACTTTAAATATGTAAGAAGCCCTTGTTGCTTAATTGAACGTGGGCATTCGAATGTATCAACACTAGTGGGCCATTTTTGGTAAGCAGAACTGGCGATGCGGGATGAACCGAACGCGGGGTTAAGGTGCCAGAGTGGACGCTCATCAGACACCACAAAAGGTGTTAGTACATCTTGACAGCAGGACGGTGGCCATGGAAGTCGGAATCCGCTAAGGACTGTGTAACAACTCACCTGCCGAATGTACTAGCCCTGAAAATGGATGGCGCTCAAGCGTCTCACCCATACCTCGCCCTTAGGGTAGAAACGATGCCCTAAGGGTTTCCAGATTGAGCTTGCAGCGAAGCCTGCCATCATCACGAATGGACTAAAGTATTCGCTCGCCACAGGAAATTGGGGTGATCAAAAGAAGGCGATGAGCTCGACTGCTGGTGTGTCTCAAGTTCTAAATCGATACACGT------TCGCTT-CGA----CCCT-TTCTCATTTACGAAGAACGAACACCCCCATCGGAAGAGACGGAAAGTTGGCGAAGCCTCGCCAGCTTCACAACACGCATTGGGGTCTGGTCTGTCCAGCCGAGACGCCCGAGGGTCAGGCCTGTGGCCTGGTGAAGAATCTCTCGCTAATGTGCTCCATCAGCGTGGGTACTTCAACGGATCCTATCGTAGACTATATGATTACACGTAGCATGGACGTCTTGGAGGAATATGATCCAAAAACACGACCCAATGATACGAAAATCTTTCTGAATGGCTCCTGGATTGGTACACACCAGGACCCTAAGGCCCTTGTTAGGGATATCCAGGAACTGCGACGATCCAACCAGATTCCGTCCGAGGTATCCTTGGTCCGCGACATTCGTGACCGCGAATTCAAAATCTTCTCCGACGCTGGCCGCGTTATGCGCCCACTATTTGTCGTTCAACGAGAGGATGACCCAGAGAAGCATATTGTC------------AAGGGATCATTAGCTCTTACAAAGGACATGATACAGAGGCTGGAAGCCGACGTTGATCAAGATCCCGAGAGTGAAGATTACTATGGCTGGCAAGGTCTAGTCAACGAAGGTGCCATTGAGTATCTTGACGCTGAGGAGGAGGAAACGGCGATGATTTGCATGACACCGGAGGATCTGGAGACTTTCCGTTTGACCAAGGCCGGCTATGAGGTGAGCCAGGACAACGGCGAC------GAGATC------AACAAGCGGCTCAAGACCAAAGTCAATCCCACGACTCACATGTACACACACTGCGAAATTCATCCTAGCATGCTCCTAGGAATCTGTGCCAGTATTATTCCATTCCCAGATCATAATCAGGTAACCCTGAACGCGTCCA------------GTCCCCTGAT-------TTTCGCCCCTCACGCACAAA------------A-------------------AACCTTCTTGTGCTATCGTCAAGTCACGCAACAACGTTAT-AGAAAGATGAAGCTAATCGCG-TCTTTTTTATCGTATAGGTTCACCTTCAGACCGGCCAGTGCGTAAGTAATCACCGCTA------CCGATCAAACATCGCAGC-GGAACATGGCGGGGCTCACAGCAATATTGTAGGGTAACCAAATCGGTGCTGCTTTCTGGCAAACCATCTCCAGCGAGCACGGTCTCGACAGCAACGGCGTGTATG--------TATTTTATTCGTCAATTTA---GCGCAGTGATTTCCCCTGCTAACCGCCAATAAACAGCTACAATGGCACTTCGGAGCTCCAGCTCGAGCGCATGAGCGTCTACTTTAACGAGGTACACAGCCGAAGAGCCCCTGATGATATCGTTAGGAATAGTTACTAATCACCCCAACATGCACAGGCATCTGGTAACAAGTATGTCCCCCGCGCCGTCCTCGTCGATCTCGAACCCGGAACCATGGACGCCGTCCGTGCTGGTCCCTTTGGCCAGCTCTTCCGACCCGACAACTTCGTTTTCGGCCAATCCGGTGCCGGCAACAACTGGGCCAAGGGTCACTATACGGAGGGTGCTGAGCTTGTCGACCAAGTTTTGGATGTTGTTCGTCGTGAGGCAGAAGGCTGTGACTGCCTCCAGGGTTTCCAGATCACCCACTCCCTTGGTGGTGGTACCGGTGCCGGTATGGGTACTCTGTTGATCTCCAAGATCCGTGAGGAGTTCCCCGACCGCATGATGTCCACATACTCCGTCGTTCCCTCTCCTAAGGTCTCCGACACCGTCGTTGAACCTTACAATGCCACTCTCTCCGTCCACCAGCTGGTCGAGAATTCGGACGAGACCTTCTGCATTGACAACGAGGCCCTATACGACATCTGCATGCGTACTCTTAAGCTGTCGAACCCTTCATACGGTGACCTGAACCACCTGGTCTCTGCCGTCATGTCTGGCGTCACCACTTGTCTGCGTTTCCCCGGCCAACTGAACTCTGACCTGCGCAAGCTTGCCGTCAACATGGTTCCTTTCCCTCGTCTTCACTTCTTCATGGTCGGCTTCGCTCCCCTGACCAGCCGTGGTGCCTACACCTTCCGTGCTGTTACTGTCCCCGAGTTGACTCAGCAGATGTTCGACCCCAAGAACATGATGGCCGCCTCTGACTTCCGTAACGGCCGTTACCTGACATGCTCTGCCATCTTGTAAGATTACCTCTCGTCCGTTTCGGTTCGTGCCTTGTTCGCTAATTCTTTGCTTTTAGCCGCGGCAAGGTCTCCA
	Annulohypoxylon_moriforme	--------------------------ACCCTTTGTGAACCTTACCGT-CGTTTCCTCGGCGTACTACCACGGCTACCCTGTATCTACCCTGGGTTACCCTGGTGTTGGCTACCCTGCGGCTGCTCGGTAACCTTGCTCAAAGTGTGCCGGTAGGTGGCTAAAGTTTGTTGTTTTACCCTGGAGAACTGAAATGCTTTACTCAAAAGTTTAAAACTTTCAACAACGGATCTCTTGGTTCTGGCATCGATGAAGAACGCAGCGAAATGCGATAAGTAATGTGAATTGCAGAATTCAGTGAATCATCGAATCTTTGAACGCACATTGCGCCCATTAGTATTCTAGTGGGCATGCCTATCCGAGCGTCATTTCAACCCTTAAGCCCCTGTTGCTTAGCGTTGGGAATCTGCGTC-TTAGGGCGCAGTTCCTTAAAGTTAGTGGCGGAGTTATAGCACACTCTAAGCGTAGTAGTTTATGCCTCGCTTCTGGAGTAGCTGTAGCTGCCGGCCGTAAAACCCC-------------------------------ATTGCCCTAGTAACGGCGAGTGAAGCGGCAACAGCTCAAATTTGAAATCTGGCCCTCGCGGTCCGAGTTGTAATTTGCAGAGGATGCTTTTGGTGCGGTGCCTTCCGAGTTCCCTGGAACGGGACGCCAGAGAGGGTGAGAGCCCCGTACGGTTGGACACCTACCCTATATATAGCTCCTTCGACGAGTCGAGTAGTTTGGGAATGCTGCTCTAAATGGGAGGTAAATTTCTTCTAAAGCTAAATACCGGCCAGAGACCGATAGCGCACAAGTAGAGTGATCGAAAGATGAAAAGCACTTTGAAAAGAGGGTTAAATAGCACGTGAAATTGTTGAAAGGGAAGCGTTTGCGACCAGACCTTCTCCAGGCGGATCATCCGGCTCTCTCGCCGGTGCACTTCGCCTGGTTTAGGCCAGCATCGGTTTCCTTAGGGGGATAAAGGCCTGGGGAACGTAGCTCTTTAGGGAGTGTTATAGCCCCTGGCGTAATACCCCTCGGGGGACCGAGGACCGCGCTTCGGCAAGGATGCTGGCGTAATGGTCGTCAACGACCCGTCTTGAAACACGGACCAAGGAGTCGAACATTTGTGCGAGTGTTTGGGTGTCAAACCCTCACGCGTAATGAAAGTGAACGGAGGTGAGAGCCCCTAGGGGTGCATCATCGACCGATCCTGATGTCTTCGGATGGATTTGAGTAAGAGCATAACTGTTCGGACCCGAAAGATGGTGAACTATGCGTGGATAGGGTGAAGCCAGAGGAAACTCTGGTGGAGGCTCGCAGCGGTTCTGACGTGCAAATCGATCGTCAAATCTGCGCATGGGGGCGAAAGACTTATCGAACCATCTAGTAGCTGGTTACCGCCGAAGTTTCCCTCAGGATAGCAGTGTTGTCTTCAGTTTTATGAGGTAAAGCGAATGATTAGGGACTCGGGGGCGCTATATTGCCTTCATCCATTCTCAAACTTTAAATATGTAAGAAGCCCTTGTTACTTAGTTGAACGTGGGCATTCGAATGTACCAACACTAGTGGGCCATTTTTGGTAAGCAGAACTGGCGATGCGGGATGAACCGAACGCGGGGTTAAGGTGCCAGAGTGGACGCTCATCAGACACCACAAAAGGTGTTAGTACATCTTGACAGCAGGACGGTGGCCATGGAAGTCGGAATCCGCTAAGGACTGTGTAACAACTCACCTGCCGAATGTACTAGCCCTGAAAATGGATGGCGCTCAAGCGTCTCACCCATACCTCGCCCTTAGGGTAGAAACGATGCCCTAAGGGTTTCCAAATTGAGCTTGCCGCCAAGCCCGCAATTATCACCAACGGCTTGAAGTATTCACTCGCCACGGGCAATTGGGGCGATCAGAAGAAGGCAATGAGCTCAACTGCCGGTGTATCGCAGGTATTGAATCGATATACCT------TCTCGT-CAA----CCCT-TTCTCATTTACGACGAACAAACACCCCTATCGGAAGAGATGGAAAGCTAGCCAAACCACGACAGCTTCACAACACCCATTGGGGACTCGTTTGTCCGGCAGAAACTCCCGAAGGTCAAGCTTGTGGTTTGGTGAAGAATTTGTCCTTGATGTGCTCTATCAGCGTTGGAACATCGACAGATCCTATCGTGGACTACATGATCACCAGGAATATGGAAGTCTTGGAGGAGTATGAACCGATGAGATACCCCAACGCTACCAAGATTTTCCTCAACGGCTCTTGGATTGGTGTGCACCAGGACCCCAAGACCCTCGTCAGAGATGTCCAGGCACTTCGTCGAGCCAACCAGATTCCTGCCGAGGTATCGTTAGTTCGTGACATCCGGGACCGTGAATTCAAGATCTTTTCGGACGCAGGTCGGGTGATGCGCCCTTTGTTCCGTGTGCAACAGGAAGACATCCATGAACAGGGCATCGAG------------AAAGGCACGTTAGCTCTTACTAAGCCGATGATAAAGCGCCTGGAAGCAGATGTCGATCTGGATCCGGAAAGCGAGGCATACTTTGGCTGGCAAGGTTTGGTCAATGAGGGTGTTATCGAGTTTCTCGATGCAGAGGAAGAAGAGACTGCCATGATTTGCATGACTCCGGAAGATTTGGACACTTATCGCATGACCAAGCTTGGATATGAAGTATCCCAGGACAACGGAGAC------GAAGTG------AACAAGCGACTCAAAACCAAAGTGAATCCATCGACGCACATGTATACCCATTGCGAGATTCACCCCAGTATGCTCTTGGGTATCTGCGCAAGCATCATTCCGTTCCCAGATCACAACCAGGTACCCCTGAACGCGTCCAAAA--CTCCAAAACCCCTTGAT-------TCCTGCCCCTCACGCACAG--AAAAACACCACAACATCGTGTTC-TTTTCTGTGTAACATCACGTCGGCATCAATTTGAGCAATAAT-TACTTCGGATCAGACAGCTAACCGTG-TTTTTTTATCTCAATAGGTTCACCTCCAGACCGGCCAGTGCGTAAGTACTATAGCTAC-AACCACCGACGAAGAATCGCGAC-GGAATATAGCGGGGCTCACACGAAGATTATAGGGTAACCAAATTGGTGCTGCTTTCTGGCAAACCATCTCTGGCGAGCACGGCCTCGACAGCAATGGCGTGTACG--------TATATCAATTGTCAATTCA---TGACGCCAAGAAGCGCAACTAACGACCAATAAACAGCTACAATGGAACCTCTGAGCTCCAGCTCGAACGCATGAGCGTTTACTTTAACGAGGTACGCAACCGGGGCAACACCTTACATTGGTTTAAGAGTAGTTACTAATCACCCCAACATGCACAGGCATCTGGTAACAAGTATGTTCCCCGAGCCGTCCTCGTCGATCTCGAGCCGGGTACCATGGACGCCGTCCGTGCCGGCCCCTTCGGCCAGCTTTTCCGTCCCGACAACTTCGTCTTCGGCCAGTCTGGTGCCGGAAACAACTGGGCGAAGGGTCACTACACGGAGGGTGCTGAGCTTGTTGACAACGTTCTTGATGTTGTTCGTCGTGAGGCTGAGGGCTGTGACTGCCTTCAGGGTTTCCAGATCACCCACTCTCTCGGTGGTGGTACCGGTGCCGGTATGGGTACTCTGCTGATCTCCAAGATCCGCGAGGAGTTCCCCGACCGTATGATGGCTACCTTCTCCGTCGTTCCCTCTCCTAAGGTTTCCGACACCGTCGTCGAGCCTTACAACGCCACTCTCTCAGTCCACCAGCTGGTTGAGAACTCCGACGAGACGTTCTGTATCGACAACGAAGCTCTTTACGACATTTGCATGCGTACTCTCAAGCTATCTAACCCCTCGTACGGTGACTTGAACCACTTGGTCTCTGCCGTCATGTCTGGTGTTACCACTTGCTTGCGCTTCCCTGGTCAGCTGAACTCTGACCTTCGCAAGCTCGCTGTGAACATGGTTCCTTTCCCCCGTCTCCACTTCTTCATGGTTGGCTTCGCTCCCCTGACCAGCCGTGGCGCTTACTCCTTCCGCGCCGTTACCGTTCCCGAGTTGACCCAGCAGATGTTCGACCCCAAGAACATGATGGCTGCTTCTGACTTCCGCAACGGCCGTTACCTAACGTGCTCTGCCATCTTGTAAGATTGCATCTTTCTATT-ATAACTCACAAGCAATGTACTAATTCGACCCTTCTAGCCGTGGCAAGATCTCCA
	Hypoxylon_olivaceopigmentum	CATTAACGAGTTAAACAAAACTCCCAACCCTTTGTGAACCTTACCAC-AGTTTCCTCGGCGCAAGCG-CTATCTACCCAGTATCTACCCTGATCTACCCTGTAGGAATCTACCCTCCATCTACCCTGTATAGCTAGCCAGCGCCCGCCGGTGGACCGCTAAACTCTTGTCATACTGATGTGGAATCTGAATTATCAACTGAAATAAGTTAAAACTTTCAACAACGGATCTCTTGGTTCTGGCATCGATGAAGAACGCAGCGAAATGCGATAAGTAATGTGAATTGCAGAATTCAGTGAATCATCGAATCTTTGAACGCATATTGCGCCCACTAGCATTCTGGTGGGCATGCCTATTCGAGCGTCATTTCGACCCCTAAGCCCCTGTTGCTTAGCGTTGAGGATCTACGGC-TTCTGGCGTAGTCCTCTAAAGTTAGTGGCGGAGCCGCGGCGTACTCTGAGCGTAGTAATTATCTCCTCGCTTTTGCTGTACCCGTAGCTGTCGGCCGTAAAACCCCTTAAATTTCAAGTGGTTGACCTCGGATTAGG---------------------------------------------------------------CGAGTTGTAATTTGTAGAGGATGCTTTTGGTGCGGCGCCTTCCGAGTTCCCTGGAACGGGACGCCGGAGAGGGTGAGAGCCCCGTACGGTTGGACGCCTAGCCTATATATAGCTCCTTCGACGAGTCGAGTAGTTTGGGAATGCTGCTCTAAATGGGAGGTAAATTTCTTCTAAAGCTAAATACCGGCCAGAGACCGATAGCGCACAAGTAGAGTGATCGAAAGATGAAAAGCACTTTGAAAAGAGGGTTAAATAGCACGTGAAATTGTTGAAAGGGAAGCGTTTGCGACCAGACCTTTTCCAGGCGGATCATCCGGTATTCTTACCGGTGCACTTCGCCTGGTCTAGGCCAGCATCGGTTTCCTTAGGGGGATAAAGGCCGGGGGAACGTAGCTC-TTCTGGAGTGTTATAGCCCCCGGTGTAATACCCCTCGGGGGACCGAGGACCGCGCATCTGCAAGGATGCTGGCGTAATGGTCGTCAACGACCCGTCTTGAAACACGGACCAAGGAGTCGAACATTTGTGCGAGTGTTTGGGTGTTAAACCCTCACGCGTAATGAAAGTGAACGGAGGTGAGAGCCCTTACGGGCGCATCATCGACCGATCCTGATGTCTTCGGATGGATTTGAGTAAGAGCATAACTGTTCGGACCCGAAAGATGGTGAACTATGCGTGGATAGGGTGAAGCCAGAGGAAACTCTGGTGGAGGCTCGCAGCGGTTCTGACGTGCAAATCGATCGTCAAATCTGCGCATGGGGGCGAAAGACTAATCGAACCATCTAGTAGCTGGTTACCGCCGAAGTTTCCCTCAGGATAGCAGTGTTGTCTTCAGTTTTATGAGGTAAAGCGAATGATTAGGGACTC--------------------------------------------------------------------------------------------------------------------------------------------------------------------------------------------------------------------------------------------------------------------------------------------------------------------------------------------------------------GCTTCCAGATTGAGCTTGCCGCCAAGCCTGCCATCATCACTAACGGCTTGAAATACTCCCTTGCCACCGGTAACTGGGGCGACCAGAAGAAGGCAATGAGCTCGACTGCCGGTGTGTCACAGGTTCTGAACCGATACACCT------TCTCGT-CGA----CTCT-CTCTCACTTGCGACGGACAAACACCCCCATTGGAAGGGATGGAAAGCTGGCGAAGCCCCGACAGCTTCATAATACTCATTGGGGTCTGGTCTGTCCGGCTGAGACGCCTGAAGGCCAGGCCTGCGGGTTGGTGAAGAACTTGTCGCTGATGTGCTCCATCAGCGTGGGTACATCGACGGATCCTATCGTGGACTATATGATTACTAGGAATATGGAAGTCCTGGAGGAATACGAACCGATGCGATACCCTAACGCTACCAAGATCTTCCTCAATGGCTCTTGGATTGGTGTGCATCAAGATCCTAAGACTCTCGTCAGAGATATCCAAGCACTTCGACGCGCCAACCAGATCCCTTCGGAGGTGTCGTTGATTCGAGATATTCGTGACCGAGAGTTTAAGATCTTCTCGGATGCGGGTCGTGTGATGCGGCCTTTGTTTGTCGTACAGCAGGAGGATAACCCGGAGAAAGGCGTTACT------------AAGGGCACATTGGCTTTGACCAAAGAGATGATACAGCGACTAGAGGCTGATGTTGATCTGGACCCGGAGAGCGAGGAGTACTTCGGCTGGCAAGGCCTCGTCAACGAGGGAGTTATCGAATTCCTTGATGCCGAGGAAGAGGAAACGGCCATGATTTGCATGACCCCCGAAGACTTGGAGACCTTTCGTGCGACCAAGGCCGGGGAGCCAGTTGCTCAGGACAACGGGGAT------GAAGTC------AACAAGCGACTTAAGACCAAGGTGAACCCATCGACGCACATGTATACGCATTGCGAAATTCATCCGAGTATGCTCCTCGGCATCTGCGCCAGTATC------------------------------CTGAACGCGTCCTAAAAACTCCAAAACCCCTGATT-------TTCTGCCCCTCACGCAACACCAACGGCACAGCATCCCT---------CGATTCTCCCTGACAGCCCATCATCAACTCATGCAGGAATGAGATGGTAA--ATCAAGCTAACCGCG-TTATTACTTGCCTATAGGTTCACCTTCAGACCGGCCAGTGCGTAAGTACTA-CGATGA-AACCACCGACGAAACGTCGCGAT-AGAACTTGGAGGGGCTCACATGAATATCATAGGGTAACCAAATTGGTGCTGCTTTCTGGCAGACCATCTCTGGCGAGCACGGTCTCGACAGCAATGGCGTGTATG--------TATATGAGTTGTCAATTTC---TGATGCCAAGAATCCCAACTGACCACTGATACATAGCTACAACGGAACCTCTGAGCTCCAGCTCGAGCGCATGAGCGTCTACTTCAACGAGGTACGCAGCAATCGAAGCCAGGAAGAGTCATCTAGGAGTAGCCACTAATCAT---AATATGCATAGGCTTCCGGCAACAAGTATGTTCCTCGTGCCGTTCTCGTCGATCTCGAGCCCGGTACCATGGATGCCGTCCGCGCTGGTCCTTTCGGCCAGCTTTTCCGACCTGACAACTTCGTCTTCGGCCAGTCGGGTGCCGGCAACAACTGGGCCAAGGGTCACTACACTGAGGGTGCTGAGCTTGTTGACCAGGTCCTTGACGTTGTTCGTCGTGAGGCTGAGGGCTGCGACTGCCTCCAGGGTTTCCAGATCACCCACTCTCTCGGTGGTGGTACCGGTGCTGGTATGGGTACTCTTCTGATCTCCAAGATCCGTGAGGAGTTCCCCGACCGCATGATGGCTACCTTCTCCGTCGTGCCCTCCCCCAAGGTCTCCGACACCGTCGTCGAGCCTTACAACGCCACCCTCTCCGTCCACCAGCTGGTCGAGAACTCGGATGAGACCTTCTGCATTGACAACGAGGCTCTGTACGACATCTGCATGCGCACCCTGAAGCTATCCAACCCCTCGTACGGTGACCTGAACCACCTGGTCTCGGCTGTCATGTCTGGTGTCACCACTTGCTTGCGTTTCCCCGGCCAGCTGAACTCTGACCTTCGCAAGCTCGCCGTGAACATGGTTCCCTTCCCTCGTCTCCACTTCTTCATGGTCGGCTTCGCCCCTCTGACCAGCCGTGGCGCGCACTCCTTCCGCGCCGTCACCGTTCCCGAGCTCACTCAGCAGATGTTCGACCCCAAGAACATGATGGCTGCCTCTGACTTCCGCAACGGTCGCTACCTGACCTGCTCTGCCATCTTGTAAGATGATCCTCTTGACTATTTAT--GAATGCTATGTTACTAACTTGGTTCCTCTAGCCGTGGTAAGGTCTCCA
	Hypoxylon_vogesiacum	CATTACTGAGTTCTAACAAACTCCCAACCCTTTGTCAACTGTACC---TGTTGCTTCGGCGCGAGCT-GTGGCTACCCTGTAGCTACCCTAGCCACTCCCGCAGCTATTTACCCCGGAGCTACCCTGCACCGCTACCCTGGGCCCGCCGAAAGACCGA--AACTCTTTT----ATTATTGAATCTCTGAATCCTTCAACTAAATTAGTTAAAACTTTCAACAACGGATCTCTTGGTTCTGGCATCGATGAAGAACGCAGCGAAATGCGATAAGTAATGTGAATTGCAGAATTCAGTGAATCATCGAATCTTTGAACGCACATTGCGCCCATTAGTATTCTAGTGGGCATGCCTATTCGAGCGTCATTTCGACCCTGAAGCCCTGGCTGCTTCGCGTTGGGACTCTACATCTATATAGAGTAGTTCCTTAAAGTAATTGGCAGAGTTGGGGTATGCCCTAAGCGTAGTATTATATTTCTCGCTTGAGGTGTGTCCCTGGCTACCAGCCGTAAAGCTGTT----TTTATAGTGGTTGACCTCGGATTAGGATTGCCCTAGTAACGGCGAGTGAAGCGGCAACAGCTCAAATTTGAAATCTGGCCCTCGTGGTCCGAGTTGTACTTTGCAGAGGATGCTTTTGGTGCGGTGCCTTCCGAGTTCCCTGGAACGGGACGCCAGAGAGGGTGAGAGCCCCGTACGGTCGGACACCTACCCTATATATAGCTCCTTCGACGAGTCGAGTAGTTTGGGAATGCTGCTCTAAATGGGAGGTAAATTTCTTCTAAAGCTAAATACCGGCCAGAGACCGATAGCGCACAAGTAGAGTGATCGAAAGATGAAAAGCACTTTGAAAAGAGGGTTAAATAGCACGTGAAATTGTTGAAAGGGAAGCGTTTGCGACCAGACCTTTTCCTGGCGGATCATCCGGTGTTCTCACCGGTGCACTTCGCCTGGCTTAGGCCAGCATCGGTTTCTTTAGGGGGATAAAGGCTTGGGGAACGTAGCTCTTTCGGGAGTGTTATAACCCCTTGTGTAATACCTTTCGAGGGACCGAGGACCGCGCTTCGGCAAGGATGCTGGCATAATGGTCGTCAACGACCCGTCTTGAAACACGGACCAAGGAGTCGAACATTTGTGCGAGTGTTTGGGTGTTAAACCCTCACGCGTAATGAAAGTGAACGGAGGTGAGAGCCCTTACGGGTGCATCATCGACCGATCCTGATGTCTTCGGATGGATTTGAGTAAGAGCATAACTGTTCGGACCCGAAAGATGGTGAACTATGCGTGGATAGGGTGAAGCCAGAGGAAACTCTGGTGGAGGCTCGCAGCGGTTCTGACGTGCAAATCGATCGTCAAATCTGCGCATGGGGGCGAAAGACTTATCGAACCAT---------------------------------------------------------------------------------------------------------------------------------------------------------------------------------------------------------------------------------------------------------------------------------------------------------------------------------------------------------------------------------------------------------------------------------------------------ATTTCGAAATCGCTCTGGCCGCCAAACCCGCGATTGTCACAAACGGTCTCAAGTATTCCCTCGCCACCGGAAACTGGGGCGACCAGAAGAAAGCCATGAGCTCGACGGCCGGCGTGTCGCAGGTCCTGAACCGATACACGT------TCTCGT-CGA----CTCT-TTCTCACTTGAGAAGAACGAACACGCCTATCGGCAGAGACGGCAAGCTTGCGAAGCCCCGACAACTGCACAACACGCACTGGGGTCTGGTCTGCCCGGCCGAGACGCCCGAGGGACAGGCCTGCGGTCTGGTAAAGAATCTGTCGTTGATGTGCTCCATCAGCGTGGGCACGTCGACCAATCCTATCATCGATTACATGATTACTAGAAATATGGAGGTTCTCGAGGAGTATGAGCCGACGCGCCACCCCGACGCTACCAAGATCTTCCTCAACGGCTCTTGGATTGGTGTGCATCACAAACCCCAGAACCTAGTGCGAGATGTCCAGGCTTTGCGCCGCACCGGCCAGATCCCCGCCGAGGTGTCGTTGGTTCGCGACATCCGTGATCGCGAATTCAAGATCTTTTCCGACGCCGGTCGAGTAATGCGCCCCTTGTTCGTCGTCGAGCAAGAGGTTG---ACGACAGCGGCATCAAG---------GACAAGGGAGTATTGGCTCTCACAAAGGACATGATCCAGAGATTGGAAGCCGATGTCGACATAGATCCCGAGAGCGAAGAGTACTTCGGCTGGCAAGGCCTGATCGACGCAGGTGTCGTCGATTATCTCGACGCGGAGGAGGAGGAGACGGCCATGATTTGCATGTCGCCGGAAGATCTCGACATCTACCGCCGGACCAAGGCCGGCGAGGAGGTGTACCAGGACAATGGGGAC------GAGATT------AACAAGCGCCTGAAGACCAAGATCAACCCCACGACGCATAGATATACCCACTGCGAGATTCACCCTAGCATGCTCTTGGGCATCTGCGCGAGCATCATTCCGTTCCCGGACCACAATCAGGTA----------------------CCCAACGCCCCTTGAT-------TCCTGCCCCTCACGCACATAAACAAACATCAGA---------TGTCTAAATTCTCTGCATCGCGA----------CCACAACATACGATATT-GGGAAATTGAAGCTAATCATG-TCTCTTCATCTGAATAGGTTCACCTTCAGACCGGCCAATGCGTAAGAACCA------------ACCGACGA-TCAGCACGAT-GGAGGATGGCTTAACTCACACGAATCTTATAGGGCAACCAAATTGGTGCTGCTTTCTGGCAAACCATCTCTGGCGAGCACGGTCTCGACAGCAATGGCGTGTACG--------TGTCTTATTGGTCAATTCC---GCAGAGAGGCATCTCGAACTGACACCCTATCAACAGGTACAACGGAACCTCTGAGCTCCAGCTCGAGCGCATGAGCGTCTACTTCAACGAGGTACGATATCTTGAAAAATCA----AGATGCGCAAGACCCGTTACTAATCA-CCTAACATGCACAGGCATCTGGTAACAAGTACGTGCCCCGTGCCGTCCTCGTCGATCTCGAGCCCGGTACCATGGACGCCGTCCGTGCTGGTCCCTTCGGCCAGCTCTTCCGACCCGACAACTTCGTCTTCGGCCAGTCCGGTGCCGGAAACAACTGGGCCAAGGGTCACTACACCGAGGGTGCTGAGCTGGTCGACCAGGTTCTCGACGTCGTCCGTCGCGAGGCCGAGGGCTGCGACTGCCTCCAGGGTTTCCAGATCACCCACTCTCTCGGCGGTGGCACTGGTGCCGGTATGGGCACCCTGCTGATCTCCAAGATCCGCGAGGAGTTCCCCGACCGCATGATGGCCACCTTCTCCGTCGTCCCCTCCCCCAAGGTCTCCGACACCGTCGTCGAGCCTTACAACGCCACCCTCTCCGTCCACCAGCTGGTCGAGAACTCGGACGAGACCTTCTGCATCGACAACGAGGCTCTCTACGACATCTGCATGCGCACTCTCAAGCTGTCCAACCCCTCGTACGGCGACCTGAACCACCTGGTCTCCGCCGTCATGTCCGGCGTCACCACCTGCCTGCGATTCCCCGGTCAGCTGAACTCTGACCTGCGCAAGCTCGCCGTCAACATGGTGCCCTTCCCGCGTCTGCACTTCTTCATGGTCGGCTTCGCGCCCCTGACCAGCCGCGGTGCCTACACCTTCCGCGCCGTCACCGTTCCCGAGTTGACTCAGCAGATGTTCGACCCCAAGAACATGATGGCCGCCTCTGACTTCCGCAACGGTCGTTACCTGACGTGCTCGGCCATCTTGTAAGACACCCACCCTACTCCGTATGA-TGCCGCTCATCTGCTAACCTGACTCTTCCAGCCG--------------
	Pyrenopolyporus_hunteri	-------------------------AACCCTTTGTGAACCTTACCGT-CGTTGCCTCGGCGTGAGCC-GCAGCTACCCTGCAGCTACCCCGTTTTGCTCGAAAGGATTCTGCTCCAAAGCTTGCTCGAATAAATGCTCCAAGCTCGAAATGAAGCTCCAAAAGCTTATTTTTT-------TTTTTCTGAATTACTTAATTAAATCAGTTAAAACTTTCAACAACGGATCTCTTGGTTCTGGCATCGATGAAGAACGCAGCGAAATGCGATAAGTAATGTGAATTGCAGAATTCAGTGAATCATCGAATCTTTGAACGCACATTGCGCCCATTAGTATTCTAGTGGGCATGCCTATTCGAGCGTCATTTCGACCCTTAAGCCCTCGTTGCTTAGCGTTGGGAGCCTGCGTCCTAGGGGCGCAGTTCCTCAAAGTTAGTGGCGGAGCTAGGGCACACTCTAAGCGTAGTAAGCTA-TTCTCGCTTCTGTGGTGTACCTGGCTTCCTGCCGTAAAACCCC--------------------------------------------------------------------------------------------------------------------GCTTTGGGCGCGGCGCCTTCCAAGTTCCCTAGAACGGGACGCCTTAGAGGGTGAGAGCCCCGTACGGTTGGACGCCTAGCCTATGTATAGCTCCTTCGACGAGTCGAGTAGTTTGGGAATGCTGCTCTAAATGGGAGGTAAATTTCTTCTAAAGCTAAATACCGGCCAGAGACCGATAGCGCACAAGTAGAGTGATCGAAAGATGAAAAGTACTTTGAAAAGAGGGTTAAATAGCACGTGAAATTGTTGAAAGGGAAGCGTTTGCGACCAGACCTTTTCCAGGCGGATCATCCGGCGTTCTCGCCGGTGCACTTCGCCTGGTTTAGGCCAGCATCGGTTTTCCCAGGGGGATAAAGGCGGTGGGAACGTAGCTCTTTCGGGAGTGTTATAGCCCGCCGCGTAATACCCTTGGGGGGACCGAGGACCGCGCTTCGGCAAGGATGCTGGCGTAATGGTCGTCAACGACCCGTCTTGAAACACGGACCAAGGAGTCGAACATTTGTGCGAGTGTTTGGGTGTCAAACCCTCACGCGTAATGAAAGTGAACGGAGGTGAGAGCCCCTGCGGGTGCATCATCGACCGATCCTGATGTCTTCGGATGGATTTGAGTAAGAGCATAACTGTTCGGACCCGAAAGATGGTGAACTATGCGTGGATAGGGTGAAGCCAGAGGAAACTCTGGTGGAGGCTCGCAGCGGTTCTGACGTGCAAATCGATCGTCAAATCTGCGCATGGGGGCGAAAGACTTATCGAACCATCTAGTAGCTGGTTACCGCCGAAGTTTCCCTCAGGATAGCAGTGTTGTCTTCAGTTTTATGAGGTAAAGCGAATGATTAGGGACTCGGGGGCGCTATTTTGCCTTCATCCATTCTCAAACTTTAAATATGTAAGAAGCCCTTGTTACTTAGTTGAACGTGGGCATTCGAATGTACCAACACTAGTGGGCCATTTTTGGTAAGCAGAACTGGCGATGCGGGATGAACCGAACGCGGGGTTAAGGTGCCAGAGTGGACGCTCATCAGACACCACAAAAGGTGTTAGTACATCTTGACAGCAGGACGGTGGCCATGGAAGTCGGAATCCGCTAAGGACTGTGTAACAACTCACCTGCCGAATGTACTAGCCCTGAAAATGGATGGCGCTCAAGCGTCTCACCCATACCTCGCC--------------------------GCTTCCAAATCGAGCTTGCTGCCAAGCCGGCCATAATCACCAATGGTTTGAAATATTCTCTAGCCACAGGCAACTGGGGCGACCAGAAGAAAGCCATGAGCTCCACGGCCGGCGTGTCGCAGGTCCTAAACAGATATACGT------TCGCCT-CGA----CCCT-TTCCCATTTACGACGAACGAACACGCCCATCGGAAGGGACGGCAAGCTCGCGAAGCCGCGACAGCTACACAACACTCATTGGGGTCTGGTATGTCCGGCCGAGACGCCCGAAGGCCAAGCCTGCGGGCTGGTCAAGAATCTGTCGCTTATGTGCTCCATCAGCGTGGGTACCTCAACGGATCCTATCGTAGATTATATGATCACCAGAAACATGGAGGTCTTGGAGGAATATGAGCCCATGAGATATCCTAACGCAACCAAGATCTTCCTCAACGGCTCCTGGATCGGTGTGCACCAAGATCCCAAGTCTCTAGTTAGAGACGTTCAGCAGCTGCGCCGGGCCAACCAGATTCCCTCCGAGGTATCTTTAGTTCGCGACATCCGAGACCGCGAGTTCAAGATTTTCTCAGACGCCGGCCGCGTCATGCGTCCCTTGTTTGTTGTACAGCAAGAGGATGACCCGGACACCGGTGTCCCC------------AAGGGCCACCTGGCTCTCACGAAGACCCAGATTGCGAAGCTGGAGGCAAGCATCGACGTAGAGGTCGACGCTCCCGGCTACTATGGCTGGCAAGGGTTAGTTAACGACGGTGTTATCGAGTATCTCGATGCGGAGGAGGAGGAGACGGCTATGATATGCATGACGCCCGAAGACTTGGAAACATATCGCATGGCCAAGGCCGGCATTGATATGCCTCAGGACAACGGGGAC------GAGATC------AACAAGCGCCTCAAGACCAAGGTTAACCCCACGACGCACATGTACACGCACTGCGAGATCCACCCGAGTATGCTTCTAGGTATTTGCGCTAGCATTATTCCCTTCCCAGACCATAATCAGGTACCCCTGAACGCGTCGAGAAAA--------------------------ATGCCCCTCACGCATCACGAGCTGAACCACATCATCCTA------TGGTTCTCTGGAACACACTACCACGAAAATAAACACGACTATTTGAGAATATTTGGAGCTAACCATA-TCTCTTG-TCTTTATAGGTTCACCTTCAGACCGGCCAATGCGTAAGTACCA-------TAATCGCCAACGAGACATAGCACT-GGGACGTAGCGGGGCTCATACGAAGATCGTAGGGTAACCAAATCGGTGCTGCTTTCTGGCAAACCATCTCGAGCGAGCACGGCCTCGACAGCAATGGCGTGTACG--------TATTTGAGTCGTCAACACC---TACCGCGAAGAGGTCCAACTAATCACCAATAAACAGCTACAACGGCACCTCCGAGCTCCAGCTCGAGCGCATGAGCGTCTACTTCAACGAGGTACGGATTCGCGAAA-----GCAGAAATGGATGGAGCTAGTAACTGATCGTATCACCGCATGCAGGCCTCCGGCAACAAGTATGTTCCTCGCGCTGTCCTCGTCGATCTCGAGCCCGGCACCATGGACGCCGTCCGTGCCGGTCCCTTCGGTCAGCTCTTCCGACCGGACAACTTCGTCTTCGGTCAGTCCGGTGCTGGCAACAACTGGGCCAAGGGTCACTACACTGAGGGTGCTGAGCTGGTTGACAACGTCCTCGACGTCGTCCGCCGTGAGGCCGAAGGCTGCGACTGCCTCCAGGGCTTCCAGATCACCCACTCCCTCGGTGGTGGTACCGGTGCCGGTATGGGTACCCTGTTGATCTCCAAGATCCGCGAGGAGTTCCCCGACCGCATGATGGCCACCTTCTCCGTCATGCCTTCGCCCAAGGTCTCCGACACGGTCGTCGAGCCCTACAACGCCACTCTCTCCGTCCACCAGCTGGTCGAGAACTCTGACGAGACCTTCTGTATCGACAACGAGGCTCTGTACGATATCTGCATGCGTACGCTGAAGTTGTCCAACCCCTCGTACGGCGATCTGAACCACCTGGTCTCCGCCGTCATGTCTGGCGTCACCACTTGTCTGCGTTTCCCCGGCCAGCTGAACTCTGACCTGCGCAAGCTCGCCGTGAACATGGTTCCTTTCCCCCGTCTCCACTTCTTCATGGTCGGCTTCGCCCCTCTGACCAGCCGCGGCGCTCACTCCTTCCGCGCCGTCACCGTTCCCGAGTTGACTCAGCAGATGTTCGACCCCAAGAACATGATGGCTGCCTCCGACTTCCGCAACGGTCGCTACCTGACGTGCTCTGCCATCTTGTAAGATATCCCCCTAAATCACTTTGT-TAGTATCGGCCTGCTGACCTAAATCCCGTAGCCGTGGCAAGGTCTCCA
	Pyrenopolyporus_nicaraguensis	-ATTACTGAGTTGTCA--AACTCCAAACCCTTTGTGAACCTTACCGT-CGTTGCCTCGGCGTGANNG-GCAGCTACCCTGCAGCTACCCCGTTTTGCTCTAAAGGATTCTGCTCCAAAGCTTGCTCGAATAAATGCTCCAAACTCGAAATGAAGCTCCAAAAGCTTATT-TTT-------TTTTTCTGAATTACTTAATNAAATCAGTTAANACTTTCAACAACGGATCTCTTGGTTCTGGCATCGATGAAGAACGCAGCGAAATGCGATAAGTAATGTGAATTGCAGAATTCAGTGAATCATCGAATCTTTGAACGCACATTGCGCCCATTAGTATTCTAGTGGGCATGCCTATTCGAGCGTCATTTCGACCCTTAAGCCCTCGTTGCTTAGCGTTGGGAGCCTGCGTCCTAGGGGCGCAGTTCCTCAAAGTTAGTGGCGGAGCTAGGGCACACTCTAAGCGTAGTAAGCTA-TTCTCGCTTCTGTGGTGTACCTGGCTTCCTGCCGTAAAACCCC-TATACATCTAGTGGTTGACCTCGAATTAGG---------------------------------------ATTTGAAATCTGGCCCTCGCGGTCCGAGTTGTAATTTGTAGAGGATGCTTTGGGCGCGGCGCCTTCCAAGTTCCCTAGAACGGGACGCCTTAGAGGGTGAGAGCCCCGTACGGTTGGACGCCTAGCCTATGTATAGCTCCTTCGACGAGTCGAGTAGTTTGGGAATGCTGCTCTAAATGGGAGGTAAATTTCTTCTAAAGCTAAATACCGGCCAGAGACCGATAGCGCACAAGTAGAGTGATCGAAAGATGAAAAGTACTTTGAAAAGAGGGTTAAATAGCACGTGAAATTGTTGAAAGGGAAGCGTTTGCGACCAGACCTTTTCCAGGCGGATCATCCGGCGTTCTCGCCGGTGCACTTCGCCTGGTTTAGGCCAGCATCGGTTTTCCCAGGGGGATAAAGGCGGTGGGAACGTAGCTCTTTCGGGAGTGTTATAGCCCGCCGCGTAATACCCTTGGGGGGACCGAGGACCGCGCTTCGGCAAGGATGCTGGCGTAATGGTCGTCAACGACCCGTCTTGAAACACGGACCAAGGAGTCGAACATTTGTGCGAGTGTTTGGGTGTCAAACCCTCACGCGTAATGAAAGTGAACGGAGGTGAGAGCCCCTGCGGGTGCATCATCGACCGATCCTGATGTCTTCGGATGGATTTGAGTAAGAGCATAACTGTTCGGACCCGAAAGATGGTGAACTATGCGTGGATAGGGTGAAGCCAGAGGAAACTCTGGTGGAGGCTCGCAGCGGTTCTGACGTGCAAATCGATCGTCAAATCTGCGCATGGGGGCGAAAGACTTATCGAACCATCTAGTAGCTGGTTACCGCCGAAGTTTCCCTCAGGATAGCAGTGTTGTCTTCAGTTTTATGAGGTAAAGCGAATGATTAGGGACTCGGGGGCGCTATTTTGCCTTCATCCATTCTCAAACTTTAAATATGTAAGAAGCCCTTGTTACTTAGTTGAACGTGGGCATTCGAATGTACCAACACTAGTGGGCCATTTTTGGTAAGCAGAACTGGCGATGCGGGATGAACCGAACGCGGGGTTAAGGTGCCAGAGTGGACGCTCATCAGACACCACAAAAGGTGTTAGTACATCTTGACAGCAGGACGGTGGCCATGGAAGTCGGAATCCGCTAAGGACTGTGTAACAACTCACCTGCCGAATGTACTAGCCCTGAAAATGGATGGCGCTCAAGCGTCTCACCCATACCTCGCCCTTAGGGTAGAAACGATGCCCTAAGG------------------------------------------------------------------------------------------------------------------------------------------------------------------------------------------------------------------------------------------------------------------------------------AAGGCCAAGCCTGCGGGCTGGTCAAGAATCTGTCGCTTATGTGCTCCATCAGCGTGGGTACCTCAACGGATCCTATCGTAGATTATATGATCACCAGAAACATGGAGGTCTTGGAGGAATATGAGCCCATGAGATATCCTAACGCAACCAAGATCTTCCTCAACGGCTCCTGGATCGGTGTGCACCAAGATCCCAAGTCTCTAGTTAGAGACGTTCAGCAGCTGCGCCGGGCCAACCAGATTCCCTCCGAGGTATCTTTAGTTCGCGACATCCGAGACCGCGAGTTCAAGATTTTCTCAGACGCCGGCCGCGTCATGCGTCCCTTGTTTGTTGTACAGCAAGAGGATGACCCGGACACCGGTGTCCCC------------AAGGGCCACCTGGCTCTCACGAAGACCCAGATTGCGAAGCTGGAGGCAAGCATCGACGTAGAGGTCGACGCTCCCGGCTACTATGGCTGGCAAGGGTTAGTTAACGACGGTGTTATCGAGTATCTCGATGCGGAGGAGGAGGAGACGGCTATGATATGCATGACGCCCGAAGACTTGGAAACATATCGCATGGCCAAGGCCGGCATTGATATGCCTCAGGACAACGGGGAC------GAGATC------AACAAGCGCCTCAAGACCAAGGTTAACCCCACGACGCACATGTACACGCACTGCGAGATCCACCCGAGTATGCTTCTAGGTATTTGCGCTAGCATTATTCCCTTCCCGGACCATAATCAGGTACCCCTGAACGCGTCGAGAAAA--------------------------ATGCCCCTCACGCATCACGAACTGAACCACATCATCCTA------TGGTTCTCTGGAACACACTACCACGAAAATAAACACGACTATTTGAGAATATTTGGAGCTAACCATC-TCTCTTG-TCTTTATAGGTTCACCTTCAGACCGGCCAATGCGTAAGTACCA-------TAATCGCCAACGAGACATAGCACT-GGGACGTAGCGGGGCTCATACGAAGATCGTAGGGTAACCAAATCGGTGCTGCTTTCTGGCAAACCATCTCGAGCGAGCACGGCCTCGACAGCAATGGCGTGTACG--------TATTTGAGTCGTCAACCTC---TACCGCGAAGAAGTCCAACTAATCACCAATAAACAGCTACAACGGCACCTCCGAGCTCCAGCTCGAGCGCATGAGCGTCTACTTCAACGAGGTACGGATTCGCGAAA-----GCAGAAATAGATGGAGCTAGTAACTGACCGTATCGCCGCATGCAGGCCTCTGGCAACAAGTATGTTCCTCGCGCTGTCCTCGTCGATCTCGAGCCCGGCACCATGGACGCCGTCCGTGCCGGTCCCTTCGGCCAGCTCTTCCGACCGGACAACTTCGTCTTCGGTCAGTCCGGTGCTGGCAACAACTGGGCCAAGGGTCACTACACTGAGGGTGCTGAGCTGGTTGACAACGTCCTCGACGTCGTCCGCCGTGAGGCCGAAGGCTGCGACTGCCTCCAGGGCTTCCAGATCACCCACTCCCTCGGTGGTGGTACCGGTGCCGGTATGGGTACCCTGTTGATCTCCAAGATCCGCGAGGAGTTCCCCGACCGCATGATGGCCACCTTCTCCGTCATGCCTTCGCCCAAGGTCTCCGACACGGTCGTCGAGCCCTACAACGCCACTCTCTCCGTCCACCAGCTGGTCGAGAACTCTGACGAGACCTTCTGTATCGACAACGAGGCTCTGTACGATATCTGCATGCGTACGCTGAAGTTGTCCAACCCCTCGTACGGCGATCTGAACCACCTGGTCTCCGCCGTCATGTCCGGCGTCACCACTTGTCTGCGTTTCCCCGGCCAGCTGAACTCTGACCTGCGCAAGCTCGCCGTGAACATGGTTCCTTTCCCCCGTCTCCACTTCTTCATGGTCGGCTTCGCCCCTCTGACCAGCCGCGGCGCTCACTCCTTCCGCGCCGTCACCGTTCCCGAGTTGACTCAGCAGATGTTCGACCCCAAGAACATGATGGCTGCCTCTGACTTCCGCAACGGTCGCTACCTGACGTGCTCTGCCATCTTGTAAGATAGCCCCCTAAATCACTTTGT-TAGTATCGGCCTGCTGACCTAAATCCCGTAGCCGTGGCAAGGTCTCCA
	Annulohypoxylon_stygium	---TACTGAGTTATCAAAAACTCC-AACCCTTTGTGAACCTACCTAT-GTTTCCTCCGGCGTACCGC---GGCTCCCCTAAACCTATCCTTCTTTACCCTGCAGTCGTTTGTTTTCAAGCTACAATGTGGGTCTGAATGAAAATTGGCAAAAGCCACCTAAACTACGGTTCTTGGTGATCAAACCAAGGTTTTAAAAACCAAATACGTTAAAACTTTCAACAACGGATCTCTTGGTTCTGGCATCGATGAAGAACGCAGCGAAATGCGATAAGTAATGTGAATTGCAGAATTCAGTGAATCATCGAATCTTTGAACGCACATTGCGCCCATTAGTATTCTAGTGGGCATGCCTATTCGAGCGTCATTACAACCCTTAAG-CCTTGTAGCTTAGCGTTGGGAATCTACCCCACTGAGGGGTAGTTCCTTAAATTTAGTGGCGGGGTTATAGCACACTCTAAGCGTAGTAGTT--TAACTCGCTTTCAGGGAGGCTGTAGCTGCTTGCCGTAAAACCCCCTATACTTATAG----------------------------------------------------GCTCAAATTTGAAATCTGGCCCTAGCGGTCCGAGTTGTAATTTGCAGAGGATGCTTTTGGTGCGGTGCCTTCCGAGTTCCCTGGAACGGGACGCCATAGAGGGTGAGAGCCCCGTACGGTTGGATACCTAGCCTCTATATAGCTCCTTCGACGAGTCGAGTAGTTTGGGAATGCTGCTCTAAATGGGAGGTAAATTTCTTCTAAAGCTAAATACCGGCCAGAGACCGATAGCGCACAAGTAGAGTGATCGAAAGATGAAAAGCACTTTGAAAAGAGGGTTAAATAGCACGTGAAATTGTTGAAAGGGAAGCGTTTGCGACCAGACCTTCTCCAGGGGGATCAACCGCTGTTCTCAGCGGTGCACTCCCCCTGGTTTAGGCCAGCATCGGTTCTCTTAGGGGGATAAAGGCCTGGGGAACGTAGCTCTTTAGGGAGTGTTATAGCCCCTAGCGTAATACCCTTCAGGGGACCGAGGACCGCGCTTCGGCAAGGATGCTGGCGTAATGGTCGTCAACGACCCGTCTTGAAACACGGACCAAGGAGTCGAACATTTGTGCGAGTGTTTGGGTGTTAAACCCTCACGCGTAATGAAAGTGAACGGAGGTGAGAGCCTT--AGGGTGCATCATCGACCGATCCTGATGTCTTCGGATGGATTTGAGTAAGAGCATAACTGTTCGGACCCGAAAGATGGTGAACTATGCGTGGATAGGGTGAAGCCAGAGGAAACTCTGGTGGAGGCTCGCAGCGGTTCTGACGTGCAAATCGATCGTCAAATCTGCGCATGGGGGCGAAAGACTTATCGAACCATCTAGTAGCTGGTTACCGCCGAAGTTTCCCTCAGGATAGCAGTGTTGTCTTCAGTTTTATGAGGTAAAGCGAATGATTAGGGACTCGGGGGCGCTATATTGCCTTCATCCATTCTCAAACTTTAAATATGTAAGAAGCCCTTGTTACTTAGTTGAACGTGGGCATTCGAATGTACCAACACTAGTGGGCCATTTTTGGTAAGCAGAACTGGCGATGCGGGATGAACCGAACGCGGGGTTAAGGTGCCAGAGTGGACGCTCATCAGACACCACAAAAGGTGTTAGTACATCTTGACAGCAGGACGGTGGCCATGGAAGTCGGAATCCGCTAAGGACTGTGTAACAACTCACCTGCCGAATGTACTAGCCCTGAAAATGGATGGCGCTCAAGCGTCTCACCCATACCTCGCCCTTAGGGTAGAAACGATGCCCTAAGGGATTCCAGATTGAGCTTGCCGCCAAGCCTGCTATCATCACCAATGGTCTGAAATACTCGCTCGCCACGGGTAACTGGGGCGACCAGAAAAAGGCCATGAGCTCAACCGCAGGCGTATCTCAGGTCTTGAATCGGTACACCT------TCTCGT-CGA----CCCT-TTCTCACTTGCGGCGAACGAACACGCCTATTGGGAGGGACGGAAAGCTGGCCAAGCCGCGGCAGCTTCACAACACTCATTGGGGCCTCGTCTGTCCTGCGGAGACCCCCGAAGGCCAGGCTTGCGGCCTAGTTAAGAATCTGTCCCTCATGTGCTCTATCAGCGTGGGAACGTCGACGGATCCTATAGTGGACTACATGATTACTAGGAATATGGAAGTCCTGGAGGAGTATGAGCCGATGAGATACCCCAATGCTACCAAGATCTTCCTCAACGGATCCTGGATCGGCGTGCACCACGACCCCAAGAACCTAGTCAGGGATGTTCAGGCACTTCGTCGGACCAACCAGATCCCCGCCGAGGTATCGCTGGTTCGCGATATCCGAGATCGCGAATTCAAGATCTTCTCGGATGCCGGTCGCGTGATGCGGCCTTTATTCCGCGTGCAGCAGGAAGATATCGAAGAGCAGGGCATCGAG------------AAGGGCACGTTGGCCCTTACCAAGTCGATGATTAAGCGTCTCGAGGCGGACGTCGACATAGATCCGGAGAGCGATGCGTACTTTGGTTGGCAGGGCCTGGTGAATGAAGGTGTCATCGAGTTCCTCGACGCGGAGGAGGAGGAGACTGCCATGATCTGCATGACGCCCGAAGATTTGGACAACTTTCGCATGACCAAGCTTGGGTTCGACGTGTCCCAGGACAACGGCGAC------GAGGTA------AACAAGCGGCTGAAGACCAAAGTGAACCCCTCGACGTACATGTACACCCACTGCGAGATCCACCCCAGCATGCTCCTGGGAATCTGCGCGAGCATCATCCCTTTCCCGGACCACAA-----------------------AAAC-TCCAAAAACCCCTTGAA-------TCTTGCCCCTCACGCACAG--AAAAACACCACAACATCGCATTC-TTTCCTGTGCAACATCATAGCAGCATCGAATCGAATCCCGATACAC--CGTGAATCATAGCTAACCATA-TTTTTTCATCTCAACAGGTTCACCTCCAGACCGGCCAGTGCGTAAGTACTATAGCTAC-AATCTCCGACGAAGAATCGCGAC-GGAATATAGCGGGGCTCACACGATGATAATAGGGTAACCAAATTGGTGCTGCTTTCTGGCAAACCATCTCTGGCGAGCACGGTCTCGACAGCAATGGCGTGTAAG--------TATCTGAATTGTCAATTCGATCTCGCGACGTAAAAAATAACTGACCACCAATCAATAGCTACAACGGAACCTCGGAGCTCCAGCTCGAGCGCATGAGCGTCTACTTCAACGAGGTACGCAACCAGGGCAACACATAACAATAATTTAAAAGTAGTTACTAATCACCCCAACATGCACAGGCATCTGGTAACAAGTATGTTCCCCGCGCCGTCCTCGTCGATCTCGAGCCGGGTACTATGGACGCCGTCCGTGCTGGCCCCTTCGGCCAACTTTTCCGTCCCGACAACTTCGTCTTCGGCCAGTCTGGTGCCGGAAACAACTGGGCGAAGGGTCACTACACTGAGGGTGCTGAGCTAGTTGACAACGTTCTGGATGTTGTCCGTCGTGAGGCTGAGGGCTGTGACTGCCTCCAGGGTTTCCAGATTACCCACTCTCTCGGTGGTGGTACCGGTGCCGGTATGGGTACCCTGCTGATCTCTAAGATCCGCGAAGAGTTCCCCGACCGTATGATGGCTACCTTCTCCGTCGTCCCCTCCCCCAAGGTTTCCGACACCGTCGTCGAGCCTTACAACGCCACTCTCTCAGTTCACCAGTTGGTTGAGAACTCCGACGAGACCTTCTGTATCGACAACGAAGCTCTGTACGATATCTGCATGCGTACTCTCAAGCTGTCCAACCCCTCTTACGGTGACCTTAACCACCTGGTCTCTGCCGTCATGTCTGGTGTCACCACTTGCTTGCGTTTCCCTGGTCAGCTTAACTCTGACTTGCGCAAGCTTGCCGTCAACATGGTTCCTTTCCCCCGTCTTCACTTCTTCATGGTCGGCTTCGCTCCCTTGACCAGCCGTGGCGCCTACTCCTTCCGCGCCGTTACCGTTCCCGAGTTGACCCAGCAGATGTTCGACCCCAAGAACATGATGGCTGCTTCTGACTTCCGCAACGGTCGTTACCTAACGTGCTCTGCCAT-------------------------------------------------------------------------------
	Hypoxylon_lienhwacheense	CATTATCGAGTTGTCTAAAACTCCCACCCTTTTGTGAACCTTACCGT-TGTTGCCTCGGCGCGTAAG-GGATTAATCCGGC-GCGGCCCCGCCCCTCCTCTTGGTGGGGTACCTCCCACCTACCTGGC-AGCGCGGGTGCGCCGCGTCAATGGAGCAGCCAACTCTGCCTTTTGGTCTTAGTCTTAGGAAATATATATATAATCATATAAAAACTTTCAACAACGGATCTCTTGGTTCTGGCATCGATGAAGAACGCAGCGAAATGCGATAAGTAATGTGAATTGCAGAATTCAGTGAATCATCGAATCTTTGAACGCATATTGCGCCCATTAGTATTCTAGTGGGCATGCCTATCCGAGCGTCATTTCGACCCTTAAGCCCCTGTTGCTTAGCGTTGGGAGCCTGCGGTTCCGGGGCGCATCTCCTCAAAATGAGTGGCGGAGTCGCGGCGTGCTCTGAGCGTAGTAGATGTCTTCTCGCTTTGGTAGCGCCCGCGGCAGCTAGCCGTTAACACACGTAT-CTCTTAGTGGTTGACCTCGGATTAGGATTGCCCTAGTAACGGCGAGTGAAGCGGCAACAGCTCAAATTTGAAATCTGGCCCTCGCGGTCCGAGTTGTAATTTGTAGAGGATGCTTTCGGCGCGGCGCCTTCCGAGTTCCCTGGAACGGGACGCCAGAGAGGGTGAGAGCCCCGTACGGTTGGACGCCTAGCCTACACATAGCTCCTTCGACGAGTCGAGTAGTTTGGGAATGCTGCTCTAAATGGGAGGTAAATTTCTTCTAAAGCTAAATACCGGCCAGAGACCGATAGCGCACAAGTAGAGTGATCGAAAGATGAAAAGCACTTTGAAAAGAGGGTTAAATAGCACGTGAAATTGTTGAAAGGGAAGCGTTTGCGACCAGACCTATGCCCGGCGGATCATCCGGCGTTTTCGCCGGTGCACTTCGCCGGGTCTAGGCCAGCATCGGTTCCCTTAGGGGGAGAAAGGCTCAGGGAACGTAGCTCTTTGGGGAGTGTTATAGCCCTCTGCGTAATACCCCTCGGGGGACCGAGGAACGCGCTTAGGCAAGGATGCTGGCGTAATGGTCGTTAACGACCCGTCTTGAAACACGGACCAAGGAGTCGAACATTTGTGCGAGTGTTTGGGTGTCAAACCCTCACGCGTAATGAAAGTGAACGGAGGTGAGAGCCCCTCGGGGCGCATCATCGACCGATCCTGATGTCTTCGGATGGATTTGAGTAAGAGCATAACTGTTCGGACCCGAAAGATGGTGAACTATGCGTGGATAGGGTGAAGCCAGAGGAAACTCTGGTGGAGGCTCGCAGCGGTTCTGACGTGCAAATCGATCGTCAAATCTGCGCATGGGGGCGAAAGACTTATCGAACCATCTAGTAGCTGGTTACCGCCGAAGTTTCCCTCAGGATAGCAGTGTTGTCTTCAGTTTTATGAGGTAAAGCGAATGATTAGGGACTCGGGGGCGCTATTTTGCCTTCATCCATTCTCAAACTTTAAATATGTAAGAAGCCCTTGTTGCTTAGTTGAACGTGGGCATTCGAATGTACCAACACTAGTGGGCCATTTTTGGTAAGCAGAACTGGCGATGCGGGATGAACCGAACGCGGGGTTAAGGTGCCAGAGTGGACGCTCATCAGACACCACAAAAGGTGTTAGTACATCTTGACAGCAGGACGGTGGCCATGGAAGTCGGAATCCGCTAAGGACTGTGTAACAACTCACCTGCCGAATGTACTAGCCCTGAAAATGGATGGCGCTCAAGCGTCTCACCCATACCTCGCCCTTAGGGTAGAACAGAGGCCCTAAGGGCTTCCAGATCGAGCTTGCTGCGAAGCCGGCTATCATTACCAATGGGTTGAAGTACTCTCTCGCTACAGGAAACTGGGGCGACCAGAAGAAGGCCATGAGTTCAACTGCGGGTGTGTCACAGGTACTGAATCGATACACGT------TCGCGT-CGA----CCCT-TTCTCACTTGAGACGGACGAATACGCCTATTGGAAGAGATGGGAAGCTGGCGAAGCCCCGCCAATTGCACAATACACATTGGGGTCTCGTCTGTCCAGCCGAGACGCCCGAAGGTCAGGCTTGCGGTCTGGTGAAGAATTTGGCACTGATGTGCTCCGTAAGCGTGGGCACATCAACAGATCCCATCGTAGACTATATGATTACCAGGAATATGGAGGTCCTAGAAGAATACGAGCCGATGAGATACCCTAATGCGACTAAAATATTCCTCAACGGTTCCTGGATCGGAGTCCATCAGGATCCCCAGTCCCTGGTCAGGGATATCCAAAATCTGCGGCGGTCTGGCCAGATTCCGGCTGAGGTGTCATTGGTTCGTGATATACGTGACCGCGAATTCAAGATTTTCTCAGATGCCGGTCGCGTCATGCGTCCCCTGTTCGTTGTACAACAAGAGGACGGGCCAAACTCGACT------------------AAGGGTACCCTAGCGCTCAATAAAGAAATGATACAAAGGTTAGAAGCAAGCGCAGATCTTGACCCAAATCATGAGGACTACTTCGGCTGGCAAGGTCTGGTCAACGAAGGTGTCATCGAATATCTCGATGCGGAGGAAGAGGAGACGGCTATGATATGCATGACGCCCGAGGATCTGGAAACGTTCAGGATGGCCAAAGCGGGACATAATATGTCTCAGGACATCGGGGAT------GAAATC------AATAAGCGGTTAAAAACCAAGGTGAACCCTACGACGCACATGTATACACATTGCGAGATCCACCCAAGCATGCTCTTAGGCGTCTGCGCGAGCATTATACCCTTCCCAGACCATAATCAAGTACCCTTGAACGCGTCGTCTAACTCCCAACACCTATTCATTGCTATTTACTACCCCTCATATACACGTAAAATCATCCTGTCATCTTCATCTGTCGATGTTATTTACCTCGTCATCATTAAACTATACTTTCAATCACT-TGGAATCTCAAGCTAATCGCG-TGTTTTTATCCATATAGGTTCACCTTCAGACCGGCCAATGCGTAAGTTATCTCCACCA------CGAAGCAAACATGGTTAT-GATCTATGGCGGAGCTCACATCAACATGATAGGGTAACCAAATTGGTGCCGCCTTCTGGCAAACCATCTCCAGCGAGCATGGTCTCGACAGCAATGGAGTGTATG--------TATCTAATTCGACAATCAT---CGTCGCCAAGGATAAGAACTGACCACTGATAAACAGGTACAATGGAACTTCCGAGCTCCAGCTTGAGCGCATGAGCGTCTACTTCAACGAGGTACGAATCCGTAGAAGTGATGCATGTACGCGTAGGATCGGTTACTAACCTCTTCCACCTTCGCAGGCCTCTGGCAACAAGTATGTCCCTCGCGCCGTTCTCGTCGATCTCGAGCCCGGTACTATGGACGCTGTCCGTGCTGGTCCCTTCGGTCAGCTCTTCCGACCCGACAACTTCGTCTTTGGTCAGTCCGGTGCCGGAAACAACTGGGCCAAGGGTCACTACACCGAGGGTGCTGAGCTCGTCGATCAGGTCCTTGACGTCGTCCGCCGCGAGGCTGAAGGCTGTGACTGCCTCCAGGGCTTCCAGATCACCCACTCTCTCGGTGGTGGTACCGGTGCCGGTATGGGTACCCTGCTTATCTCCAAGATTCGCGAGGAGTTCCCCGACCGCATGATGGCTACTTTCTCCGTCATGCCCTCCCCCAAGGTCTCTGACACTGTCGTCGAGCCCTACAACGCTACCCTCTCCGTTCACCAGCTGGTCGAGAACTCGGACGAGACCTTCTGCATTGACAACGAGGCTCTCTACGACATCTGCATGCGTACCCTGAAGTTGTCCAACCCCTCGTATGGCGACCTGAACCACTTGGTCTCCGCTGTCATGTCCGGTGTCACCACCTGTCTGCGTTTCCCTGGTCAGCTGAACTCCGACCTCCGCAAGCTCGCCGTGAACATGGTTCCCTTCCCTCGTCTCCACTTCTTCATGGTCGGCTTTGCTCCCTTGACTAGCCGTGGTGCTCACTCTTTCCGCGCCGTGACCGTGCCCGAGTTGACCCAGCAGATGTTCGACCCGAAGAACATGATGGCTGCCTCCGACTTCCGCAACGGTCGATACCTGACGTGTTCTGCGATCTTGTATGATACCTTGCCTCGTCTCTATCT-CGCTACTGATCTGCTAACATGATGTCTCTAGCCGCGGCAAGGTCTCCA
	Thamnomyces_dendroidea	CATTAGCGAGTGGTAAAAAACTCGTAGCCTCGTGCGAACC-TACCG--CGTAGCCTCGGCGGGTCGT----------------------------------------GCCGCCCGGTGTTTAGCCGG-GGGCGCGCT----GCCCGTCGGTGGACGTTTTAACCTTG------CCCTACGTAT-TCTGAATGGACT----TAAACTATTACAACTTTCAACGACGGATCTCTTGGTTCTGGCATCGATGAAGAACGCAGCGAAATGCGATACGTAATGCGAATTGCAGAATTCAGTGAGTCATCGAATCTTTGAACGCACATTGCGCCCGCTAGCATTCTAGCGGGCATGCCTGCTCGAGCGTCATTACA-CCCCTAAGCCT-----AGCTTGCGTTGGGAATCTAGTCACTCGCCGGCTAGTTCCTCAAAATCAGTGGCGGAGTCAGGATAGACCGTACGCGTAGTAATC---ATCTCGCCTGCGTAG---TCCTGGCGGCTTGCCGTAAAACATCC---TTCCACAGT------------------ATTGCCCTAGTAACGGCGAGTGAAGCGGCAACAGCTCAAATTTGAAATCTGGCCCTAGCGGTCCGAGTTGTACTTTGCAGAGGATGCTATGGGCGAGGCGCCTTCCGAGTTCCCTGGAACGGGACGCCAGAGAGGGTGAGAGCCCCGTACGGTGGGACGCGTCGCCTGCGTATAGCTCCTTCGACGAGTCGAGTAGTTTGGGAATGCTGCTCTAAACGGGAGGTAAATTTCTTCTAAAGCTAAATACCGGCCAGAGACCGATAGCGCACAAGTAGAGTGATCGAAAGATGAAAAGCACTTTGAAAAGAGGGTTAAACAGCACGTGAAATCGTTGAAAGGGAAGCGTTTGCGACCAGACGTCGCCTAGGGGGATCATCCGGCAGCCCTGCCGGTGCACTTCCGCTAGGCGAGGCCAGCGTCGGCTTCCTCAGGGGGATAAAGGCCCGGGACACGTATCTCCTTCGGGAGTGTTATAGCCCCGGGCGTACTACCCCTGAGGGGACCGAGGAACGCGTTCT-GCAAGGACGCTGGCGTAATGGTCGTCAATGACCCGTCTTGAAACACGGACCAAGGAGTCGAACGTTTATGCGAGTGTACGGGTGTCAAACCCTGGCGCGTAATGAAGGTGAACGGAGGTGAGAGCCCTTCGGGGTGCATCATCGACCGATCCTGATGTCTTCGGATGGATTTGAGTAAGAGCATATGCGTTCGGACCCGAAAGATGGTGAACTATGCGCGGATAGGGTGAAGCCAGAGGAAACTCTGGTGGAGGCTCGCAGCGGTTCTGACGTGCAAATCGATCGTCAAATCTGCGCATGGGGGCGAAAGACTTATCGAACCATCTAGTAGCTGGTTACCGCCGAAGTTTCCCTCAGGATAGCAGTGTTGTCTTCAGTTTTATGAGGTAAAGCGAATGATTAGGGACTCGGGGGCGCTATACTGCCTTCATCCATTCTCAAACTTTCAATATGTAAGAAGCCCCCGTTGCTTAGCTGAACGGGGGCCTTCGAATGTTGCAACACTAGTGGGCCATTTTTGGTAAGCAGAACTGGCGATGCGGGATGAACCGAACGTGGGGTTAAGGTGCCAGAGTAGACGCTCATCAGATACCACAAAAGGTGTTAGTACATCTTGACAGCAGGACGGTGGCCATGGAAGTCGGAATCCGCTAAGGACTGTGTAACAACTCACCTGCCGAATGTACTAGCCCTGAAAATGGATGGCGCTCAAGCGTCTCACCTATACCCCGCCCTTAGGGTAGAAACGAGGCCCTAAGG-----------------------------------------------------------------------------------------------------------------------------------------ACTT------TCTCGT-CGA----CTCT-TTCCCATCTAAGGCGAACCAACACGCCTATCGGAAGAGACGGGAAGCTCGCGAAACCTCGACAGCTGCACAATACCCACTGGGGTCTTGTCTGTCCGGCCGAAACGCCCGAAGGCCAGGCCTGCGGTCTGGTGAAGAACCTATCGCTTATGTGCTCCATCAGCGTGGGTACCTCGACGGATCCTATCGTAGACTACATGATTACTAGGAATATGGAAGTCTTAGAGGAATACGAGCCGATGCGATACCCTAACGCCACCAAGATCTTCCTCAACGGATCCTGGATCGGTGTGCATCAGGATCCCAAGTCTCTCGTCAGAGATGTCCAGCAGCTTCGTCGGGCTAACCAAATCCCCTCCGAAGTATCTCTCGTTCGTGATATCCGTGATCGCGAGTTCAAGATCTTTTCGGACGCCGGTCGTGTCATGCGGCCCTTGTTCGTGGTGCAGCAAGAGGATGATCCCGAGGCTGGTATCACG------------AAGGGCTCGCTGGCTCTTACCAAGGAAATGATCCAGAGGTTGGAGGCGAGTGTTGATGTCGACGCGGAGAGCGAAGAGTACTTTGGCTGGCAAAGTCTTGTCAACGCGGGTGTTATCGAGTACCTCGACGCGGAGGAGGAAGAAACGGCCATGATTTGCATGACCCCCGAAGATTTAGAAACCTACCGGATGTCTAAACTCGGATATGATGTGTCTCAGGACAACGGGGAC------GAGATT------AACAAGCGGCTCAAGACCAAGTTGAATCTTACGACGCACATGTACACGCATTGCGAGATCCATCCCAGCATGCTCCTGGGTATCTGCGCGAGCATCATCCCTTTCCCCGATCACAATCAGGTA----------------------------------TGAA-------TTCTGCCCCTCACGCATACACAACGCCGCCACA-------------TCAACATTACACGCTGCAACCACGTCAAATTTTATTACAGCTTGTTGAAAATAGTCGAGCTAACCGCG-TTTTCTT----CAATAGGTTCACCTTCAAACTGGCCAATGTGTAAGTAGAGGTAGCAACGATGAGGGAAAGG---CCGCGATATAGCAATAGCGGGGCTCATACGAAGATGATAGGGTAACCAAATCGGTGCTGCTTTCTGGCAAACCATCTCCAGCGAGCACGGCCTCGACAGCAATGGCGTGTATG--------TATTTGAATTGTTAATTCA---TATCGCCGAGGATATCAACTGACCAACGATGGATAGCTACAACGGTACTTCCGAGCTTCAGCTCGAGCGCATGAGCGTCTACTTCAACGAGGTACGAATTTCCAGATACCAAGGATATAAATATAGAATCAGTTGTTAATCGCTTCTACGCGTGCAGGCTTCCGGCAACAAGTATGTTCCTCGTGCCGTCCTCGTCGATCTCGAGCCCGGTACTATGGACGCTGTCCGTGCTGGTCCCTTTGGCCAGCTCTTCCGACCCGACAACTTCGTTTTTGGCCAGTCCGGTGCTGGAAACAACTGGGCCAAGGGTCACTATACCGAGGGTGCTGAATTGGTTGACAACGTTCTCGACGTCGTTCGTCGCGAGGCTGAGGGCTGTGACTGCCTCCAGGGTTTCCAGATCACCCACTCCCTCGGTGGTGGTACTGGTGCCGGTATGGGTACCCTGCTGATCTCCAAGATCCGTGAGGAGTTCCCCGACCGTATGATGGCTACCTTCTCCGTCATGCCCTCCCCCAAGGTGTCCGACACCGTCGTTGAGCCTTACAACGCCACCCTCTCCGTCCACCAGCTGGTCGAGAACTCGGACGAGACCTTCTGTATCGACAACGAGGCTCTGTACGACATCTGCATGCGTACCCTGAAGCTGTCTAACCCCTCGTACGGTGACCTGAACCACCTGGTCTCCGCCGTCATGTCCGGTGTTACCACTTGCTTGCGTTTCCCCGGTCAGCTAAACTCGGACCTGCGCAAGCTTGCCGTGAACATGGTTCCTTTCCCTCGTCTCCACTTCTTCATGGTCGGCTTCGCTCCCCTGACCAGCCGTGGCGCTCACTCTTTCCGTGCCGTCACCGTTCCCGAGTTGACTCAGCAGATGTTCGACCCCAAGAACATGATGGCTGCTTCTGACTTCCGCAACGGTCGTTACCTGACGTGCTCTGCCATCTTGTACGATATTCCCCCTTTCCCCGAGATTCGCTATTGTTTTGCTAACTTGAACCGCGTAGCCGTGGCAAGGTCTCCA
;
END;

outgroup 1 2;
